# Supplementary material for: Exercise training reverses cardiac aging phenotypes associated with heart failure with preserved ejection fraction in male mice
Source: Aging Cell. 2020 May 22;19(6):e13159. doi: 10.1111/acel.13159 (PMC7294786; doi:10.1111/acel.13159)
Supplement: Supplementary file 2 — Table S1‐S7 [file ACEL-19-e13159-s002.xlsx]

## Sheet: Table S1
	Supplemental Table S1: Cardiac transcriptome profile in sedentary versus exercise-trained aged mice. Comparison of RNAseq profiles of cardiac tissue from very old (30 month) sedentary versus very old (30 month) exercise trained (ExT) mice. n=3 per group. ExT mice completed eight weeks of moderate-intensity daily treadmill running from 28 to 30 months, prior to tissue collection. Multiple hypothes…
Gene_name	Gene_description	Chromosome	log2FC	pvalue	padj	ExT_1	ExT_2	ExT_3	Sed_1	Sed_2	Sed_3
Ankrd1	Ankyrin repeat domain-containing protein 1 [Source:UniProtKB/Swiss-Prot;Acc:Q9CR42]	19	0.933143	6.44877e-14	1.25764e-09	36968.2	38217.2	50667.2	19482.1	25057.6	21371.8
Myh7	Myosin-7 [Source:UniProtKB/Swiss-Prot;Acc:Q91Z83]	14	1.42645	2.16428e-11	2.11039e-07	27461	41388.8	49534.6	12747.4	16101.2	15196.5
Olfml2b	Olfactomedin-like protein 2B [Source:UniProtKB/Swiss-Prot;Acc:Q3V1G4]	1	-0.869278	7.36911e-09	4.79041e-05	390.327	548.027	423.935	788.147	949.145	756.655
Zfp935	zinc finger protein 935 [Source:MGI Symbol;Acc:MGI:1918758]	13	-3.52706	2.7792e-06	0.0104571	3.60302	1.82069	1.07871	9.13794	36.7303	27.5481
Gm25939	predicted gene, 25939 [Source:MGI Symbol;Acc:MGI:5455716]	1	-6.51956	2.94055e-06	0.0104571	0	0	0	19.0374	13.3565	21.1202
Acta1	Actin, alpha skeletal muscle [Source:UniProtKB/Swiss-Prot;Acc:P68134]	8	1.32044	4.04472e-06	0.0104571	10403.1	5732.44	6703.13	3219.6	2994.36	2930.2
AC161763.1		7	0.510854	4.17921e-06	0.0104571	925.976	979.53	804.721	649.555	649.459	603.304
Gm20305	predicted gene, 20305 [Source:MGI Symbol;Acc:MGI:5012490]	1	6.08995	4.28963e-06	0.0104571	8.40705	10.0138	12.9446	0	0	0
Sgk1	Serine/threonine-protein kinase Sgk1 [Source:UniProtKB/Swiss-Prot;Acc:Q9WVC6]	10	-0.41582	1.049e-05	0.0227306	1191.4	1389.19	1255.62	1720.98	1688.76	1712.58
Gnb3	guanine nucleotide binding protein (G protein), beta 3 [Source:MGI Symbol;Acc:MGI:95785]	6	0.694504	1.62754e-05	0.0317403	361.503	468.827	396.967	252.055	226.225	281.909
Dusp18	Dual specificity protein phosphatase 18 [Source:UniProtKB/Swiss-Prot;Acc:Q8VE01]	11	-0.357531	2.56834e-05	0.040962	1418.39	1230.79	1371.05	1803.22	1723.82	1617.08
Sorl1	Sortilin-related receptor [Source:UniProtKB/Swiss-Prot;Acc:O88307]	9	0.537388	2.83098e-05	0.040962	473.197	533.462	628.891	340.388	414.051	373.736
Ankrd23	Ankyrin repeat domain-containing protein 23 [Source:UniProtKB/Swiss-Prot;Acc:Q812A3]	1	0.598067	2.87444e-05	0.040962	18080	16105.8	23446.9	9954.26	14529.4	13591.3
Ndrg4	Protein NDRG4 [Source:UniProtKB/Swiss-Prot;Acc:Q8BTG7]	8	-0.500717	2.94056e-05	0.040962	5912.56	4277.71	4516.58	6047.03	7796.01	6960.5
Rgs5	regulator of G-protein signaling 5 [Source:MGI Symbol;Acc:MGI:1098434]	1	-0.208424	4.97331e-05	0.0646597	12399.2	12808.5	11762.3	14052.6	14489.3	14178.1
Gm44123	predicted gene, 44123 [Source:MGI Symbol;Acc:MGI:5690515]	6	-3.97263	5.40975e-05	0.0659381	0	3.64138	1.07871	22.0834	44.2434	12.8558
Gstp2	Glutathione S-transferase P 2 [Source:UniProtKB/Swiss-Prot;Acc:P46425]	19	-0.895783	8.68831e-05	0.0996702	123.704	146.565	112.186	229.972	176.139	307.621
Itga9	Integrin alpha-9 [Source:UniProtKB/Swiss-Prot;Acc:B8JK39]	9	0.374831	0.00011934	0.129299	1522.88	1593.1	1733.49	1091.98	1307.27	1343.43
Serpinb6b	serine (or cysteine) peptidase inhibitor, clade B, member 6b [Source:MGI Symbol;Acc:MGI:894688]	13	0.328774	0.000128937	0.132343	835.901	918.537	862.972	718.851	712.068	653.809
8430408G22Rik	Protein DEPP1 [Source:UniProtKB/Swiss-Prot;Acc:Q8K2F3]	6	-0.627351	0.000142745	0.139191	925.976	917.627	793.934	1324.24	1576.07	1173.55
Emilin2	Mus musculus elastin microfibril interfacer 2 (Emilin2), transcript variant 3, mRNA. [Source:RefSeq mRNA;Acc:NM_001357337]	17	-0.574038	0.000160679	0.149217	945.193	1137.93	674.197	1355.46	1447.51	1304.86
Hspb8	Heat shock protein beta-8 [Source:UniProtKB/Swiss-Prot;Acc:Q9JK92]	5	0.205101	0.000173667	0.153948	10411.5	11232.7	11189.5	9167.64	9519	9802.54
Gm4963	predicted gene 4963 [Source:MGI Symbol;Acc:MGI:3645168]	5	5.60763	0.000251585	0.213322	0	14.5655	7.551	0	0	0
Egln3	egl-9 family hypoxia inducible factor 3 [Source:HGNC Symbol;Acc:HGNC:14661]	12	-0.498682	0.000317848	0.239426	2169.02	1861.65	1879.12	2219	3223.92	2906.33
Gm3699	predicted gene 3699 [Source:MGI Symbol;Acc:MGI:3781875]	10	-4.54696	0.000320857	0.239426	2.40201	0	0	19.0374	15.8608	15.6106
Gm6565	predicted gene 6565 [Source:MGI Symbol;Acc:MGI:3644755]	6	4.68423	0.000331453	0.239426	8.40705	0	4.31486	0	0	0
Rpl17-ps5	ribosomal protein L17, pseudogene 5 [Source:MGI Symbol;Acc:MGI:3704246]	5	-0.602854	0.000331479	0.239426	372.312	308.607	244.868	493.449	424.068	486.684
Ablim2	actin-binding LIM protein 2 [Source:MGI Symbol;Acc:MGI:2385758]	5	-0.343167	0.000345011	0.2403	876.735	824.772	802.564	1110.26	1095.23	967.858
Haus8	HAUS augmin-like complex subunit 8 [Source:UniProtKB/Swiss-Prot;Acc:Q99L00]	8	0.404106	0.000387842	0.25861	453.981	432.414	463.847	319.828	360.625	339.76
Rap1gap	Mus musculus Rap1 GTPase-activating protein (Rap1gap), transcript variant 5, mRNA. [Source:RefSeq mRNA;Acc:NM_001331215]	4	-0.406971	0.000397821	0.25861	488.81	446.979	395.888	536.093	640.277	588.612
Tmem164	transmembrane protein 164 [Source:MGI Symbol;Acc:MGI:2148020]	X	-0.341534	0.000420517	0.264546	810.68	802.013	934.167	1072.19	1105.25	1048.67
Gm45140		6	0.769383	0.000527897	0.32172	192.161	241.241	195.247	130.216	93.4954	146.005
Abhd2	abhydrolase domain containing 2 [Source:MGI Symbol;Acc:MGI:1914344]	7	-0.294804	0.000574994	0.329843	819.087	870.289	766.966	984.613	1060.17	970.613
Aqp8	Aquaporin-8 [Source:UniProtKB/Swiss-Prot;Acc:P56404]	7	1.05508	0.000575051	0.329843	154.93	173.876	254.577	60.1581	100.174	121.212
Cfd	Complement factor D [Source:UniProtKB/Swiss-Prot;Acc:P03953]	10	2.31108	0.000634617	0.353609	66.0554	18.2069	23.7317	4.56897	13.3565	3.67308
Slc38a3	Sodium-coupled neutral amino acid transporter 3 [Source:UniProtKB/Swiss-Prot;Acc:Q9DCP2]	9	-0.225569	0.000668221	0.36199	2690.26	2602.67	2879.09	3363.52	3075.33	3112.02
Gm21092	predicted gene, 21092 [Source:MGI Symbol;Acc:MGI:5434447]	8	-0.803899	0.000729133	0.384312	13.2111	39.1448	33.4401	50.2587	56.7651	46.8318
Gm20628	predicted gene 20628 [Source:MGI Symbol;Acc:MGI:5313075]	3	4.05991	0.000751712	0.385787	33.6282	36.4138	1.07871	0.761495	0.83478	2.75481
Synpo2l	synaptopodin 2-like [Source:MGI Symbol;Acc:MGI:1916010]	14	0.501933	0.000775834	0.387957	4479.76	3218.07	5568.32	2854.08	3230.6	3281.9
Nlrc3	Protein NLRC3 [Source:UniProtKB/Swiss-Prot;Acc:Q5DU56]	16	0.794169	0.000897247	0.437453	260.619	324.993	332.244	127.17	241.252	161.616
Gm5874	predicted gene 5874 [Source:MGI Symbol;Acc:MGI:3648027]	6	5.5845	0.000924759	0.439869	4.80403	5.46207	11.8659	0	0	0
Gm9104	predicted gene 9104 [Source:MGI Symbol;Acc:MGI:3645365]	17	5.52581	0.000955525	0.443682	14.4121	2.73103	4.31486	0	0	0
Smoc2	SPARC related modular calcium binding 2 [Source:MGI Symbol;Acc:MGI:1929881]	17	0.290153	0.000987659	0.443769	2064.53	2052.83	2138.01	1652.44	1544.34	1921.02
Sh3rf2	Putative E3 ubiquitin-protein ligase SH3RF2 [Source:UniProtKB/Swiss-Prot;Acc:Q8BZT2]	18	0.314143	0.00100122	0.443769	934.383	853.903	1051.75	738.65	784.694	759.41
Bdnf	Brain-derived neurotrophic factor [Source:UniProtKB/Swiss-Prot;Acc:P21237]	2	0.457922	0.00109635	0.475135	320.669	257.627	265.364	225.403	196.173	190.082
Gm7206	predicted pseudogene 7206 [Source:MGI Symbol;Acc:MGI:3646634]	14	-6.88943	0.00115886	0.491307	0	0	0	52.5432	0	16.5289
Ephb3	Ephrin type-B receptor 3 [Source:UniProtKB/Swiss-Prot;Acc:P54754]	16	0.54385	0.0011879	0.492901	357.9	344.11	517.783	281.753	255.443	299.356
AV026068	expressed sequence AV026068 [Source:MGI Symbol;Acc:MGI:2142734]	8	-0.337796	0.00127671	0.500889	1409.98	1623.14	1359.18	2022.53	1879.09	1651.05
Gm32687		10	1.27953	0.00128172	0.500889	76.8645	38.2345	71.1952	28.9368	22.5391	24.7933
Banf2os	barrier to autointegration factor 2, opposite strand [Source:MGI Symbol;Acc:MGI:3650982]	2	-1.01694	0.00129766	0.500889	27.6232	30.0414	24.8104	56.3506	57.5999	53.2597
2900052N01Rik	RIKEN cDNA 2900052N01 gene [Source:MGI Symbol;Acc:MGI:1920290]	9	-1.13409	0.00130988	0.500889	42.0352	45.5172	26.9679	62.4426	116.034	73.4617
Aldh1a1	Retinal dehydrogenase 1 [Source:UniProtKB/Swiss-Prot;Acc:P24549]	19	0.420232	0.00136403	0.501341	468.393	366.869	478.949	338.104	326.399	314.967
AC161165.4		15	-1.0077	0.00136835	0.501341	64.8544	108.331	108.95	167.529	129.391	272.727
Cnksr1	connector enhancer of kinase suppressor of Ras 1 [Source:MGI Symbol;Acc:MGI:2670958]	4	0.815175	0.00141083	0.501341	275.031	297.683	462.768	142.4	224.556	222.222
Gm4735	predicted gene 4735 [Source:MGI Symbol;Acc:MGI:3645521]	2	-5.85765	0.00145252	0.501341	0	0	0	13.7069	20.0347	0
Pik3ip1	Phosphoinositide-3-kinase-interacting protein 1 [Source:UniProtKB/Swiss-Prot;Acc:Q7TMJ8]	11	0.256042	0.00145729	0.501341	1459.22	1423.78	1533.93	1169.66	1228.8	1301.19
Eya1	Eyes absent homolog 1 [Source:UniProtKB/Swiss-Prot;Acc:P97767]	1	-0.992004	0.00147705	0.501341	39.6332	60.9931	31.2827	67.0116	96.8345	101.01
Gm11582	predicted gene 11582 [Source:MGI Symbol;Acc:MGI:3652084]	1	5.28757	0.00149101	0.501341	3.60302	3.64138	10.7871	0	0	0
Car3	Carbonic anhydrase 3 [Source:UniProtKB/Swiss-Prot;Acc:P16015]	3	1.66958	0.00164413	0.543456	42.0352	21.8483	28.0466	7.61495	6.67824	14.6923
Akap12	A-kinase anchor protein 12 [Source:UniProtKB/Swiss-Prot;Acc:Q9WTQ5]	10	-0.224297	0.00181511	0.583987	1686.21	1746.95	1715.16	2070.51	2042.71	1900.82
Patj	Mus musculus PATJ, crumbs cell polarity complex component (Patj), transcript variant 5, mRNA. [Source:RefSeq mRNA;Acc:NM_001355177]	4	0.433915	0.00183734	0.583987	856.318	866.648	1226.5	747.027	669.494	766.756
Gm19810	predicted gene, 19810 [Source:MGI Symbol;Acc:MGI:5011995]	10	-0.591777	0.00185659	0.583987	290.644	259.448	185.539	319.066	396.521	393.02
Gbp10		5	-0.747014	0.00193047	0.5907	139.317	150.207	174.752	294.699	173.634	311.294
Tfpi	tissue factor pathway inhibitor [Source:MGI Symbol;Acc:MGI:1095418]	2	-0.280129	0.00193851	0.5907	1190.2	1280.85	1148.83	1508.52	1531.82	1356.29
Paip1	Polyadenylate-binding protein-interacting protein 1 [Source:UniProtKB/Swiss-Prot;Acc:Q8VE62]	13	0.200458	0.00202816	0.608197	1671.8	1546.67	1622.39	1370.69	1440	1399.45
Amy1	Alpha-amylase 1 [Source:UniProtKB/Swiss-Prot;Acc:P00687]	3	-0.332026	0.0020583	0.608197	1098.92	955.861	870.523	1277.03	1285.56	1115.7
Tmem100	Transmembrane protein 100 [Source:UniProtKB/Swiss-Prot;Acc:Q9CQG9]	11	-0.553079	0.00209683	0.610334	241.402	253.986	181.224	418.061	282.156	292.01
Xirp2	xin actin-binding repeat containing 2 [Source:MGI Symbol;Acc:MGI:2685198]	2	0.384699	0.00217117	0.622678	23464.1	21367.6	27554.7	16382	19711.7	19349.8
Gm28042		2	-1.00695	0.00228719	0.646446	44.4373	33.6827	86.2972	125.647	74.2955	129.476
Akap5	A-kinase anchor protein 5 [Source:UniProtKB/Swiss-Prot;Acc:D3YVF0]	12	0.787055	0.00235308	0.655567	108.091	111.972	62.5654	60.9196	44.2434	58.7694
Epn3	Epsin-3 [Source:UniProtKB/Swiss-Prot;Acc:Q91W69]	11	0.596663	0.00248792	0.683373	485.207	328.634	598.687	371.61	303.025	257.116
Nabp1	SOSS complex subunit B2 [Source:UniProtKB/Swiss-Prot;Acc:Q8BGW5]	1	0.255413	0.00261103	0.696247	1540.89	1314.54	1283.67	1203.16	1118.61	1141.41
Pdcd7	programmed cell death 7 [Source:MGI Symbol;Acc:MGI:1859170]	9	0.327477	0.00261253	0.696247	589.694	558.041	536.121	415.015	484.173	442.607
AC123870.1		15	-0.704057	0.00266003	0.696247	100.885	78.2896	73.3526	141.638	147.756	120.294
Pla2g4b		2	0.625628	0.00268159	0.696247	139.317	106.51	135.918	73.865	74.2955	99.1733
Gm4767		10	1.73421	0.0027133	0.696247	10.8091	63.7241	60.408	14.4684	12.5217	13.7741
Tnxa	tenascin XA (pseudogene) [Source:MGI Symbol;Acc:MGI:2148489]	17	3.9778	0.00283066	0.711371	0	4.55172	2.15743	0	0	0
Abr	active BCR-related gene [Source:MGI Symbol;Acc:MGI:107771]	11	-0.239161	0.00284519	0.711371	913.966	852.993	855.421	1040.2	1027.61	1024.79
Gadd45a	Growth arrest and DNA damage-inducible protein GADD45 alpha [Source:UniProtKB/Swiss-Prot;Acc:P48316]	6	0.372419	0.00289415	0.714451	439.569	390.538	343.031	308.406	296.347	300.275
1700120K04Rik	RIKEN cDNA 1700120K04 gene [Source:MGI Symbol;Acc:MGI:1915482]	7	4.85556	0.00304648	0.742655	6.00504	0	7.551	0	0	0
mt-Nd6	NADH-ubiquinone oxidoreductase chain 6 [Source:UniProtKB/Swiss-Prot;Acc:P03925]	MT	0.200331	0.00325184	0.769736	123656	119042	115801	109225	101713	101079
Irf2bp2	Interferon regulatory factor 2-binding protein 2 [Source:UniProtKB/Swiss-Prot;Acc:E9Q1P8]	8	-0.52116	0.00325296	0.769736	968.012	1005.93	903.963	1685.95	1448.34	994.488
Gm16172	predicted gene 16172 [Source:MGI Symbol;Acc:MGI:3801735]	17	-0.930914	0.00327598	0.769736	25.2211	28.2207	32.3614	62.4426	55.0955	45.9136
3425401B19Rik	RIKEN cDNA 3425401B19 gene [Source:MGI Symbol;Acc:MGI:3588196]	14	0.305193	0.00346624	0.771314	3588.61	3604.96	4216.69	3065.02	2935.92	3234.15
Scube2	Signal peptide, CUB and EGF-like domain-containing protein 2 [Source:UniProtKB/Swiss-Prot;Acc:Q9JJS0]	7	0.32202	0.00347465	0.771314	493.614	542.565	611.631	436.337	435.755	447.198
Ide	insulin-degrading enzyme [Source:RefSeq peptide;Acc:NP_112419]	19	0.367023	0.00349803	0.771314	2447.65	2489.79	2652.56	1774.28	1676.24	2437.09
Gm6710		2	-1.75723	0.00359422	0.771314	10.8091	12.7448	1.07871	22.0834	32.5564	29.3847
Cyct	Cytochrome c, testis-specific [Source:UniProtKB/Swiss-Prot;Acc:P00015]	2	-3.59792	0.00360504	0.771314	0	2.73103	2.15743	19.0374	0	42.2405
Gm26759	predicted gene, 26759 [Source:MGI Symbol;Acc:MGI:5477253]	8	-0.691015	0.00361553	0.771314	104.488	115.614	84.1397	204.842	181.147	104.683
Cox7a1	Cytochrome c oxidase subunit 7A1, mitochondrial [Source:UniProtKB/Swiss-Prot;Acc:P56392]	7	-0.286325	0.00362514	0.771314	10184.5	11579.6	9861.61	13237.1	12925.7	12408.6
Gck	Glucokinase [Source:UniProtKB/Swiss-Prot;Acc:P52792]	11	0.495367	0.00366605	0.771314	925.976	1059.64	1435.77	667.07	764.659	997.243
Pgk1-rs7	phosphoglycerate kinase-1, related sequence-7 [Source:MGI Symbol;Acc:MGI:97562]	12	-1.59553	0.00367074	0.771314	1279.07	303.145	422.856	1765.91	2041.04	2249.76
Nppb	natriuretic peptide type B [Source:MGI Symbol;Acc:MGI:97368]	4	0.79172	0.0036782	0.771314	6389.36	6667.36	7471.18	3311.74	4201.45	4345.26
Comt	Catechol O-methyltransferase [Source:UniProtKB/Swiss-Prot;Acc:O88587]	16	0.342762	0.003792	0.786718	4450.93	3896.27	5301.88	3130.51	3535.3	4097.33
Rbm3-ps	RNA binding motif (RNP1, RRM) protein 3 [Source:MGI Symbol;Acc:MGI:3642874]	1	-0.965913	0.00387504	0.792041	85.2715	54.6207	63.6442	118.032	187.826	89.9906
Cilp2	Cartilage intermediate layer protein 2 Cartilage intermediate layer protein 2 C1 Cartilage intermediate layer protein 2 C2 [Source:UniProtKB/Swiss-Prot;Acc:D3Z7H8]	8	2.78047	0.00390901	0.792041	81.6685	4.55172	7.551	2.28449	5.84346	5.50963
Susd4	Mus musculus sushi domain containing 4 (Susd4), transcript variant 4, mRNA. [Source:RefSeq mRNA;Acc:NM_001356463]	1	2.45995	0.00402619	0.792041	12.0101	11.8345	12.9446	3.04598	0	3.67308
Nnt		13	0.408468	0.00405232	0.792041	2924.45	1802.48	2784.16	2046.14	1696.27	1912.76
Casq1	Calsequestrin-1 [Source:UniProtKB/Swiss-Prot;Acc:O09165]	1	1.08373	0.00409066	0.792041	124.905	62.8138	196.326	53.3047	43.4086	84.4809
Gm12350	predicted gene 12350 [Source:MGI Symbol;Acc:MGI:3649478]	4	0.409769	0.00411327	0.792041	616.117	596.276	711.952	596.251	424.903	425.16
Hspb6	Heat shock protein beta-6 [Source:UniProtKB/Swiss-Prot;Acc:Q5EBG6]	7	0.22438	0.004142	0.792041	20038.8	17247.4	20323	15303	17502	16503.2
Ptprn	protein tyrosine phosphatase, receptor type, N [Source:MGI Symbol;Acc:MGI:102765]	1	0.52656	0.00418871	0.792041	219.784	277.655	277.23	162.96	209.53	166.207
Lrrc24	Leucine-rich repeat-containing protein 24 [Source:UniProtKB/Swiss-Prot;Acc:Q8BHA1]	15	0.779899	0.00420667	0.792041	21.6181	29.131	30.204	13.7069	12.5217	22.0385
Rpl11	60S ribosomal protein L11 [Source:UniProtKB/Swiss-Prot;Acc:Q9CXW4]	4	-0.269739	0.00422379	0.792041	1151.77	1321.82	1095.97	1378.31	1531.82	1397.61
Ndufb11	NADH dehydrogenase [ubiquinone] 1 beta subcomplex subunit 11, mitochondrial [Source:UniProtKB/Swiss-Prot;Acc:O09111]	X	-0.165918	0.00458896	0.848285	6589.93	6470.73	6539.17	7230.4	7573.13	7183.64
Hbegf	Proheparin-binding EGF-like growth factor Heparin-binding EGF-like growth factor [Source:UniProtKB/Swiss-Prot;Acc:Q06186]	18	0.438137	0.00461072	0.848285	362.704	283.117	448.745	258.908	272.138	275.481
Gm13690	predicted gene 13690 [Source:MGI Symbol;Acc:MGI:3652065]	2	-1.51565	0.00466365	0.848511	34.8292	5.46207	7.551	51.7817	46.7477	34.8943
Gm15448		7	-4.48183	0.00477552	0.848511	0	0	0	6.85346	3.33912	2.75481
Lrrn1	Leucine-rich repeat neuronal protein 1 [Source:UniProtKB/Swiss-Prot;Acc:Q61809]	6	1.95093	0.00480349	0.848511	13.2111	12.7448	12.9446	2.28449	4.1739	3.67308
Rhbdl1	Rhomboid-related protein 1 [Source:UniProtKB/Swiss-Prot;Acc:Q8VC82]	17	0.872724	0.00482162	0.848511	67.2564	69.1862	64.7229	38.0748	21.7043	50.5049
Gm6563	predicted pseudogene 6563 [Source:MGI Symbol;Acc:MGI:3646907]	19	0.507833	0.00482949	0.848511	134.513	189.352	192.011	128.693	119.374	115.702
Gm7846	predicted gene 7846 [Source:MGI Symbol;Acc:MGI:3645212]	1	3.2229	0.0049667	0.864826	7.20604	8.1931	7.551	1.52299	0.83478	0
Errfi1	Mus musculus ERBB receptor feedback inhibitor 1 (Errfi1), transcript variant 1, mRNA. [Source:RefSeq mRNA;Acc:NM_001356323]	4	-0.519129	0.00509344	0.873615	355.498	428.772	349.503	646.509	572.659	405.876
Adam23	Disintegrin and metalloproteinase domain-containing protein 23 [Source:UniProtKB/Swiss-Prot;Acc:Q9R1V7]	1	-0.662307	0.00510676	0.873615	76.8645	52.8	55.0144	103.563	89.3215	97.3367
Gm14296	predicted 14296 isoform 2 [Source:RefSeq peptide;Acc:NP_001292062]	2	-0.431915	0.00531921	0.902046	140.518	147.476	163.965	190.374	230.399	189.164
Nfkbia	NF-kappa-B inhibitor alpha [Source:UniProtKB/Swiss-Prot;Acc:Q9Z1E3]	12	-0.322243	0.00537572	0.902096	858.72	990.455	850.027	1040.96	1328.97	1007.34
Rpl23a	ribosomal protein L23A [Source:MGI Symbol;Acc:MGI:3040672]	11	0.455607	0.00542501	0.902096	1746.26	1790.65	1841.37	1267.13	1043.48	1612.48
Gdf15	Mus musculus growth differentiation factor 15 (Gdf15), transcript variant 2, mRNA. [Source:RefSeq mRNA;Acc:NM_001330687]	8	0.779472	0.00558042	0.902096	76.8645	103.779	144.548	55.5891	59.2694	75.2982
Paqr7	Membrane progestin receptor alpha [Source:UniProtKB/Swiss-Prot;Acc:Q80ZE4]	4	0.326373	0.00558067	0.902096	471.996	479.751	537.2	441.667	380.66	363.635
Gm14326		2	-0.416652	0.00559107	0.902096	170.543	193.903	166.122	238.348	211.199	260.789
Fam84b	family with sequence similarity 84 member B [Source:HGNC Symbol;Acc:HGNC:24166]	15	0.468203	0.00559705	0.902096	341.086	315.889	291.253	213.219	180.313	292.929
Mmp11	Stromelysin-3 [Source:UniProtKB/Swiss-Prot;Acc:Q02853]	10	0.329851	0.0057067	0.91223	980.022	1076.03	1327.9	862.774	953.319	876.949
Gpr17	Uracil nucleotide/cysteinyl leukotriene receptor [Source:UniProtKB/Swiss-Prot;Acc:Q6NS65]	18	-0.543007	0.00584453	0.926667	110.493	141.103	139.154	212.457	186.991	170.798
Mapre2	Microtubule-associated protein RP/EB family member 2 [Source:UniProtKB/Swiss-Prot;Acc:Q8R001]	18	0.207601	0.00596208	0.932669	2272.31	2136.58	2458.39	1882.42	2076.1	1987.14
Gm26581	predicted gene, 26581 [Source:MGI Symbol;Acc:MGI:5477075]	10	-3.60469	0.00597803	0.932669	0	1.82069	0	8.37645	10.8521	5.50963
Cox7c	Cytochrome c oxidase subunit 7C, mitochondrial [Source:UniProtKB/Swiss-Prot;Acc:P17665]	13	-0.257864	0.00610901	0.945538	1137.35	1035.97	1112.15	1373.74	1283.06	1268.13
Mybpc2	Myosin-binding protein C, fast-type [Source:UniProtKB/Swiss-Prot;Acc:Q5XKE0]	7	0.869729	0.00621192	0.953897	793.866	666.372	1183.35	300.029	596.033	550.963
Wnt11	wingless-type MMTV integration site family, member 11 [Source:MGI Symbol;Acc:MGI:101948]	7	-0.523105	0.00645958	0.984178	126.106	139.283	99.2417	179.713	186.991	157.943
Il33	Interleukin-33 Interleukin-33(102-266) Interleukin-33(109-266) [Source:UniProtKB/Swiss-Prot;Acc:Q8BVZ5]	19	0.631311	0.00652383	0.986262	117.699	100.138	99.2417	73.865	53.4259	77.1348
Tmem254b	transmembrane protein 254b [Source:MGI Symbol;Acc:MGI:3710397]	14	1.22577	0.0066024	0.990453	37.2312	27.3103	35.5976	16.7529	5.84346	20.202
Amot	Angiomotin [Source:UniProtKB/Swiss-Prot;Acc:Q8VHG2]	X	0.313228	0.00665313	0.990453	702.589	714.62	736.762	488.88	627.755	618.915
Igsf3	Immunoglobulin superfamily member 3 [Source:UniProtKB/Swiss-Prot;Acc:Q6ZQA6]	3	-0.284132	0.0068879	0.992717	526.041	445.158	461.69	558.937	595.198	587.694
Slc7a1	solute carrier family 7 (cationic amino acid transporter, y+ system), member 1 [Source:MGI Symbol;Acc:MGI:88117]	5	-0.450171	0.00688897	0.992717	1067.7	1041.43	1063.61	1872.52	1258.01	1202.02
Raver1	Ribonucleoprotein PTB-binding 1 [Source:UniProtKB/Swiss-Prot;Acc:Q9CW46]	9	1.31075	0.00689944	0.992717	32.4272	39.1448	88.4546	26.6523	17.5304	20.202
Gmfg-ps	glia maturation factor, gamma, pseudogene [Source:MGI Symbol;Acc:MGI:3704264]	6	-2.10772	0.00690525	0.992717	13.2111	3.64138	0	35.7903	9.18258	25.7116
Gm45805	predicted gene 45805 [Source:MGI Symbol;Acc:MGI:5804920]	8	-1.60705	0.00692285	0.992717	12.0101	5.46207	7.551	29.6983	25.0434	20.202
AC124709.2		14	-0.217552	0.00712874	0.999909	12563.7	10794.9	11764.5	14335.1	13814.8	12682.2
Gm15772	predicted gene 15772 [Source:MGI Symbol;Acc:MGI:3805541]	5	-0.317629	0.0071325	0.999909	595.699	716.441	563.089	696.007	800.554	845.728
Ednra	Endothelin-1 receptor [Source:UniProtKB/Swiss-Prot;Acc:Q61614]	8	-0.267484	0.00720033	0.999909	828.695	1011.39	987.024	1139.96	1146.99	1120.29
Dhrs3	Short-chain dehydrogenase/reductase 3 [Source:UniProtKB/Swiss-Prot;Acc:O88876]	4	0.190163	0.0072057	0.999909	1633.37	1641.35	1532.85	1399.63	1422.47	1392.1
Rps23-ps2	ribosomal protein S23, pseudogene 2 [Source:MGI Symbol;Acc:MGI:3642236]	8	5.10997	0.00727468	NA	6.00504	4.55172	5.39357	0	0	0
Mcm5	minichromosome maintenance complex component 5 [Source:MGI Symbol;Acc:MGI:103197]	8	0.534203	0.00738756	0.999909	124.905	141.103	106.793	94.4254	73.4607	89.9906
B3galt2	Beta-1,3-galactosyltransferase 2 [Source:UniProtKB/Swiss-Prot;Acc:O54905]	1	0.467711	0.00748824	0.999909	391.528	437.876	475.713	258.908	315.547	370.982
Gm17023	predicted gene 17023 [Source:MGI Symbol;Acc:MGI:4937850]	8	3.83374	0.00763236	0.999909	6.00504	9.10344	8.62972	0	1.66956	0
Chd3	chromodomain helicase DNA binding protein 3 [Source:MGI Symbol;Acc:MGI:1344395]	11	-0.23275	0.00769858	0.999909	894.75	945.848	815.508	1015.07	1105.25	1002.75
Gm36827	predicted gene, 36827 [Source:MGI Symbol;Acc:MGI:5595986]	10	-0.417587	0.00798257	0.999909	717.001	739.2	633.205	709.713	1080.21	1002.75
Gm6645	predicted gene 6645 [Source:MGI Symbol;Acc:MGI:3647900]	X	3.73105	0.00815211	0.999909	0	4.55172	1.07871	0	0	0
Slc26a10	solute carrier family 26 member 10 [Source:HGNC Symbol;Acc:HGNC:14470]	10	-0.245939	0.00821862	0.999909	1265.86	1241.71	1184.43	1475.78	1449.18	1452.71
Rps2-ps11	ribosomal protein S2, pseudogene 11 [Source:MGI Symbol;Acc:MGI:3648819]	9	4.21536	0.00822724	0.999909	3.60302	1.82069	3.23614	0	0	0
Ift122	Intraflagellar transport [Source:UniProtKB/Swiss-Prot;Acc:Q6NWV3]	6	0.364668	0.00835383	0.999909	356.699	467.917	401.282	276.423	323.06	356.289
Arvcf	Armadillo repeat protein deleted in velo-cardio-facial syndrome homolog [Source:UniProtKB/Swiss-Prot;Acc:P98203]	16	0.269294	0.00854823	0.999909	718.202	617.213	718.424	526.193	584.346	592.285
Plekha5	pleckstrin homology domain containing A5 [Source:HGNC Symbol;Acc:HGNC:30036]	6	-0.246926	0.00856607	0.999909	851.514	806.565	858.657	1107.98	959.998	914.598
Gnas	GNAS (guanine nucleotide binding protein, alpha stimulating) complex locus [Source:MGI Symbol;Acc:MGI:95777]	2	0.205142	0.00866167	0.999909	10383.9	8840.35	10931.7	8520.37	8834.48	8799.79
Cdo1	Cysteine dioxygenase type 1 [Source:UniProtKB/Swiss-Prot;Acc:P60334]	18	-0.601053	0.00875169	0.999909	121.302	113.793	79.8249	169.813	168.626	138.659
Gm26869	predicted gene, 26869 [Source:MGI Symbol;Acc:MGI:5477363]	2	-0.776071	0.00889844	0.999909	37.2312	50.0689	49.6209	76.1495	100.174	58.7694
Rabgap1l	Rab GTPase-activating protein 1-like [Source:UniProtKB/Swiss-Prot;Acc:A6H6A9]	1	-0.288397	0.00895886	0.999909	1036.47	832.055	811.193	1171.94	1116.94	977.959
Clu	Clusterin Clusterin beta chain Clusterin alpha chain [Source:UniProtKB/Swiss-Prot;Acc:Q06890]	14	0.254443	0.00897652	0.999909	15372.9	16152.2	18173.1	13768.6	14276.4	13618
Cenpf	centromere protein F [Source:MGI Symbol;Acc:MGI:1313302]	1	-0.908932	0.00906046	0.999909	1052.08	633.6	422.856	1640.26	1165.35	1151.51
Gm14308		2	2.43086	0.00907795	0.999909	12.0101	10.0138	22.653	4.56897	0	3.67308
Zfp970	zinc finger protein 970 [Source:MGI Symbol;Acc:MGI:3652255]	2	-0.308395	0.00910865	0.999909	499.619	582.62	560.931	665.547	729.598	641.872
Slc6a6	solute carrier family 6 (neurotransmitter transporter, taurine), member 6 [Source:MGI Symbol;Acc:MGI:98488]	6	-0.189964	0.0091104	0.999909	3934.5	4580.85	4065.67	4682.43	4877.62	4798.89
Itgb3	Integrin beta-3 [Source:UniProtKB/Swiss-Prot;Acc:O54890]	11	-0.570345	0.00911337	0.999909	56.4473	73.7379	71.1952	105.086	108.521	86.3175
Mapt	Microtubule-associated protein tau [Source:UniProtKB/Swiss-Prot;Acc:P10637]	11	0.228881	0.00919545	0.999909	3355.61	3119.75	3584.57	2591.37	3145.45	2846.64
Col12a1	Collagen alpha-1(XII) chain [Source:UniProtKB/Swiss-Prot;Acc:Q60847]	9	0.857131	0.00927211	0.999909	92.4775	60.9931	80.9036	31.9828	45.0781	52.3415
Lrp8	Low-density lipoprotein receptor-related protein 8 [Source:UniProtKB/Swiss-Prot;Acc:Q924X6]	4	0.858718	0.00933646	0.999909	54.0453	46.4276	64.7229	26.6523	36.7303	27.5481
Gm26649	predicted gene, 26649 [Source:MGI Symbol;Acc:MGI:5477143]	1	-0.930687	0.00940315	0.999909	43.2363	54.6207	40.9911	98.2329	52.5912	114.784
Gm16418	predicted pseudogene 16418 [Source:MGI Symbol;Acc:MGI:3644548]	1	-0.723596	0.00940744	0.999909	91.2765	115.614	143.469	185.043	198.678	195.592
Mtus2	Microtubule-associated tumor suppressor candidate 2 homolog [Source:UniProtKB/Swiss-Prot;Acc:Q3UHD3]	5	-0.238536	0.00958692	0.999909	5773.24	5507.58	5229.61	6545.05	7104.82	5826.43
Ret	Proto-onco tyrosine-protein kinase receptor Ret Soluble RET kinase fragment Extracellular cell-membrane anchored RET cadherin 120 kDa fragment [Source:UniProtKB/Swiss-Prot;Acc:P35546]	6	-0.521229	0.00966413	0.999909	127.307	173.876	130.524	231.495	175.304	214.875
Far2	Mus musculus fatty acyl CoA reductase 2 (Far2), transcript variant 1, mRNA. [Source:RefSeq mRNA;Acc:NM_001347516]	6	-1.0104	0.00985667	0.999909	13.2111	8.1931	17.2594	25.8908	21.7043	29.3847
Rcan1	regulator of calcineurin 1 [Source:MGI Symbol;Acc:MGI:1890564]	16	0.346302	0.010079	0.999909	3123.82	2518.01	2794.95	1932.67	2430.88	2271.8
Sergef	Secretion-regulating guanine nucleotide exchange factor [Source:UniProtKB/Swiss-Prot;Acc:Q80YD6]	7	0.518636	0.0100944	0.999909	114.096	111.972	142.39	79.957	91.8258	85.3992
AC160336.1		14	-0.428284	0.0101139	0.999909	299.051	286.758	313.906	320.589	459.129	431.587
Wnt9b	wingless-type MMTV integration site family, member 9B [Source:MGI Symbol;Acc:MGI:1197020]	11	1.56475	0.0103961	0.999909	67.2564	19.1172	23.7317	13.7069	5.00868	18.3654
Zfp433	zinc finger protein 433 [Source:MGI Symbol;Acc:MGI:1920860]	10	-0.694367	0.0104435	0.999909	39.6332	73.7379	48.5421	81.48	84.3128	99.1733
Stra6	stimulated by retinoic acid gene 6 [Source:MGI Symbol;Acc:MGI:107742]	9	1.93739	0.0108037	0.999909	37.2312	5.46207	23.7317	7.61495	6.67824	2.75481
Cd200	CD200 antigen [Source:MGI Symbol;Acc:MGI:1196990]	16	0.322035	0.0108294	0.999909	784.258	883.034	763.73	683.823	520.903	741.963
Ccl8	C-C motif chemokine 8 [Source:UniProtKB/Swiss-Prot;Acc:Q9Z121]	11	-0.703903	0.010907	0.999909	120.101	117.434	66.8803	189.612	122.713	183.654
Nos2	Nitric oxide synthase, inducible [Source:UniProtKB/Swiss-Prot;Acc:P29477]	11	0.4003	0.0109933	0.999909	303.855	335.007	306.355	265	204.521	247.015
Klhl13	Kelch-like protein 13 [Source:UniProtKB/Swiss-Prot;Acc:Q80TF4]	X	-0.29054	0.010998	0.999909	462.388	383.255	355.976	498.018	505.042	462.809
Fanci	Fanconi anemia group I protein homolog [Source:UniProtKB/Swiss-Prot;Acc:Q8K368]	7	1.76546	0.0111784	0.999909	20.4171	25.4896	19.4169	7.61495	2.50434	9.18271
Fgf7	Fibroblast growth factor 7 [Source:UniProtKB/Swiss-Prot;Acc:P36363]	2	-0.901838	0.0111791	0.999909	30.0252	35.5034	26.9679	50.2587	61.7738	61.5242
Actr3b	Actin-related protein 3B [Source:UniProtKB/Swiss-Prot;Acc:Q641P0]	5	0.229428	0.0112855	0.999909	838.303	760.137	868.365	743.981	674.503	682.275
Igkc	immunoglobulin kappa constant [Source:HGNC Symbol;Acc:HGNC:5716]	6	1.12257	0.0113308	0.999909	60.0504	41.8758	61.4867	14.4684	25.0434	35.8126
Gm8822	predicted gene 8822 [Source:MGI Symbol;Acc:MGI:3648640]	X	-0.486347	0.011372	0.999909	111.694	148.386	115.422	183.52	172.8	171.717
Tmem163	Transmembrane protein 163 [Source:UniProtKB/Swiss-Prot;Acc:Q8C996]	1	3.03753	0.011429	0.999909	45.6383	0.910344	3.23614	0.761495	1.66956	3.67308
Gm13771	predicted gene 13771 [Source:MGI Symbol;Acc:MGI:3650181]	2	-0.457619	0.0115687	0.999909	135.714	105.6	94.9269	157.629	157.774	144.169
Fbn2	Fibrillin-2 Fibrillin-2 C-terminal peptide [Source:UniProtKB/Swiss-Prot;Acc:Q61555]	18	1.10798	0.0115712	0.999909	32.4272	18.2069	45.306	14.4684	14.1913	15.6106
Gm10335	predicted gene 10335 [Source:MGI Symbol;Acc:MGI:3641693]	10	-4.99308	0.0115837	0.999909	19.2161	0.910344	0	98.9944	443.268	94.5819
Ppl	periplakin [Source:MGI Symbol;Acc:MGI:1194898]	16	-0.425286	0.0118472	0.999909	276.232	296.772	199.562	348.003	328.903	361.799
Fam122b	Protein FAM122B [Source:UniProtKB/Swiss-Prot;Acc:Q6NZE7]	X	-0.639859	0.0119867	0.999909	139.317	132	85.2184	183.52	212.869	158.861
Scara5	Scavenger receptor class A member 5 [Source:UniProtKB/Swiss-Prot;Acc:Q8K299]	14	-0.388051	0.0120251	0.999909	735.016	929.462	632.127	1120.92	919.928	966.94
Siah2	siah E3 ubiquitin protein ligase 2 [Source:MGI Symbol;Acc:MGI:108062]	3	-0.388109	0.0120537	0.999909	174.146	189.352	213.585	271.092	257.947	225.895
Rassf2	Ras association domain-containing protein 2 [Source:UniProtKB/Swiss-Prot;Acc:Q8BMS9]	2	-0.41303	0.0121053	0.999909	260.619	335.917	266.442	437.098	397.355	315.885
Spon1	spondin 1, (f-spondin) extracellular matrix protein [Source:MGI Symbol;Acc:MGI:2385287]	7	0.259341	0.0121117	0.999909	679.77	682.758	716.266	520.863	619.407	597.795
Gm13080	predicted gene 13080 [Source:MGI Symbol;Acc:MGI:3650235]	4	1.42839	0.0122542	0.999909	14.4121	18.2069	18.3381	10.6609	0.83478	7.34617
Glul	Glutamine synthetase [Source:UniProtKB/Swiss-Prot;Acc:P15105]	1	0.318742	0.0123603	0.999909	10212.2	11010.6	14166.8	9099.1	9571.59	9704.29
D8Ertd738e	Leydig cell tumor 10 kDa protein homolog [Source:UniProtKB/Swiss-Prot;Acc:Q8R1F0]	8	-0.202509	0.0124021	0.999909	1638.17	1716	1687.11	1904.5	2012.66	1885.21
Lmntd1	Lamin tail domain-containing protein 1 [Source:UniProtKB/Swiss-Prot;Acc:Q9D4C1]	6	2.0832	0.0125344	0.999909	82.8695	2.73103	23.7317	10.6609	6.67824	8.26444
Iqsec3	IQ motif and SEC7 domain-containing protein 3 [Source:UniProtKB/Swiss-Prot;Acc:Q3TES0]	6	-0.58969	0.0128594	0.999909	57.6483	56.4413	51.7783	93.6639	80.1389	75.2982
Prelp	proline arginine-rich end leucine-rich repeat [Source:MGI Symbol;Acc:MGI:2151110]	1	0.202762	0.0129226	0.999909	1546.9	1428.33	1511.28	1222.2	1303.93	1371.9
Masp1	Mus musculus mannan-binding lectin serine peptidase 1 (Masp1), transcript variant 1, mRNA. [Source:RefSeq mRNA;Acc:NM_001359083]	16	0.469523	0.0129686	0.999909	228.191	309.517	402.36	220.834	230.399	228.65
Scin	scinderin [Source:MGI Symbol;Acc:MGI:1306794]	12	0.457932	0.0131937	0.999909	189.759	174.786	146.705	123.362	133.565	114.784
Gm17748	predicted gene, 17748 [Source:MGI Symbol;Acc:MGI:5009826]	17	-4.75224	0.0132809	NA	0	0	0	6.85346	3.33912	5.50963
Exoc3l2		7	0.989362	0.0133089	0.999909	48.0403	47.3379	32.3614	19.0374	23.3739	22.0385
Celf2	CUGBP Elav-like family member 2 [Source:UniProtKB/Swiss-Prot;Acc:Q9Z0H4]	2	0.182233	0.0133124	0.999909	1574.52	1531.2	1641.8	1336.42	1429.98	1417.81
Adamtsl5	ADAMTS-like 5 [Source:MGI Symbol;Acc:MGI:1913798]	10	0.285672	0.013398	0.999909	3263.14	2700.08	3748.53	2468.77	2745.59	2751.14
Nfat5	nuclear factor of activated T cells 5 [Source:MGI Symbol;Acc:MGI:1859333]	8	-0.232323	0.0133996	0.999909	1485.65	1413.76	1367.81	1682.9	1672.9	1655.64
Kcnh2	potassium voltage-gated channel subfamily H member 2 [Source:HGNC Symbol;Acc:HGNC:6251]	5	-0.225654	0.0135456	0.999909	2299.93	2032.8	2156.35	2484.76	2758.95	2339.75
Ulk4	unc-51-like kinase 4 [Source:MGI Symbol;Acc:MGI:1921622]	9	0.454776	0.0135676	0.999909	909.162	636.331	802.564	670.116	617.738	422.405
Cyp1a1	Cytochrome P450 1A1 [Source:UniProtKB/Swiss-Prot;Acc:P00184]	9	1.45578	0.0136504	0.999909	38.4322	168.414	28.0466	45.6897	11.6869	28.4664
Rpl36-ps2	ribosomal protein L36, pseudogene 2 [Source:MGI Symbol;Acc:MGI:3650081]	11	-0.259849	0.0136965	0.999909	667.76	648.165	580.348	712.759	737.946	820.934
Myl12a		17	0.275759	0.0137432	0.999909	15853.3	13769	16186.1	10653.3	14747.2	12437.1
Exo1	Exonuclease 1 [Source:UniProtKB/Swiss-Prot;Acc:Q9QZ11]	1	1.96246	0.0139	0.999909	10.8091	10.0138	8.62972	2.28449	1.66956	3.67308
Gm11196	predicted gene 11196 [Source:MGI Symbol;Acc:MGI:3649463]	11	-1.1567	0.0142004	0.999909	18.0151	13.6552	16.1807	29.6983	42.5738	33.976
Gm13181	predicted gene 13181 [Source:MGI Symbol;Acc:MGI:3650464]	2	4.00299	0.0142102	0.999909	10.8091	2.73103	1.07871	0	0	0.918271
Gm44911	predicted gene 44911 [Source:MGI Symbol;Acc:MGI:5753487]	8	1.44198	0.0143376	0.999909	24.0201	17.2965	22.653	6.85346	7.51302	9.18271
Rpsa-ps10	ribosomal protein SA, pseudogene 10 [Source:MGI Symbol;Acc:MGI:3704228]	3	-0.195224	0.0145085	0.999909	2036.91	1951.78	1972.97	2160.36	2260.59	2404.95
Mgat5b	Alpha-1,6-mannosylglycoprotein 6-beta-N-acetylglucosaminyltransferase B [Source:UniProtKB/Swiss-Prot;Acc:Q765H6]	11	1.12617	0.0148541	0.999909	55.2463	25.4896	69.0377	19.0374	30.8869	18.3654
Mgst3	Microsomal glutathione S-transferase 3 [Source:UniProtKB/Swiss-Prot;Acc:Q9CPU4]	1	0.167814	0.0149919	0.999909	4130.26	3965.46	4556.49	3844.79	3677.21	3738.28
Fscn1	Fascin [Source:UniProtKB/Swiss-Prot;Acc:Q61553]	5	0.279392	0.0150106	0.999909	733.815	778.344	707.637	539.139	619.407	673.093
Arpc5l	Actin-related protein 2/3 complex subunit 5-like protein [Source:UniProtKB/Swiss-Prot;Acc:Q9D898]	2	0.180186	0.0150331	0.999909	1808.72	1861.65	1976.2	1630.36	1670.4	1684.11
Epha4	Ephrin type-A receptor 4 [Source:UniProtKB/Swiss-Prot;Acc:Q03137]	1	-0.202768	0.0151052	0.999909	1568.52	1564.88	1417.43	1818.45	1802.29	1615.24
Gm5537	predicted gene 5537 [Source:MGI Symbol;Acc:MGI:3643179]	3	0.570152	0.0153457	0.999909	3044.55	3960.91	3877.98	2266.97	2940.93	2123.04
Lamb3	Laminin subunit beta-3 [Source:UniProtKB/Swiss-Prot;Acc:Q61087]	1	-0.319195	0.0155047	0.999909	362.704	344.11	284.781	456.897	394.851	383.837
Tonsl	tonsoku-like, DNA repair protein [Source:MGI Symbol;Acc:MGI:1919999]	15	0.663335	0.0158872	0.999909	32.4272	23.669	22.653	17.5144	14.1913	17.4472
Cfap61		2	-0.787288	0.0161198	0.999909	51.6433	40.0551	23.7317	83.7645	60.1042	54.178
Rab43	RAB43, member RAS oncogene family [Source:MGI Symbol;Acc:MGI:1917084]	6	-0.318879	0.0161515	0.999909	341.086	287.669	347.346	418.822	451.616	343.433
Habp2	Mus musculus hyaluronic acid binding protein 2 (Habp2), transcript variant 1, mRNA. [Source:RefSeq mRNA;Acc:NM_001329935]	19	0.474443	0.0161758	0.999909	127.307	116.524	159.65	92.1409	93.4954	104.683
Cabcoco1	Ciliary-associated calcium-binding coiled-coil protein 1 [Source:UniProtKB/Swiss-Prot;Acc:Q8CDT7]	10	-0.317015	0.0163005	0.999909	305.056	294.041	283.702	407.4	334.747	356.289
Mreg	Melanoregulin [Source:UniProtKB/Swiss-Prot;Acc:Q6NVG5]	1	0.209804	0.0165407	0.999909	715.8	667.282	662.331	590.159	579.338	597.795
Dyrk2	Dual specificity tyrosine-phosphorylation-regulated kinase 2 [Source:UniProtKB/Swiss-Prot;Acc:Q5U4C9]	10	-0.211802	0.0168061	0.999909	841.906	858.455	782.068	956.438	983.371	935.718
AC124712.1		12	0.702642	0.0168125	0.999909	90.0755	75.5586	63.6442	50.2587	42.5738	47.7501
Gm2147	predicted gene 2147 [Source:MGI Symbol;Acc:MGI:3780316]	1	4.75366	0.0169084	NA	4.80403	5.46207	2.15743	0	0	0
Fitm1	Fat storage-inducing transmembrane protein 1 [Source:UniProtKB/Swiss-Prot;Acc:Q91V79]	14	-0.159758	0.0171836	0.999909	1812.32	1787.01	1775.56	2059.08	2053.56	1888.88
Cntn2	Contactin-2 [Source:UniProtKB/Swiss-Prot;Acc:Q61330]	1	1.81236	0.0178559	0.999909	258.217	30.0414	310.67	75.388	51.7564	43.1587
Angptl7	Angiopoietin-related protein 7 [Source:UniProtKB/Swiss-Prot;Acc:Q8R1Q3]	4	0.895104	0.0179835	0.999909	73.2614	53.7103	45.306	19.7989	30.8869	42.2405
Rpl36	ribosomal protein L36 [Source:MGI Symbol;Acc:MGI:1860603]	17	-0.256754	0.0180279	0.999909	1143.36	1096.96	1024.78	1232.86	1323.13	1345.27
Dync1li1	Cytoplasmic dynein 1 light intermediate chain 1 [Source:UniProtKB/Swiss-Prot;Acc:Q8R1Q8]	9	0.215738	0.0180404	0.999909	1558.91	1610.4	1729.18	1328.81	1490.92	1399.45
Agtpbp1	Cytosolic carboxypeptidase 1 [Source:UniProtKB/Swiss-Prot;Acc:Q641K1]	13	-0.195889	0.018072	0.999909	3050.56	2638.18	2716.2	3362.76	3095.37	3163.44
Ppip5k2	Inositol hexakisphosphate and diphosphoinositol-pentakisphosphate kinase 2 [Source:UniProtKB/Swiss-Prot;Acc:Q6ZQB6]	1	-0.254206	0.0181498	0.999909	3403.65	3153.43	2900.66	4048.11	3778.22	3450.86
Wdr91	WD repeat domain 91 [Source:MGI Symbol;Acc:MGI:2141558]	6	0.31217	0.0181557	0.999909	311.061	308.607	303.119	224.641	247.93	271.808
Emilin1	EMILIN-1 [Source:UniProtKB/Swiss-Prot;Acc:Q99K41]	5	0.235259	0.0182016	0.999909	1046.08	1137.93	970.843	822.415	965.006	895.314
Eif4ebp1	eukaryotic translation initiation factor 4E binding protein 1 [Source:MGI Symbol;Acc:MGI:103267]	8	0.258257	0.0182069	0.999909	1285.08	1236.25	1492.94	1068.38	1184.55	1102.84
Abat	4-aminobutyrate aminotransferase, mitochondrial [Source:UniProtKB/Swiss-Prot;Acc:P61922]	16	0.226219	0.0183931	0.999909	1042.47	1047.81	956.82	903.133	910.745	789.713
Tsr2	TSR2 20S rRNA accumulation [Source:MGI Symbol;Acc:MGI:1916749]	X	0.283942	0.01855	0.999909	327.875	331.365	316.063	288.607	267.13	244.26
Slc16a7	solute carrier family 16 (monocarboxylic acid transporters), member 7 [Source:MGI Symbol;Acc:MGI:1330284]	10	-0.427446	0.0185882	0.999909	255.815	160.221	215.743	305.36	272.973	267.217
Mamdc4	MAM domain containing 4 [Source:MGI Symbol;Acc:MGI:2685841]	2	-0.489894	0.018713	0.999909	217.382	223.034	236.238	337.342	329.738	282.828
Nedd9	neural precursor cell expressed, developmentally down-regulated gene 9 [Source:MGI Symbol;Acc:MGI:97302]	13	-0.324827	0.0187136	0.999909	575.282	607.2	772.36	938.923	755.476	752.982
Mmp3	matrix metallopeptidase 3 [Source:MGI Symbol;Acc:MGI:97010]	9	0.432929	0.0187614	0.999909	294.247	221.214	229.766	157.629	227.06	166.207
Rassf4	Ras association domain-containing protein 4 [Source:UniProtKB/Swiss-Prot;Acc:Q8CB96]	6	-0.259616	0.0189379	0.999909	410.744	458.814	491.894	593.205	530.92	505.967
Gas6	Growth arrest-specific protein 6 [Source:UniProtKB/Swiss-Prot;Acc:Q61592]	8	0.121671	0.0191323	0.999909	4094.23	4082.89	3988.01	3619.39	3805.76	3757.57
2210407C18Rik	RIKEN cDNA 2210407C18 gene [Source:MGI Symbol;Acc:MGI:1925604]	11	-0.712863	0.0192894	0.999909	74.4624	58.262	60.408	67.0116	122.713	126.721
Gm6652	predicted gene 6652 [Source:MGI Symbol;Acc:MGI:3647244]	1	-0.238416	0.0196614	0.999909	497.217	561.682	583.585	619.096	659.477	662.074
Lmod2	Leiomodin-2 [Source:UniProtKB/Swiss-Prot;Acc:Q3UHZ5]	6	0.215135	0.0196843	0.999909	14370	15125.4	15866.8	12426.8	13247.1	13405.8
1810058I24Rik	RIKEN cDNA 1810058I24 gene [Source:MGI Symbol;Acc:MGI:1914955]	6	0.178173	0.0200554	0.999909	1446.01	1485.68	1604.05	1283.12	1390.74	1336.08
mt-Ts2	mitochondrially encoded tRNA serine 2 [Source:MGI Symbol;Acc:MGI:102474]	MT	0.65142	0.0201262	0.999909	46.8393	42.7862	77.6674	31.2213	36.7303	38.5674
Cd59a	CD59A glycoprotein [Source:UniProtKB/Swiss-Prot;Acc:O55186]	2	-0.237502	0.0202604	0.999909	1730.65	1695.06	1390.46	1851.19	1960.06	1866.85
Gm8121	predicted pseudogene 8121 [Source:MGI Symbol;Acc:MGI:3645325]	5	0.336064	0.0203831	0.999909	130.91	161.131	161.807	118.032	122.713	120.294
Gm4459	predicted gene 4459 [Source:MGI Symbol;Acc:MGI:3782643]	7	-0.252031	0.0206675	0.999909	928.378	822.041	957.898	990.705	1050.99	1182.73
Gm11008	predicted gene 11008 [Source:MGI Symbol;Acc:MGI:3779224]	2	-0.975058	0.0206886	0.999909	31.2262	14.5655	30.204	54.8276	53.4259	39.4857
Tmprss13	transmembrane serine protease 13 [Source:HGNC Symbol;Acc:HGNC:29808]	9	-0.717166	0.0207151	0.999909	150.126	86.4827	87.3759	186.566	207.026	136.822
Cdkn1c	Mus musculus cyclin-dependent kinase inhibitor 1C (P57) (Cdkn1c), mRNA. [Source:RefSeq mRNA;Acc:NM_001354981]	7	0.304946	0.0207682	0.999909	331.478	310.427	384.022	271.854	254.608	303.948
Gm9027	predicted gene 9027 [Source:MGI Symbol;Acc:MGI:3646681]	16	3.57141	0.0208145	0.999909	14.4121	4.55172	1.07871	0.761495	0	0.918271
Gsto1	Glutathione S-transferase omega-1 [Source:UniProtKB/Swiss-Prot;Acc:O09131]	19	0.138192	0.0208221	0.999909	2370.79	2370.54	2422.79	2078.88	2232.2	2200.18
2700097O09Rik	RIKEN cDNA 2700097O09 gene [Source:MGI Symbol;Acc:MGI:1919908]	12	-0.303503	0.0209365	0.999909	206.573	185.71	231.924	255.862	251.269	261.707
Zfp36	zinc finger protein 36 [Source:MGI Symbol;Acc:MGI:99180]	7	-0.444181	0.0209767	0.999909	506.825	397.82	445.509	658.693	705.389	470.155
Rps13-ps2	ribosomal protein S13, pseudogene 2 [Source:MGI Symbol;Acc:MGI:3704295]	7	-0.162201	0.02108	0.999909	2812.76	2886.7	2608.33	2930.23	3151.3	3218.54
Clock	Circadian locomoter output cycles protein kaput [Source:UniProtKB/Swiss-Prot;Acc:O08785]	5	-0.185813	0.0212124	0.999909	1070.1	1026.87	1016.15	1130.06	1242.15	1168.04
Peg3	Paternally-expressed 3 protein [Source:UniProtKB/Swiss-Prot;Acc:Q3URU2]	7	-0.403859	0.0213294	0.999909	283.438	294.041	229.766	369.325	387.338	311.294
Cox7a2	Cytochrome c oxidase subunit 7A2, mitochondrial [Source:UniProtKB/Swiss-Prot;Acc:P48771]	9	-0.16753	0.0215072	0.999909	5340.88	4853.96	4994.45	6173.44	5474.49	5404.94
Cdkl2	Cyclin-dependent kinase-like 2 [Source:UniProtKB/Swiss-Prot;Acc:Q9QUK0]	5	0.368047	0.0215081	0.999909	198.166	185.71	213.585	174.382	137.739	149.678
Gm16379	predicted pseudogene 16379 [Source:MGI Symbol;Acc:MGI:3647120]	9	-0.981943	0.0215497	0.999909	22.8191	36.4138	49.6209	35.7903	98.5041	81.7261
Gsn	gelsolin [Source:MGI Symbol;Acc:MGI:95851]	2	-0.212677	0.021688	0.999909	33255.9	29037.3	29205.1	36093.3	35842.1	34091.7
Fap	Prolyl endopeptidase FAP Antiplasmin-cleaving enzyme FAP, soluble form [Source:UniProtKB/Swiss-Prot;Acc:P97321]	2	0.494017	0.0217703	0.999909	78.0655	95.5861	98.163	70.0575	63.4433	59.6876
Efcab2	EF-hand calcium-binding domain-containing protein 2 [Source:UniProtKB/Swiss-Prot;Acc:Q9CQ46]	1	-0.194665	0.0218741	0.999909	3354.41	2971.36	3389.32	3938.45	3722.29	3451.78
Tenm2	teneurin-2 isoform 2 [Source:RefSeq peptide;Acc:NP_001277631]	11	-1.15777	0.0219293	0.999909	24.0201	10.9241	14.0233	49.4972	33.3912	24.7933
Gm10175	predicted gene 10175 [Source:MGI Symbol;Acc:MGI:3704287]	7	-0.181438	0.0219477	0.999909	3586.21	3653.21	3103.46	4129.59	3872.55	3726.34
Pla2g5	phospholipase A2, group V [Source:MGI Symbol;Acc:MGI:101899]	4	-0.436394	0.0219555	0.999909	934.383	665.462	595.45	1098.08	1002.57	866.848
Ttc17	tetratricopeptide repeat domain 17 [Source:MGI Symbol;Acc:MGI:1921819]	2	-0.191143	0.0219928	0.999909	820.288	909.434	813.351	1005.94	942.467	957.757
Mcm2	DNA replication licensing factor MCM2 [Source:UniProtKB/Swiss-Prot;Acc:P97310]	6	0.423687	0.0220846	0.999909	196.965	212.11	229.766	124.885	185.321	167.125
Pcp4l1	Purkinje cell protein 4-like protein 1 [Source:UniProtKB/Swiss-Prot;Acc:Q6W8Q3]	1	-0.246461	0.0222858	0.999909	5082.66	4029.18	4005.27	5468.3	5426.07	4660.23
Jup	Junction plakoglobin [Source:UniProtKB/Swiss-Prot;Acc:Q02257]	11	0.122499	0.0223881	0.999909	5955.79	5615.91	5967.45	5358.64	5345.1	5404.03
Gm2427	predicted gene 2427 [Source:MGI Symbol;Acc:MGI:3780593]	1	-3.32596	0.0225186	0.999909	0	0	0	0.761495	4.1739	0.918271
Pde4b	phosphodiesterase 4B, cAMP specific [Source:MGI Symbol;Acc:MGI:99557]	4	-0.301634	0.0225737	0.999909	827.494	919.448	770.202	1181.08	1083.55	837.463
Itgb5	integrin subunit beta 5 [Source:HGNC Symbol;Acc:HGNC:6160]	16	0.16422	0.0225766	0.999909	2559.35	2734.67	2893.11	2344.64	2422.53	2542.69
Tnni3	troponin I, cardiac 3 [Source:MGI Symbol;Acc:MGI:98783]	7	-0.170664	0.0227201	0.999909	84740.7	79169	75554.2	93521.5	91774.1	84234.9
BC023105	cDNA sequence BC023105 [Source:MGI Symbol;Acc:MGI:2384767]	18	-2.85088	0.0229094	0.999909	36.0302	49.1586	25.8891	747.788	13.3565	40.4039
Stxbp1	Syntaxin-binding protein 1 [Source:UniProtKB/Swiss-Prot;Acc:O08599]	2	-0.306569	0.0229224	0.999909	396.332	385.986	294.489	448.521	474.99	407.712
Ccdc50	Coiled-coil domain-containing protein 50 [Source:UniProtKB/Swiss-Prot;Acc:Q810U5]	16	-0.18207	0.0229578	0.999909	819.087	895.779	814.429	968.622	962.502	941.228
Gm12734	predicted gene 12734 [Source:MGI Symbol;Acc:MGI:3650213]	11	-3.96121	0.0231116	0.999909	0	0	0	3.04598	4.1739	1.83654
S1pr1	Sphingosine 1-phosphate receptor 1 [Source:UniProtKB/Swiss-Prot;Acc:O08530]	3	-0.345894	0.0232242	0.999909	1077.3	1395.56	1325.74	1717.93	1626.99	1484.84
Fbln5	Fibulin-5 [Source:UniProtKB/Swiss-Prot;Acc:Q9WVH9]	12	0.247406	0.0232609	0.999909	580.086	545.296	588.978	526.955	431.581	483.929
Cfl2	Cofilin-2 [Source:UniProtKB/Swiss-Prot;Acc:P45591]	12	0.129633	0.0232701	0.999909	5201.56	5398.34	5462.61	4846.92	5087.99	4748.38
Nudt18	8-oxo-dGDP phosphatase NUDT18 [Source:UniProtKB/Swiss-Prot;Acc:Q3U2V3]	14	0.278383	0.0233546	0.999909	398.734	370.51	458.454	315.259	328.903	368.227
Prnd	prion like protein doppel [Source:MGI Symbol;Acc:MGI:1346999]	2	0.652552	0.0233744	0.999909	132.111	188.441	111.108	70.0575	68.452	137.741
Rdh9	retinol dehydrogenase 9 [Source:MGI Symbol;Acc:MGI:2143528]	10	2.31858	0.0235582	0.999909	8.40705	9.10344	8.62972	0	0	5.50963
Kit	Mast/stem cell growth factor receptor Kit [Source:UniProtKB/Swiss-Prot;Acc:P05532]	5	0.570271	0.0238573	0.999909	98.4826	104.69	110.029	51.7817	69.2868	90.9088
Colec12	Collectin-12 [Source:UniProtKB/Swiss-Prot;Acc:Q8K4Q8]	18	0.253709	0.0241276	0.999909	420.352	394.179	380.786	348.003	339.756	313.13
Tspan4	tetraspanin 4 [Source:MGI Symbol;Acc:MGI:1928097]	7	0.283311	0.024162	0.999909	688.177	640.882	617.025	431.768	613.564	554.636
Cacna1h	voltage-dependent T-type calcium channel subunit alpha-1H isoform 2 [Source:RefSeq peptide;Acc:NP_001157163]	17	-0.373406	0.0242091	0.999909	363.905	278.565	376.471	488.118	459.964	368.227
Cxcl12	Stromal cell-derived factor 1 [Source:UniProtKB/Swiss-Prot;Acc:P40224]	6	-0.287706	0.0242514	0.999909	6257.25	4593.6	5336.4	7356.8	6043.81	6353.52
A530016L24Rik		12	-0.286307	0.0243422	0.999909	1042.47	1156.14	872.68	1218.39	1203.75	1325.98
Cacna1s	calcium voltage-gated channel subunit alpha1 S [Source:HGNC Symbol;Acc:HGNC:1397]	1	-0.20572	0.0243519	0.999909	511.629	502.51	521.019	593.205	608.555	567.492
Pdzd2	PDZ domain containing 2 [Source:HGNC Symbol;Acc:HGNC:18486]	15	-0.210376	0.0245347	0.999909	1759.48	1628.61	1694.66	2128.38	1919.16	1829.2
Smarce1-ps1	SWI/SNF related, matrix associated, actin dependent regulator of chromatin, subfamily e, member 1, pseodogene 1 [Source:MGI Symbol;Acc:MGI:3037673]	8	-0.307437	0.0245507	0.999909	169.342	195.724	168.279	206.365	232.069	224.058
Tmem88b	Transmembrane protein 88B [Source:UniProtKB/Swiss-Prot;Acc:Q3TYP4]	4	-0.588116	0.0247039	0.999909	36.0302	40.0551	44.2273	57.1121	61.7738	62.4424
Gm15283	predicted gene 15283 [Source:MGI Symbol;Acc:MGI:3705161]	12	-0.83766	0.0247048	0.999909	15.6131	18.2069	22.653	35.7903	37.5651	27.5481
Gm11572	predicted gene 11572 [Source:MGI Symbol;Acc:MGI:3649589]	11	-0.754201	0.0248927	0.999909	42.0352	50.0689	43.1486	56.3506	102.678	69.7886
Mllt11	myeloid/lymphoid or mixed-lineage leukemia; translocated to, 11 [Source:MGI Symbol;Acc:MGI:1929671]	3	0.330988	0.0249322	0.999909	245.005	227.586	284.781	181.236	194.504	226.813
Cox19	Cytochrome c oxidase assembly protein COX19 [Source:UniProtKB/Swiss-Prot;Acc:Q8K0C8]	5	0.221579	0.0251389	0.999909	1138.55	1143.39	1249.15	919.125	1155.34	954.084
Gm2225	predicted gene 2225 [Source:MGI Symbol;Acc:MGI:3780395]	8	-0.239582	0.0252579	0.999909	666.559	576.248	586.821	692.961	732.102	732.78
Cebpd	CCAAT/enhancer-binding protein delta [Source:UniProtKB/Swiss-Prot;Acc:Q00322]	16	-0.459389	0.0253178	0.999909	403.538	332.276	313.906	382.271	639.442	420.568
Ndufv3	NADH dehydrogenase [ubiquinone] flavoprotein 3, mitochondrial [Source:UniProtKB/Swiss-Prot;Acc:Q8BK30]	17	-0.168754	0.0255525	0.999909	4598.66	4934.98	4750.66	5278.68	5552.96	5227.72
Gipc2	PDZ domain-containing protein GIPC2 [Source:UniProtKB/Swiss-Prot;Acc:Q9Z2H7]	3	0.52308	0.025719	0.999909	75.6634	82.8413	85.2184	56.3506	45.9129	67.9521
Atrip	ATR-interacting protein [Source:UniProtKB/Swiss-Prot;Acc:Q8BMG1]	9	0.38486	0.02584	0.999909	102.086	109.241	98.163	80.7185	76.7998	79.8896
Slit2	slit guidance ligand 2 [Source:MGI Symbol;Acc:MGI:1315205]	5	-0.442064	0.0258684	0.999909	142.92	126.538	94.9269	153.822	195.339	145.087
Ttc7	tetratricopeptide repeat domain 7 [Source:MGI Symbol;Acc:MGI:1920999]	17	-0.220636	0.0260404	0.999909	889.946	824.772	745.392	952.63	904.067	1009.18
Lingo3	Leucine-rich repeat and immunoglobulin-like domain-containing nogo receptor-interacting protein 3 [Source:UniProtKB/Swiss-Prot;Acc:Q6GQU6]	10	-0.328235	0.0263124	0.999909	350.694	306.786	289.095	401.308	421.564	363.635
Rps27a	ribosomal protein S27A [Source:MGI Symbol;Acc:MGI:1925544]	11	0.259283	0.0264695	0.999909	725.408	707.338	802.564	597.774	613.564	656.564
Plcl2	Inactive phospholipase C-like protein 2 [Source:UniProtKB/Swiss-Prot;Acc:Q8K394]	17	0.258903	0.0269761	0.999909	344.689	374.151	340.874	284.038	305.53	297.52
Lrrc10b	leucine rich repeat containing 10B [Source:HGNC Symbol;Acc:HGNC:37215]	19	-1.04645	0.0270245	0.999909	20.4171	29.131	9.70843	36.5518	50.9216	35.8126
D030025P21Rik	RIKEN cDNA D030025P21 gene [Source:MGI Symbol;Acc:MGI:3698049]	12	2.75992	0.0271933	0.999909	14.4121	0.910344	12.9446	1.52299	1.66956	0.918271
Gm26623	predicted gene, 26623 [Source:MGI Symbol;Acc:MGI:5477117]	12	-2.63575	0.0273972	0.999909	0	2.73103	0	9.13794	5.84346	3.67308
Shisa6	shisa family member 6 [Source:HGNC Symbol;Acc:HGNC:34491]	11	-0.540995	0.0274291	0.999909	81.6685	81.931	71.1952	126.408	109.356	105.601
Fam43a	Protein FAM43A [Source:UniProtKB/Swiss-Prot;Acc:Q8BUP8]	16	0.232986	0.0274641	0.999909	960.806	970.427	1030.17	806.423	774.676	940.31
Taf1a	TATA box-binding protein-associated factor RNA polymerase I subunit A isoform 1 [Source:RefSeq peptide;Acc:NP_067441]	1	0.26142	0.0274944	0.999909	423.955	403.283	462.768	329.727	363.964	382.919
Ctnnal1	Alpha-catulin [Source:UniProtKB/Swiss-Prot;Acc:O88327]	4	-0.223777	0.0275185	0.999909	749.428	882.124	826.295	915.317	955.824	1003.67
Nudt4	Mus musculus nudix (nucleoside diphosphate linked moiety X)-type motif 4 (Nudt4), transcript variant 1, mRNA. [Source:RefSeq mRNA;Acc:NM_001358996]	10	-0.233075	0.0275693	0.999909	6402.57	4923.14	5035.44	5957.94	7129.86	6136.81
Agtrap	Type-1 angiotensin II receptor-associated protein [Source:UniProtKB/Swiss-Prot;Acc:Q9WVK0]	4	0.165384	0.0276059	0.999909	1294.69	1360.96	1308.48	1180.32	1232.97	1122.13
Gm3244	predicted pseudogene 3244 [Source:MGI Symbol;Acc:MGI:3781422]	15	-0.153355	0.0278041	0.999909	2970.09	3160.72	3170.34	3449.57	3509.42	3387.5
Ccl9	C-C motif chemokine 9 CCL9(29-101) CCL9(30-101) CCL9(31-101) [Source:UniProtKB/Swiss-Prot;Acc:P51670]	11	-0.350561	0.0278996	0.999909	164.538	198.455	172.594	235.302	227.895	221.303
Egf	Mus musculus epidermal growth factor (Egf), transcript variant 3, mRNA. [Source:RefSeq mRNA;Acc:NM_001329594]	3	0.316206	0.0279641	0.999909	261.82	284.027	212.507	211.696	210.365	187.327
Prnp	prion protein [Source:MGI Symbol;Acc:MGI:97769]	2	0.189709	0.0280173	0.999909	3386.84	3378.29	3663.31	2778.7	3330.77	3034.89
Fam168b	Myelin-associated neurite-outgrowth inhibitor [Source:UniProtKB/Swiss-Prot;Acc:Q80XQ8]	1	-0.15225	0.0281105	0.999909	1501.26	1650.45	1602.97	1727.83	1772.24	1788.79
Thap1	THAP domain-containing protein 1 [Source:UniProtKB/Swiss-Prot;Acc:Q8CHW1]	8	0.405166	0.0282462	0.999909	134.513	129.269	124.052	90.6179	94.3302	108.356
Scx	scleraxis [Source:MGI Symbol;Acc:MGI:102934]	15	0.403671	0.0282785	0.999909	272.629	218.483	263.206	165.244	217.878	186.409
Lrrc3b	leucine rich repeat containing 3B [Source:MGI Symbol;Acc:MGI:2384996]	14	-0.342131	0.0283366	0.999909	492.413	511.613	325.772	582.544	550.12	553.718
Usp22	ubiquitin specific peptidase 22 [Source:MGI Symbol;Acc:MGI:2144157]	11	0.16979	0.0284741	0.999909	905.559	949.489	941.718	829.268	850.641	807.16
Gnao1	guanine nucleotide binding protein, alpha O [Source:MGI Symbol;Acc:MGI:95775]	8	0.290643	0.0285809	0.999909	706.192	614.482	741.077	597.012	517.564	569.328
Fads3	Fatty acid desaturase 3 [Source:UniProtKB/Swiss-Prot;Acc:Q9JJE7]	19	0.274957	0.0286816	0.999909	1599.74	1259.92	1756.15	1108.74	1373.21	1331.49
Ptp4a1	protein tyrosine phosphatase 4a1 [Source:MGI Symbol;Acc:MGI:1277096]	1	0.175303	0.0287853	0.999909	2588.17	2315.01	2593.23	2357.59	2071.09	2205.69
Gm17197	predicted gene 17197 [Source:MGI Symbol;Acc:MGI:4938024]	19	0.794611	0.0288336	0.999909	42.0352	43.6965	40.9911	25.8908	25.0434	22.0385
1110038F14Rik	RIKEN cDNA 1110038F14 gene [Source:MGI Symbol;Acc:MGI:2152337]	15	0.271336	0.0289979	0.999909	321.87	340.469	310.67	291.653	255.443	258.952
Ccdc85b	Coiled-coil domain-containing protein 85B [Source:UniProtKB/Swiss-Prot;Acc:Q6PDY0]	19	0.23012	0.0290299	0.999909	504.423	571.696	537.2	416.538	490.016	471.991
Rps19-ps6	ribosomal protein S19, pseudogene 6 [Source:MGI Symbol;Acc:MGI:5011818]	12	-1.52363	0.0290739	0.999909	192.161	559.862	80.9036	755.403	1064.35	576.674
Adprhl1	[Protein ADP-ribosylarginine] hydrolase-like protein 1 [Source:UniProtKB/Swiss-Prot;Acc:Q8BGK2]	8	0.264513	0.0291512	0.999909	13454.9	13357.5	16487.1	10872.6	12573.5	12600.5
Gm44386	predicted gene, 44386 [Source:MGI Symbol;Acc:MGI:5690778]	6	-0.229595	0.0292243	0.999909	571.679	590.813	562.01	697.53	697.876	626.261
1190002N15Rik	RIKEN cDNA 1190002N15 gene [Source:MGI Symbol;Acc:MGI:1916111]	9	0.252199	0.0293008	0.999909	909.162	852.993	1154.22	842.214	780.52	824.608
Per1	Period circadian protein homolog 1 [Source:UniProtKB/Swiss-Prot;Acc:O35973]	11	-0.346115	0.0293021	0.999909	1328.31	1379.17	1498.33	1958.57	2106.99	1279.15
Rps25-ps1	ribosomal protein S25, pseudogene 1 [Source:MGI Symbol;Acc:MGI:3642902]	6	-0.249103	0.0294173	0.999909	361.503	468.827	364.605	495.733	463.303	465.563
Trim17	E3 ubiquitin-protein ligase TRIM17 [Source:UniProtKB/Swiss-Prot;Acc:Q7TPM3]	11	1.05879	0.0294182	0.999909	16.8141	21.8483	29.1253	11.4224	7.51302	13.7741
Dio2	Type II iodothyronine deiodinase [Source:UniProtKB/Swiss-Prot;Acc:Q9Z1Y9]	12	0.578807	0.0302883	0.999909	145.322	98.3172	110.029	72.342	65.9477	98.255
Svep1	Sushi, von Willebrand factor type A, EGF and pentraxin domain-containing protein 1 [Source:UniProtKB/Swiss-Prot;Acc:A2AVA0]	4	0.319593	0.0305752	0.999909	658.152	630.869	692.535	414.253	645.285	528.924
Slc41a3	solute carrier family 41, member 3 [Source:MGI Symbol;Acc:MGI:1918949]	6	-0.284095	0.0307992	0.999909	2368.39	2039.17	1895.3	2208.34	2990.18	2474.74
Ivns1abp	Influenza virus NS1A-binding protein homolog [Source:UniProtKB/Swiss-Prot;Acc:Q920Q8]	1	0.180772	0.0308182	0.999909	30754.2	30558.4	35434.7	27367.4	27809	30178.1
Pdzd3	PDZ domain containing 3 [Source:HGNC Symbol;Acc:HGNC:19891]	9	0.491596	0.0308769	0.999909	121.302	142.924	160.728	77.6725	112.695	112.947
Gm11560	predicted gene 11560 [Source:MGI Symbol;Acc:MGI:3652066]	11	-0.295205	0.0308879	0.999909	254.613	273.103	366.763	344.957	394.016	359.044
Gm12543	predicted gene 12543 [Source:MGI Symbol;Acc:MGI:3649591]	4	-0.764761	0.0309064	0.999909	24.0201	39.1448	26.9679	44.1667	40.0695	70.7069
Cep85l	centrosomal protein 85-like [Source:MGI Symbol;Acc:MGI:3642684]	10	-0.243367	0.0309235	0.999909	500.82	521.627	505.917	672.4	578.503	557.391
Odc1	ornithine decarboxylase, structural 1 [Source:MGI Symbol;Acc:MGI:97402]	12	0.205534	0.0309749	0.999909	1761.88	1655.01	1794.98	1437.7	1523.47	1558.31
Lrrc8a	Volume-regulated anion channel subunit LRRC8A [Source:UniProtKB/Swiss-Prot;Acc:Q80WG5]	2	-0.244387	0.0310855	0.999909	1026.86	1095.14	1210.32	1272.46	1385.74	1290.17
Stk35	Serine/threonine-protein kinase 35 [Source:UniProtKB/Swiss-Prot;Acc:Q80ZW0]	2	0.205325	0.031128	0.999909	574.081	534.372	583.585	496.495	467.477	502.294
Sulf2	Mus musculus sulfatase 2 (Sulf2), transcript variant 4, mRNA. [Source:RefSeq mRNA;Acc:NM_001355619]	2	-0.219977	0.0311484	0.999909	2063.33	1936.3	2048.48	2145.89	2699.68	2197.42
Acox1	Peroxisomal acyl-coenzyme A oxidase 1 [Source:UniProtKB/Swiss-Prot;Acc:Q9R0H0]	11	0.150706	0.0311499	0.999909	9299.4	9703.36	10348.1	8446.5	9004.78	8990.79
Maml1	Mastermind-like protein 1 [Source:UniProtKB/Swiss-Prot;Acc:Q6T264]	11	-0.23329	0.0311608	0.999909	330.277	358.676	352.74	413.492	407.373	404.958
Kremen1	Kremen protein 1 [Source:UniProtKB/Swiss-Prot;Acc:Q99N43]	11	0.200028	0.0311829	0.999909	5062.24	4964.11	5788.38	4080.85	5065.45	4621.66
Gm14416	predicted gene 14416 [Source:MGI Symbol;Acc:MGI:3702407]	2	1.64425	0.031208	0.999909	9.60806	16.3862	8.62972	0	5.00868	6.4279
Glrx	Glutaredoxin-1 [Source:UniProtKB/Swiss-Prot;Acc:Q9QUH0]	13	-0.236512	0.0315601	0.999909	481.604	440.607	407.754	511.725	547.616	505.967
Gm39214	predicted gene, 39214 [Source:MGI Symbol;Acc:MGI:5622099]	8	0.405482	0.0317127	0.999909	242.603	234.869	308.512	165.244	212.869	215.794
Adamts8	A disintegrin and metalloproteinase with thrombospondin motifs 8 isoform 2 [Source:RefSeq peptide;Acc:NP_001313221]	9	0.78581	0.0320137	0.999909	51.6433	30.9517	49.6209	22.0834	25.8782	28.4664
Gm37313	predicted gene, 37313 [Source:MGI Symbol;Acc:MGI:5610541]	1	-3.1442	0.0322021	0.999909	0	0	1.07871	3.80748	1.66956	4.59136
Dkc1	H/ACA ribonucleoprotein complex subunit 4 [Source:UniProtKB/Swiss-Prot;Acc:Q9ESX5]	X	0.226995	0.0322108	0.999909	480.403	443.338	491.894	406.638	395.686	405.876
Pole	polymerase (DNA directed), epsilon [Source:MGI Symbol;Acc:MGI:1196391]	5	0.49348	0.0322539	0.999909	90.0755	96.4965	87.3759	57.8736	69.2868	67.9521
Lmo2	Rhombotin-2 [Source:UniProtKB/Swiss-Prot;Acc:P25801]	2	0.273097	0.0323166	0.999909	526.041	694.593	555.538	514.771	521.738	435.261
Krt222	Keratin-like protein KRT222 [Source:UniProtKB/Swiss-Prot;Acc:Q8CCX5]	11	0.242696	0.0324558	0.999909	480.403	506.151	580.348	415.015	454.955	455.463
Gm3055	Mus musculus predicted 3055 (Gm3055), mRNA. [Source:RefSeq mRNA;Acc:NM_001346707]	10	-1.04835	0.0326788	0.999909	38.4322	36.4138	10.7871	29.6983	63.4433	84.4809
1700022I11Rik	RIKEN cDNA 1700022I11 gene [Source:MGI Symbol;Acc:MGI:1914567]	4	0.413594	0.0326795	0.999909	80.4675	73.7379	89.5333	57.1121	67.6172	57.8511
Fzd4	Frizzled-4 [Source:UniProtKB/Swiss-Prot;Acc:Q61088]	7	-0.237577	0.0327236	0.999909	1425.6	1587.64	1620.23	1842.82	1836.52	1785.12
Gm6654	predicted pseudogene 6654 [Source:MGI Symbol;Acc:MGI:3648118]	6	-1.16426	0.0328626	0.999909	20.4171	10.0138	6.47229	41.1207	30.8869	9.18271
Fam136a	Protein FAM136A [Source:UniProtKB/Swiss-Prot;Acc:Q9CR98]	6	0.210049	0.0328635	0.999909	637.735	609.931	623.497	501.825	542.607	573.919
Dnah12		14	-1.72744	0.0329068	0.999909	1.20101	6.37241	2.15743	17.5144	6.67824	9.18271
Supt4b		10	-0.746588	0.0330317	0.999909	34.8292	75.5586	42.0699	70.819	90.9911	96.4185
Scamp1	secretory carrier membrane protein 1 [Source:MGI Symbol;Acc:MGI:1349480]	13	-0.167645	0.03306	0.999909	807.077	777.434	814.429	846.021	937.458	910.925
Gm20388	predicted gene 20388 [Source:MGI Symbol;Acc:MGI:5141853]	8	-0.155663	0.0331267	0.999909	1429.2	1402.84	1422.82	1461.31	1657.04	1622.59
2018-09-06	Septin-6 [Source:UniProtKB/Swiss-Prot;Acc:Q9R1T4]	X	-0.313964	0.0332371	0.999909	159.734	164.772	143.469	193.42	198.678	190.082
Snrpn	small nuclear ribonucleoprotein N [Source:MGI Symbol;Acc:MGI:98347]	7	-0.30688	0.0333543	0.999909	1600.94	1525.74	1234.05	1673.77	2233.87	1485.76
Timp3	tissue inhibitor of metalloproteinase 3 [Source:MGI Symbol;Acc:MGI:98754]	10	0.159973	0.0335585	0.999909	4587.85	4342.34	5035.44	3959.01	4286.6	4253.43
Atp8a2	Phospholipid-transporting ATPase IB [Source:UniProtKB/Swiss-Prot;Acc:P98200]	14	0.403384	0.0335883	0.999909	332.679	285.848	432.564	241.394	283.825	269.053
Ccm2	Cerebral cavernous malformations [Source:UniProtKB/Swiss-Prot;Acc:Q8K2Y9]	11	0.211751	0.0336375	0.999909	546.458	565.324	640.756	486.595	502.538	525.251
Anp32b	Acidic leucine-rich nuclear phosphoprotein 32 family member B [Source:UniProtKB/Swiss-Prot;Acc:Q9EST5]	4	0.182882	0.0338897	0.999909	1461.63	1289.96	1349.47	1146.05	1185.39	1280.07
Rpl21		5	-0.26622	0.0341425	0.999909	628.127	789.268	646.15	845.26	838.12	801.651
Nav1	Neuron navigator 1 [Source:UniProtKB/Swiss-Prot;Acc:Q8CH77]	1	-0.175375	0.0341461	0.999909	1311.5	1354.59	1252.39	1539.74	1354.85	1531.68
Pwp2	PWP2 periodic tryptophan protein homolog (yeast) [Source:MGI Symbol;Acc:MGI:1341200]	10	0.222816	0.0342565	0.999909	512.83	465.186	533.964	410.446	453.286	430.669
Dhdds	Dehydrodolichyl diphosphate synthase complex subunit Dhdds [Source:UniProtKB/Swiss-Prot;Acc:Q99KU1]	4	0.17786	0.0343191	0.999909	901.956	945.848	1006.44	783.578	882.363	859.502
Rtn4rl1	Reticulon-4 receptor-like 1 [Source:UniProtKB/Swiss-Prot;Acc:Q8K0S5]	11	-0.319866	0.0343277	0.999909	190.96	158.4	176.909	230.733	217.043	206.611
Twf2	twinfilin actin binding protein 2 [Source:MGI Symbol;Acc:MGI:1346078]	9	0.173794	0.0343367	0.999909	4378.87	4427.91	4475.59	3518.87	4277.41	3980.71
Enah	ENAH, actin regulator [Source:HGNC Symbol;Acc:HGNC:18271]	1	0.21425	0.0343506	0.999909	4747.58	3999.14	4920.02	3464.04	4380.93	3933.87
Gm29430	predicted gene 29430 [Source:MGI Symbol;Acc:MGI:5580136]	6	3.89118	0.0343931	NA	1.20101	5.46207	0	0	0	0
Gm10874		5	-3.58002	0.0347882	0.999909	0	0	0	0	2.50434	4.59136
Adamtsl3	ADAMTS-like 3 [Source:MGI Symbol;Acc:MGI:3028499]	7	-0.352443	0.0348466	0.999909	225.789	227.586	200.641	338.865	236.243	258.952
Gm16537	predicted gene 16537 [Source:MGI Symbol;Acc:MGI:4414957]	15	-0.869968	0.0349653	0.999909	19.2161	15.4759	18.3381	25.1293	25.0434	46.8318
Tmem141	Transmembrane protein 141 [Source:UniProtKB/Swiss-Prot;Acc:A2AJB2]	2	-0.230487	0.0350084	0.999909	401.136	410.565	428.25	474.411	505.877	474.746
Prkag2	protein kinase, AMP-activated, gamma 2 non-catalytic subunit [Source:MGI Symbol;Acc:MGI:1336153]	5	0.218716	0.0350753	0.999909	684.574	641.793	776.674	632.802	546.781	626.261
Gm14373	predicted gene 14373 [Source:MGI Symbol;Acc:MGI:3651800]	X	-0.635501	0.0351436	0.999909	24.0201	15.4759	21.5743	26.6523	35.0608	32.1395
Ankdd1b	Ankyrin repeat and death domain-containing protein 1B [Source:UniProtKB/Swiss-Prot;Acc:Q14DN9]	13	0.971489	0.0354997	0.999909	18.0151	21.8483	22.653	6.85346	12.5217	12.8558
Corin	Atrial natriuretic peptide-converting enzyme Atrial natriuretic peptide-converting enzyme, N-terminal propeptide Atrial natriuretic peptide-converting enzyme, activated protease fragment Atrial natriuretic peptide-converting enzyme, 180 kDa soluble fragment [Source:UniProtKB/Swiss-Prot;Acc:Q9Z319]	5	-0.221078	0.0357256	0.999909	5626.72	4515.31	4501.48	5755.38	6199.08	5108.34
Phospho2	Pyridoxal phosphate phosphatase PHOSPHO2 [Source:UniProtKB/Swiss-Prot;Acc:Q9D9M5]	2	-0.230114	0.0359042	0.999909	408.342	440.607	453.06	498.018	531.755	498.621
Rras2	Ras-related protein R-Ras2 [Source:UniProtKB/Swiss-Prot;Acc:P62071]	7	0.257158	0.0360507	0.999909	1256.25	1128.83	1399.09	957.199	1167.02	1041.32
Lars	Leucine--tRNA ligase, cytoplasmic [Source:UniProtKB/Swiss-Prot;Acc:Q8BMJ2]	18	0.162142	0.0361645	0.999909	1751.07	1669.57	1788.51	1431.61	1655.37	1568.41
Slc6a17	Sodium-dependent neutral amino acid transporter SLC6A17 [Source:UniProtKB/Swiss-Prot;Acc:Q8BJI1]	3	-0.362805	0.0362315	0.999909	383.121	276.745	229.766	398.262	388.173	354.453
Gm14267	predicted gene 14267 [Source:MGI Symbol;Acc:MGI:3649851]	2	-0.762543	0.0362786	0.999909	61.2514	29.131	44.2273	67.7731	102.678	56.0145
Gm42742	PAXIP1-associated glutamate-rich protein 1A [Source:UniProtKB/Swiss-Prot;Acc:Q99L02]	7	0.3065	0.0364021	0.999909	530.845	458.814	560.931	389.124	485.007	378.328
Iglc2	Ig lambda-2 chain C region [Source:UniProtKB/Swiss-Prot;Acc:P01844]	16	2.41558	0.0366995	0.999909	6.00504	7.28275	4.31486	1.52299	0.83478	0.918271
Gm42417		1	0.535298	0.0367962	0.999909	2054.92	1793.38	2415.24	1023.45	1694.6	1604.22
Sbk3	Uncharacterized serine/threonine-protein kinase SBK3 [Source:UniProtKB/Swiss-Prot;Acc:P0C5K0]	7	1.33361	0.0368554	0.999909	204.171	31.862	84.1397	54.0662	36.7303	35.8126
Gm14586	predicted gene 14586 [Source:MGI Symbol;Acc:MGI:3705507]	X	0.392242	0.036876	0.999909	588.493	496.138	577.112	454.613	278.817	532.597
Cox8b	Cytochrome c oxidase subunit 8B, mitochondrial [Source:UniProtKB/Swiss-Prot;Acc:P48772]	7	-0.200002	0.0370701	0.999909	7951.87	7942.75	7734.38	9156.98	9181.75	8803.47
Trappc2l	Trafficking protein particle complex subunit 2-like protein [Source:UniProtKB/Swiss-Prot;Acc:Q9JME7]	8	-0.213922	0.037445	0.999909	499.619	455.172	469.241	559.699	544.277	545.453
Pola1	polymerase (DNA directed), alpha 1 [Source:MGI Symbol;Acc:MGI:99660]	X	-0.380194	0.0374693	0.999909	111.694	157.49	115.422	159.914	160.278	183.654
Pde4d	cAMP-specific 3',5'-cyclic phosphodiesterase 4D [Source:UniProtKB/Swiss-Prot;Acc:Q01063]	13	-0.271406	0.0376352	0.999909	637.735	581.71	557.695	720.374	767.163	655.646
Tdp1	tyrosyl-DNA phosphodiesterase 1 [Source:MGI Symbol;Acc:MGI:1920036]	12	0.336542	0.037889	0.999909	178.95	172.055	166.122	141.638	136.069	131.313
Aqp1	Aquaporin-1 [Source:UniProtKB/Swiss-Prot;Acc:Q02013]	6	0.482072	0.0379314	0.999909	4221.54	5803.44	5530.57	4217.92	2682.98	4236.9
Nrbf2	Nuclear receptor-binding factor 2 [Source:UniProtKB/Swiss-Prot;Acc:Q8VCQ3]	10	0.300462	0.0381402	0.999909	210.176	195.724	201.72	177.428	144.417	170.798
Tomt	Transmembrane O-methyltransferase homolog [Source:UniProtKB/Swiss-Prot;Acc:A1Y9I9]	7	1.82762	0.0381634	0.999909	20.4171	10.9241	8.62972	7.61495	3.33912	0
Syn3	Synapsin-3 [Source:UniProtKB/Swiss-Prot;Acc:Q8JZP2]	10	0.766178	0.0382253	0.999909	42.0352	24.5793	33.4401	17.5144	23.3739	17.4472
Snurf	SNRPN upstream reading frame protein [Source:UniProtKB/Swiss-Prot;Acc:Q9WU12]	7	-0.348089	0.0382908	0.999909	638.936	620.855	466.005	625.949	911.58	659.319
Nup210l	Nuclear pore membrane glycoprotein 210-like [Source:UniProtKB/Swiss-Prot;Acc:Q9D2F7]	3	-1.04486	0.038421	0.999909	9.60806	9.10344	11.8659	22.8449	22.5391	17.4472
Slc9a3	Sodium/hydrogen exchanger 3 [Source:UniProtKB/Swiss-Prot;Acc:G3X939]	13	1.17327	0.0384269	0.999909	67.2564	22.7586	26.9679	22.8449	18.3652	10.101
Dkk3	Dickkopf-related protein 3 [Source:UniProtKB/Swiss-Prot;Acc:Q9QUN9]	7	1.23467	0.0384938	0.999909	868.328	218.483	199.562	156.106	183.652	206.611
Slc24a2	solute carrier family 24 (sodium/potassium/calcium exchanger), member 2 [Source:MGI Symbol;Acc:MGI:1923626]	4	0.606781	0.0385008	0.999909	55.2463	93.7655	70.1164	47.2127	41.739	56.0145
Gm17968	predicted gene, 17968 [Source:MGI Symbol;Acc:MGI:5010153]	1	4.27181	0.0385767	NA	3.60302	0	5.39357	0	0	0
Cxcl14	C-X-C motif chemokine 14 [Source:UniProtKB/Swiss-Prot;Acc:Q9WUQ5]	13	0.284649	0.0386389	0.999909	623.323	729.186	577.112	520.863	555.964	508.722
Gm2614	predicted gene 2614 [Source:MGI Symbol;Acc:MGI:3780782]	12	-0.344436	0.0386685	0.999909	539.252	661.82	687.141	735.604	1000.9	662.074
Eif5a2	Eukaryotic translation initiation factor 5A-2 [Source:UniProtKB/Swiss-Prot;Acc:Q8BGY2]	3	0.613828	0.0388046	0.999909	57.6483	44.6069	47.4634	40.3592	31.7217	24.7933
4933431K23Rik	RIKEN cDNA 4933431K23 gene [Source:MGI Symbol;Acc:MGI:1921725]	8	-0.378032	0.0388983	0.999909	123.704	114.703	93.8482	143.923	146.921	140.495
Zfp965	zinc finger protein 965 [Source:MGI Symbol;Acc:MGI:3779822]	2	-0.829952	0.0389452	0.999909	19.2161	21.8483	17.2594	35.0288	48.4173	20.202
Des	Desmin [Source:UniProtKB/Swiss-Prot;Acc:P31001]	1	0.145145	0.0392363	0.999909	55582.6	54031.7	55360.7	46211.3	54681.5	48291.9
Fam13a	Protein FAM13A [Source:UniProtKB/Swiss-Prot;Acc:Q8BGI4]	6	0.240769	0.0392931	0.999909	674.966	555.31	720.581	498.779	587.685	562.9
Ckm	creatine kinase, muscle [Source:MGI Symbol;Acc:MGI:88413]	7	-0.115491	0.0393441	0.999909	46409.3	45429.8	43236	48017.6	49599.3	48715.2
4930503B20Rik	RIKEN cDNA 4930503B20 gene [Source:MGI Symbol;Acc:MGI:1922264]	3	4.01091	0.0395299	0.999909	7.20604	0.910344	6.47229	0	0	0.918271
Pde4a	phosphodiesterase 4A, cAMP specific [Source:MGI Symbol;Acc:MGI:99558]	9	-0.14069	0.0395929	0.999909	2266.3	2183.92	2134.78	2437.55	2556.93	2261.7
Rbm42	RNA-binding protein 42 [Source:UniProtKB/Swiss-Prot;Acc:Q91V81]	7	0.174729	0.0396314	0.999909	916.368	853.903	940.639	804.139	827.267	767.675
Mcm6	DNA replication licensing factor MCM6 [Source:UniProtKB/Swiss-Prot;Acc:P97311]	1	0.323283	0.0399663	0.999909	210.176	224.855	196.326	149.253	155.269	202.02
Gria3	Mus musculus glutamate receptor, ionotropic, AMPA3 (alpha 3) (Gria3), transcript variant 5, mRNA. [Source:RefSeq mRNA;Acc:NM_001358361]	X	0.699078	0.0399955	0.999909	78.0655	34.5931	61.4867	34.2673	41.739	30.3029
mt-Ty	mitochondrially encoded tRNA tyrosine [Source:MGI Symbol;Acc:MGI:102470]	MT	0.289462	0.040083	0.999909	1333.12	1464.74	1826.26	1446.08	1140.31	1196.51
Xlr3b	X-linked lymphocyte-regulated 3B [Source:MGI Symbol;Acc:MGI:109505]	X	1.30387	0.0401264	0.999909	64.8544	46.4276	25.8891	1.52299	36.7303	17.4472
Gm14398	predicted gene 14398 [Source:MGI Symbol;Acc:MGI:3650079]	2	-3.31544	0.0402241	0.999909	0	0	0	1.52299	3.33912	0.918271
Ubc	ubiquitin C [Source:MGI Symbol;Acc:MGI:98889]	5	0.137245	0.0402521	0.999909	27011.8	25456	25432.8	25038	22504.8	23284.6
Tpt1-ps3	tumor protein, translationally-controlled, pseudogene 3 [Source:MGI Symbol;Acc:MGI:2664997]	6	-0.181273	0.0403785	0.999909	9092.82	8779.36	8252.17	9162.31	10000.7	10460
Vamp5	vesicle-associated membrane protein 5 [Source:MGI Symbol;Acc:MGI:1858622]	6	0.244727	0.0404031	0.999909	907.961	905.793	927.694	831.553	753.807	727.271
Lnx1	ligand of numb-protein X 1 [Source:MGI Symbol;Acc:MGI:1278335]	5	0.398548	0.0406031	0.999909	314.664	469.738	515.625	285.561	368.138	334.251
Ccl6	C-C motif chemokine 6 CCL6(22-95) CCL6(23-95) [Source:UniProtKB/Swiss-Prot;Acc:P27784]	11	-0.361936	0.0406835	0.999909	251.01	360.496	245.947	400.546	359.79	344.352
Ackr3	atypical chemokine receptor 3 [Source:MGI Symbol;Acc:MGI:109562]	1	0.210373	0.0407193	0.999909	1779.89	1821.6	1970.81	1619.7	1576.9	1619.83
Wdr36	WD repeat domain 36 [Source:MGI Symbol;Acc:MGI:1917819]	18	0.202963	0.0407216	0.999909	474.398	462.455	436.879	388.362	406.538	398.53
Gm4779		X	-3.34321	0.0408264	0.999909	0	1.82069	0	9.13794	0	11.0193
Etv4	ETS translocation variant 4 [Source:UniProtKB/Swiss-Prot;Acc:P28322]	11	1.09695	0.0408656	0.999909	24.0201	15.4759	16.1807	6.85346	11.6869	7.34617
Polr2c	DNA-directed RNA polymerase II subunit RPB3 [Source:UniProtKB/Swiss-Prot;Acc:P97760]	8	0.149192	0.0408705	0.999909	1083.31	1089.68	1106.76	1021.16	979.197	955.92
Prkab2	protein kinase, AMP-activated, beta 2 non-catalytic subunit [Source:MGI Symbol;Acc:MGI:1336185]	3	0.149028	0.0410958	0.999909	1531.28	1675.94	1639.65	1512.33	1364.87	1496.78
Ccdc189	Coiled-coil domain-containing protein 189 [Source:UniProtKB/Swiss-Prot;Acc:Q6NZQ0]	7	-0.3672	0.0412463	0.999909	127.307	134.731	129.446	143.923	190.33	171.717
Cox8a	Cytochrome c oxidase subunit 8A, mitochondrial [Source:UniProtKB/Swiss-Prot;Acc:Q64445]	19	-0.23587	0.0412467	0.999909	2164.21	1663.2	2071.13	2426.12	2414.19	2100.09
Osgin1	oxidative stress induced growth inhibitor 1 [Source:HGNC Symbol;Acc:HGNC:30093]	8	0.511827	0.0413295	0.999909	72.0604	99.2275	107.871	63.2041	61.7738	71.6252
D7Ertd443e	DNA segment, Chr 7, ERATO Doi 443, expressed [Source:MGI Symbol;Acc:MGI:1196431]	7	0.509319	0.0415207	0.999909	121.302	125.628	169.358	117.27	79.3041	95.5002
Rai2	Retinoic acid-induced protein 2 [Source:UniProtKB/Swiss-Prot;Acc:Q9QVY8]	X	0.194051	0.0415262	0.999909	946.394	932.193	1030.17	845.26	843.963	853.074
Trip13	thyroid hormone receptor interactor 13 [Source:MGI Symbol;Acc:MGI:1916966]	13	1.11619	0.0415343	0.999909	15.6131	13.6552	19.4169	8.37645	7.51302	6.4279
Rrp12	RRP12-like protein [Source:UniProtKB/Swiss-Prot;Acc:Q6P5B0]	19	0.293593	0.0416337	0.999909	870.73	936.744	980.551	571.883	914.085	790.631
1500009L16Rik	RIKEN cDNA 1500009L16 gene [Source:MGI Symbol;Acc:MGI:1917034]	10	0.518108	0.0417246	0.999909	72.0604	79.2	110.029	48.7357	60.1042	74.38
Gm13054	predicted gene 13054 [Source:MGI Symbol;Acc:MGI:3702728]	4	1.06698	0.0419106	0.999909	239	280.386	129.446	143.923	107.687	57.8511
Itm2a	Integral membrane protein 2A [Source:UniProtKB/Swiss-Prot;Acc:Q61500]	X	0.436462	0.0420568	0.999909	126.106	99.2275	112.186	90.6179	61.7738	96.4185
3830403N18Rik	RIKEN cDNA 3830403N18 gene [Source:MGI Symbol;Acc:MGI:1917941]	X	-0.939678	0.0422237	0.999909	14.4121	15.4759	11.8659	34.2673	19.2	26.6299
Setd7	Histone-lysine N-methyltransferase SETD7 [Source:UniProtKB/Swiss-Prot;Acc:Q8VHL1]	3	0.185557	0.0422468	0.999909	2064.53	2080.14	2407.69	1784.94	2034.36	1943.06
Gm14303	predicted gene 14303 [Source:MGI Symbol;Acc:MGI:3651379]	2	-0.343171	0.0423651	0.999909	1462.83	1502.98	1515.59	1848.91	1930.85	1905.41
Syne1	Mus musculus spectrin repeat containing, nuclear envelope 1 (Syne1), transcript variant 5, mRNA. [Source:RefSeq mRNA;Acc:NM_001347732]	10	-0.181293	0.0423938	0.999909	4203.52	4490.73	5049.46	4753.25	5473.66	5359.95
Prkcz	protein kinase C, zeta [Source:MGI Symbol;Acc:MGI:97602]	4	-0.329671	0.0426265	0.999909	162.136	160.221	153.177	176.667	221.217	200.183
Cbx3-ps6	chromobox 3, pseudogene 6 [Source:MGI Symbol;Acc:MGI:3646710]	14	0.428234	0.0427676	0.999909	237.799	299.503	254.577	223.88	242.921	121.212
Bri3	Brain protein I3 [Source:UniProtKB/Swiss-Prot;Acc:P28662]	5	0.182346	0.0428355	0.999909	1819.53	1980.91	1915.8	1551.93	1769.73	1719
Bod1	Biorientation of chromosomes in cell division protein 1 [Source:UniProtKB/Swiss-Prot;Acc:Q5SQY2]	11	0.161833	0.0430128	0.999909	2307.13	2309.54	2561.95	2023.29	2276.45	2117.53
Gm7069	predicted gene 7069 [Source:MGI Symbol;Acc:MGI:3645735]	8	-3.85556	0.0430586	NA	0	0	0	2.28449	2.50434	3.67308
Lrp11	Low-density lipoprotein receptor-related protein 11 [Source:UniProtKB/Swiss-Prot;Acc:Q8CB67]	10	0.420973	0.0432509	0.999909	109.292	155.669	129.446	89.8564	104.348	101.928
F830016B08Rik		18	-1.60198	0.0433254	0.999909	130.91	130.179	166.122	1008.98	109.356	178.145
A930016O22Rik	RIKEN cDNA A930016O22 gene [Source:MGI Symbol;Acc:MGI:3605623]	7	-0.281041	0.0434327	0.999909	393.93	455.172	469.241	631.279	507.547	462.809
Nkain1	Sodium/potassium-transporting ATPase subunit beta-1-interacting protein 1 [Source:UniProtKB/Swiss-Prot;Acc:Q9D035]	4	0.364844	0.0434827	0.999909	169.342	192.083	220.058	142.4	151.095	158.861
2810004N23Rik	Uncharacterized [Source:UniProtKB/Swiss-Prot;Acc:Q8CIL4]	8	0.164052	0.0435687	0.999909	1448.41	1439.25	1626.7	1303.68	1334.81	1391.18
Alg13	Putative bifunctional UDP-N-acetylglucosamine transferase and deubiquitinase ALG13 [Source:UniProtKB/Swiss-Prot;Acc:Q9D8C3]	X	-0.404896	0.0436431	0.999909	64.8544	73.7379	70.1164	86.0489	98.5041	92.7454
Csrp3	Cysteine and glycine-rich protein 3 [Source:UniProtKB/Swiss-Prot;Acc:P50462]	7	0.127804	0.0438709	0.999909	24728.7	26584.8	27868.6	23716.8	25021.7	23733.6
Gm37060	predicted gene, 37060 [Source:MGI Symbol;Acc:MGI:5610288]	1	-2.80435	0.0440443	0.999909	0	0.910344	1.07871	3.04598	4.1739	7.34617
Clcf1	Cardiotrophin-like cytokine factor 1 [Source:UniProtKB/Swiss-Prot;Acc:Q9QZM3]	19	-0.476518	0.0443379	0.999909	90.0755	82.8413	57.1719	111.178	121.043	87.2358
Cacnb2	Voltage-dependent L-type calcium channel subunit beta-2 [Source:UniProtKB/Swiss-Prot;Acc:Q8CC27]	2	-0.2234	0.0444528	0.999909	1657.39	1576.72	1774.49	2008.06	1991.79	1845.73
Fndc9	Fibronectin type III domain-containing protein 9 [Source:UniProtKB/Swiss-Prot;Acc:Q8BJN4]	11	-0.834409	0.0447245	0.999909	15.6131	14.5655	15.102	28.9368	25.8782	25.7116
AI593442	Uncharacterized [Source:UniProtKB/Swiss-Prot;Acc:Q32M26]	9	-0.768004	0.0448447	0.999909	40.8342	42.7862	19.4169	42.6437	81.8085	51.4232
Jade1	Protein Jade-1 [Source:UniProtKB/Swiss-Prot;Acc:Q6ZPI0]	3	-0.159793	0.0448546	0.999909	1034.07	947.668	968.686	1099.6	1151.16	1041.32
Usp54	ubiquitin specific peptidase 54 [Source:MGI Symbol;Acc:MGI:1926037]	14	0.253236	0.0450108	0.999909	1025.66	906.703	1105.68	913.794	803.894	829.199
Vps52	VPS52 GARP complex subunit [Source:MGI Symbol;Acc:MGI:1330304]	17	0.163241	0.045081	0.999909	1355.94	1270.84	1499.41	1178.79	1250.5	1254.36
Kpna2	Importin subunit alpha-1 [Source:UniProtKB/Swiss-Prot;Acc:P52293]	11	-0.179079	0.0451157	0.999909	588.493	638.151	582.506	664.785	700.381	685.949
Morn4	MORN repeat-containing protein 4 [Source:UniProtKB/Swiss-Prot;Acc:Q6PGF2]	19	0.76031	0.0451596	0.999909	36.0302	25.4896	38.8337	19.7989	23.3739	15.6106
Gm5580		6	3.08272	0.045193	NA	6.00504	4.55172	9.70843	2.28449	0	0
Ifngr2	interferon gamma receptor 2 [Source:MGI Symbol;Acc:MGI:107654]	16	0.107091	0.0452726	0.999909	3301.57	3321.85	3443.26	3149.54	3031.09	3166.2
Wisp2	WNT1 inducible signaling pathway protein 2 [Source:MGI Symbol;Acc:MGI:1328326]	2	0.450467	0.0453492	0.999909	377.116	306.786	297.725	155.345	287.999	275.481
Gm31520	predicted gene, 31520 [Source:MGI Symbol;Acc:MGI:5590679]	6	-0.734764	0.0457602	0.999909	43.2363	54.6207	24.8104	61.6811	82.6433	60.6059
Gnl1	guanine nucleotide binding protein-like 1 [Source:MGI Symbol;Acc:MGI:95764]	17	0.166231	0.0457817	0.999909	992.032	1047.81	1073.32	878.765	990.884	906.334
Tcta	T cell leukemia translocation altered gene [Source:MGI Symbol;Acc:MGI:1918829]	9	0.189366	0.0459636	0.999909	1187.8	1311.81	1474.6	1084.37	1166.19	1237.83
Hspa1l	Heat shock 70 kDa protein 1-like [Source:UniProtKB/Swiss-Prot;Acc:P16627]	17	0.416368	0.0459685	0.999909	303.855	260.358	376.471	188.851	256.278	259.871
Dll4	Delta-like protein 4 [Source:UniProtKB/Swiss-Prot;Acc:Q9JI71]	2	0.272965	0.0460052	0.999909	672.564	670.924	801.485	602.343	527.581	645.545
Hdac4	Histone deacetylase 4 [Source:UniProtKB/Swiss-Prot;Acc:Q6NZM9]	1	0.232521	0.0461982	0.999909	747.026	750.124	948.19	726.466	695.372	658.4
Gm6517	predicted gene 6517 [Source:MGI Symbol;Acc:MGI:3643656]	5	0.442945	0.0463957	0.999909	276.232	172.965	257.813	143.161	197.843	178.145
Gm6776	predicted pseudogene 6776 [Source:MGI Symbol;Acc:MGI:3647201]	19	1.22869	0.0464262	0.999909	9.60806	19.1172	8.62972	2.28449	5.00868	9.18271
Gm37949	predicted gene, 37949 [Source:MGI Symbol;Acc:MGI:5611177]	1	-3.5242	0.0464334	NA	0	0	1.07871	6.09196	4.1739	2.75481
Wnk2	WNK lysine deficient protein kinase 2 [Source:MGI Symbol;Acc:MGI:1922857]	13	-0.208457	0.0465357	0.999909	2339.56	2020.96	1917.95	2410.13	2660.45	2179.98
Apod	Apolipoprotein D [Source:UniProtKB/Swiss-Prot;Acc:P51910]	16	0.532633	0.0465556	0.999909	232.995	417.848	245.947	261.193	219.547	139.577
Fmod	Fibromodulin [Source:UniProtKB/Swiss-Prot;Acc:P50608]	1	1.32719	0.0469177	0.999909	64.8544	20.0276	49.6209	6.85346	7.51302	39.4857
Scyl3	Protein-associating with the carboxyl-terminal domain of ezrin [Source:UniProtKB/Swiss-Prot;Acc:Q9DBQ7]	1	-0.269332	0.0470542	0.999909	180.151	183.89	195.247	217.026	213.704	244.26
Cyp3a13	Cytochrome P450 3A13 [Source:UniProtKB/Swiss-Prot;Acc:Q64464]	5	-0.966598	0.0470738	0.999909	16.8141	11.8345	10.7871	30.4598	28.3825	17.4472
Cmss1	Protein CMSS1 [Source:UniProtKB/Swiss-Prot;Acc:Q9CZT6]	16	-0.232674	0.0471411	0.999909	598.102	504.331	504.838	669.354	575.164	640.953
Tmem117	Transmembrane protein 117 [Source:UniProtKB/Swiss-Prot;Acc:Q8BH18]	15	0.267789	0.0473198	0.999909	263.021	245.793	284.781	210.934	222.886	224.976
A530083I20Rik	RIKEN cDNA A530083I20 gene [Source:MGI Symbol;Acc:MGI:3040711]	9	-2.72196	0.0473615	0.999909	1.20101	0	1.07871	6.09196	1.66956	6.4279
Pm20d1	Mus musculus peptidase M20 domain containing 1 (Pm20d1), transcript variant 2, mRNA. [Source:RefSeq mRNA;Acc:NM_001357478]	1	-0.251027	0.0475471	0.999909	347.091	323.172	340.874	436.337	408.208	356.289
Klf4	Krueppel-like factor 4 [Source:UniProtKB/Swiss-Prot;Acc:Q60793]	4	-0.344023	0.0475948	0.999909	869.529	1119.72	1021.54	1634.93	1169.53	1017.44
Cox6c	Cytochrome c oxidase subunit 6C [Source:UniProtKB/Swiss-Prot;Acc:Q9CPQ1]	15	-0.139744	0.0476262	0.999909	7529.11	7282.75	7517.56	8679.52	8212.57	7704.3
Rpl22l1	ribosomal protein L22 like 1 [Source:MGI Symbol;Acc:MGI:1915278]	3	-0.332919	0.0478395	0.999909	212.578	193.903	156.414	277.184	193.669	236.914
Ddias	Mus musculus DNA damage-induced apoptosis suppressor (Ddias), transcript variant 2, mRNA. [Source:RefSeq mRNA;Acc:NM_001355126]	7	1.22766	0.0480375	0.999909	14.4121	13.6552	16.1807	9.89944	4.1739	4.59136
Amigo1	Amphoterin-induced protein 1 [Source:UniProtKB/Swiss-Prot;Acc:Q80ZD8]	3	-0.161698	0.0481688	0.999909	682.172	671.834	663.409	741.696	742.12	773.184
Syne2	spectrin repeat containing, nuclear envelope 2 [Source:MGI Symbol;Acc:MGI:2449316]	12	-0.164146	0.0483991	0.999909	1735.46	1913.54	1912.56	2037	1995.13	2203.85
Islr2	Immunoglobulin superfamily containing leucine-rich repeat protein 2 [Source:UniProtKB/Swiss-Prot;Acc:Q5RKR3]	9	-0.551369	0.0484078	0.999909	64.8544	67.3655	44.2273	68.5346	81.8085	109.274
Lbh	Protein LBH [Source:UniProtKB/Swiss-Prot;Acc:Q9CX60]	17	0.211214	0.048459	0.999909	17059.1	15033.4	16525.9	12541.1	15594.5	13860.4
Bgn	biglycan [Source:MGI Symbol;Acc:MGI:88158]	X	0.179295	0.0486849	0.999909	6499.85	6631.86	6314.79	4872.05	5911.92	6393.92
Zfp385a	zinc finger protein 385A [Source:MGI Symbol;Acc:MGI:1352495]	15	-0.236484	0.0487613	0.999909	296.649	284.938	259.97	327.443	320.556	343.433
Cdcp1	CUB domain-containing protein 1 [Source:UniProtKB/Swiss-Prot;Acc:Q5U462]	9	1.44911	0.0489286	0.999909	19.2161	12.7448	9.70843	3.04598	5.84346	6.4279
mt-Tt	mitochondrially encoded tRNA threonine [Source:MGI Symbol;Acc:MGI:102473]	MT	0.916731	0.0490225	0.999909	30.0252	19.1172	12.9446	9.13794	11.6869	11.9375
Usf2-ps1	upstream transcription factor 2, pseudogene 1 [Source:MGI Symbol;Acc:MGI:2153531]	7	-0.279756	0.0491282	0.999909	390.327	334.096	304.197	389.885	442.434	415.059
Gfpt2	Glutamine--fructose-6-phosphate aminotransferase [isomerizing] 2 [Source:UniProtKB/Swiss-Prot;Acc:Q9Z2Z9]	11	-0.369958	0.0491298	0.999909	335.081	555.31	357.054	613.765	477.494	524.333
Myo5c	myosin VC [Source:HGNC Symbol;Acc:HGNC:7604]	9	-0.285105	0.0492825	0.999909	259.418	281.296	285.859	348.765	335.582	323.231
Syt7	Synaptotagmin-7 [Source:UniProtKB/Swiss-Prot;Acc:Q9R0N7]	19	-0.22775	0.0493047	0.999909	1316.3	1253.54	1208.16	1519.18	1546.01	1357.2
Rpl36a-ps2	ribosomal protein L36A, pseudogene 2 [Source:MGI Symbol;Acc:MGI:3780887]	3	-0.185777	0.0493376	0.999909	1222.63	1365.52	1149.91	1363.84	1428.31	1463.72
Klhl34	kelch like family member 34 [Source:HGNC Symbol;Acc:HGNC:26634]	X	0.446126	0.0493758	0.999909	282.237	261.269	393.731	183.52	210.365	294.765
Ms4a14		19	-0.804939	0.0494584	0.999909	21.6181	20.9379	24.8104	47.9742	30.8869	38.5674
AI464131	Myosis-regulating glycosidase [Source:UniProtKB/Swiss-Prot;Acc:Q69ZQ1]	4	-0.229555	0.0495576	0.999909	393.93	346.841	350.582	427.199	433.251	416.895
Zfp992		4	-0.462589	0.0496066	0.999909	50.4423	75.5586	55.0144	86.8104	80.9737	83.5627
Nrxn1	Neurexin-1 [Source:UniProtKB/Swiss-Prot;Acc:Q9CS84]	17	0.623824	0.0496136	0.999909	38.4322	34.5931	47.4634	28.9368	25.8782	22.9568
2310034G01Rik	RIKEN cDNA 2310034G01 gene [Source:MGI Symbol;Acc:MGI:1922829]	19	0.942362	0.049624	0.999909	18.0151	19.1172	23.7317	10.6609	10.0174	11.0193
Cep97	Centrosomal protein of 97 kDa [Source:UniProtKB/Swiss-Prot;Acc:Q9CZ62]	16	0.276245	0.0496957	0.999909	216.181	202.096	222.215	191.897	171.13	164.371
Fabp5	Fatty acid-binding protein, epidermal [Source:UniProtKB/Swiss-Prot;Acc:Q05816]	3	-0.181741	0.0497322	0.999909	628.127	670.013	623.497	684.584	704.555	794.305
Gm15899	predicted gene 15899 [Source:MGI Symbol;Acc:MGI:3801945]	8	-0.278761	0.049751	0.999909	171.744	149.296	179.067	203.319	197.843	203.856
Safb2	scaffold attachment factor B2 [Source:MGI Symbol;Acc:MGI:2146808]	17	-0.134959	0.0499029	0.999909	1592.54	1707.81	1734.57	1838.25	1823.16	1870.52
Pycr2	pyrroline-5-carboxylate reductase family, member 2 [Source:MGI Symbol;Acc:MGI:1277956]	1	0.233976	0.0499706	0.999909	344.689	328.634	325.772	273.377	305.53	269.972
Gm10778		10	-0.892454	0.0501063	0.999909	69.6584	18.2069	15.102	63.9656	65.9477	58.7694
2010300C02Rik	RIKEN cDNA 2010300C02 gene [Source:MGI Symbol;Acc:MGI:1919347]	1	0.561875	0.0503442	0.999909	64.8544	85.5724	87.3759	58.6351	58.4346	44.077
Gm21188		13	-0.600238	0.0503932	0.999909	43.2363	60.9931	39.9124	78.434	65.9477	75.2982
Klf5	Krueppel-like factor 5 [Source:UniProtKB/Swiss-Prot;Acc:Q9Z0Z7]	14	1.47806	0.0506231	0.999909	16.8141	6.37241	11.8659	3.80748	5.84346	2.75481
Gm13136	predicted gene 13136 [Source:MGI Symbol;Acc:MGI:3649290]	4	-0.498513	0.0509563	0.999909	68.4574	70.0965	83.061	68.5346	115.2	130.395
Ces1d	Carboxylesterase 1D [Source:UniProtKB/Swiss-Prot;Acc:Q8VCT4]	8	-0.246292	0.0509628	0.999909	2265.1	1718.73	2130.46	2716.25	2370.78	2159.77
S100a4	S100 calcium binding protein A4 [Source:MGI Symbol;Acc:MGI:1330282]	3	-0.493777	0.0510457	0.999909	105.689	129.269	75.51	159.914	148.591	129.476
Rpl37rt	ribosomal protein L37, retrotransposed [Source:MGI Symbol;Acc:MGI:3651519]	5	-0.154974	0.0511895	0.999909	1809.92	1966.34	1686.03	2038.52	2012.66	2033.97
Zdhhc7	zinc finger, DHHC domain containing 7 [Source:MGI Symbol;Acc:MGI:2142662]	8	-0.149973	0.0513413	0.999909	966.811	1018.68	1031.25	1076.75	1167.02	1105.6
Gm13657	predicted gene 13657 [Source:MGI Symbol;Acc:MGI:3650031]	2	1.14911	0.051359	0.999909	12.0101	17.2965	20.4956	8.37645	5.00868	9.18271
Gphn	gephyrin [Source:MGI Symbol;Acc:MGI:109602]	12	0.154892	0.0514103	0.999909	735.016	722.813	737.841	647.271	651.964	673.093
Fadd	FAS-associated death domain protein [Source:UniProtKB/Swiss-Prot;Acc:Q61160]	7	0.233667	0.0517181	0.999909	423.955	447.889	423.935	323.635	409.042	370.982
Gm11734	predicted gene 11734 [Source:MGI Symbol;Acc:MGI:3652086]	11	-0.520367	0.0518254	0.999909	44.4373	38.2345	49.6209	67.0116	55.0955	67.0338
Sox7	SRY (sex determining region Y)-box 7 [Source:MGI Symbol;Acc:MGI:98369]	14	0.305681	0.0518876	0.999909	379.518	604.469	556.617	386.078	405.703	458.217
Ier5	Immediate early response 5 protein [Source:UniProtKB/Swiss-Prot;Acc:O89113]	1	0.356746	0.052043	0.999909	516.433	738.289	1037.72	635.087	560.972	595.04
Patl1	1 [Source:UniProtKB/Swiss-Prot;Acc:Q3TC46]	19	-0.16615	0.0521458	0.999909	783.057	796.551	784.225	865.058	906.572	881.54
Icam4	Intercellular adhesion molecule 4 [Source:UniProtKB/Swiss-Prot;Acc:Q9ERM2]	9	-1.16715	0.0521744	0.999909	10.8091	17.2965	6.47229	26.6523	35.0608	16.5289
Gm47162	predicted gene, 47162 [Source:MGI Symbol;Acc:MGI:6095937]	9	-0.317723	0.0521909	0.999909	242.603	233.048	194.169	254.339	277.147	303.948
Bhlhe41	Class E basic helix-loop-helix protein 41 [Source:UniProtKB/Swiss-Prot;Acc:Q99PV5]	6	0.218043	0.0525129	0.999909	909.162	820.22	893.176	686.869	790.537	776.857
1700037H04Rik	RIKEN cDNA 1700037H04 gene [Source:MGI Symbol;Acc:MGI:1914576]	2	-0.296615	0.0525896	0.999909	177.749	169.324	188.775	223.118	209.53	224.976
Gtf2f2	ral transcription factor IIF subunit 2 [Source:UniProtKB/Swiss-Prot;Acc:Q8R0A0]	14	0.266347	0.0526276	0.999909	251.01	220.303	204.956	189.612	188.66	182.736
Rnase10	ribonuclease, RNase A family, 10 (non-active) [Source:MGI Symbol;Acc:MGI:1922269]	14	-1.20055	0.0528967	0.999909	7.20604	5.46207	4.31486	15.9914	12.5217	10.101
Hn1	Jupiter microtubule associated homolog 1 Jupiter microtubule associated homolog 1, N-terminally processed [Source:UniProtKB/Swiss-Prot;Acc:P97825]	11	0.206737	0.0528972	0.999909	1745.06	1634.98	1852.15	1344.04	1745.53	1443.52
4732487G21Rik	RIKEN cDNA 4732487G21 gene [Source:MGI Symbol;Acc:MGI:2441820]	12	-0.613464	0.0529392	0.999909	24.0201	27.3103	23.7317	35.7903	40.0695	39.4857
Hfe	Hereditary hemochromatosis protein homolog [Source:UniProtKB/Swiss-Prot;Acc:P70387]	13	-0.195671	0.0530536	0.999909	927.177	1126.1	884.546	1096.55	1132.8	1140.49
Serpinb1c	serine (or cysteine) peptidase inhibitor, clade B, member 1c [Source:MGI Symbol;Acc:MGI:2445363]	13	1.23457	0.0531376	0.999909	8.40705	17.2965	17.2594	5.33047	6.67824	6.4279
Pdzrn4	PDZ domain containing ring finger 4 [Source:HGNC Symbol;Acc:HGNC:30552]	15	-0.625039	0.0533712	0.999909	84.0705	65.5448	36.6763	94.4254	118.539	73.4617
Mknk2	MAP kinase-interacting serine/threonine-protein kinase 2 [Source:UniProtKB/Swiss-Prot;Acc:Q8CDB0]	10	0.227689	0.0536259	0.999909	6407.37	7331.91	8020.24	5591.66	6845.2	6147.83
Rrm2	Ribonucleoside-diphosphate reductase subunit M2 [Source:UniProtKB/Swiss-Prot;Acc:P11157]	12	0.637202	0.0536636	0.999909	43.2363	64.6344	46.3847	26.6523	38.3999	34.8943
Usp5	ubiquitin specific peptidase 5 (isopeptidase T) [Source:MGI Symbol;Acc:MGI:1347343]	6	0.135202	0.0536837	0.999909	2365.98	2132.03	2358.07	2017.96	2168.76	2052.34
Aspa	aspartoacylase [Source:MGI Symbol;Acc:MGI:87914]	11	-0.518193	0.0537726	0.999909	44.4373	59.1724	39.9124	80.7185	66.7824	58.7694
Tob2	transducer of ERBB2, 2 [Source:MGI Symbol;Acc:MGI:1888525]	15	-0.231912	0.0537914	0.999909	2024.9	1837.99	1876.96	2288.29	2584.48	1865.01
AC162693.1		15	-0.321664	0.0539157	0.999909	288.242	228.496	257.813	371.61	290.504	303.029
Fgf12	Fibroblast growth factor 12 [Source:UniProtKB/Swiss-Prot;Acc:P61329]	16	2.15688	0.0539372	0.999909	31.2262	0.910344	2.15743	2.28449	1.66956	3.67308
Uqcrq	ubiquinol-cytochrome c reductase, complex III subunit VII [Source:MGI Symbol;Acc:MGI:107807]	11	-0.123318	0.0540116	0.999909	11809.5	12220.5	12048.2	12812.9	13766.4	12719.9
Gna12	guanine nucleotide binding protein, alpha 12 [Source:MGI Symbol;Acc:MGI:95767]	5	0.111585	0.0540142	0.999909	5172.74	5254.51	5232.84	4617.71	5116.37	4762.15
Gm4876	predicted gene 4876 [Source:MGI Symbol;Acc:MGI:3647654]	6	-1.42731	0.0540607	0.999909	6.00504	3.64138	2.15743	12.9454	10.0174	8.26444
D630003M21Rik	Uncharacterized [Source:UniProtKB/Swiss-Prot;Acc:Q8BWG4]	2	0.330777	0.0541712	0.999909	248.608	242.152	338.716	209.411	196.173	254.361
Gm14292	predicted gene 14292 [Source:MGI Symbol;Acc:MGI:3649964]	2	0.608129	0.0542576	0.999909	44.4373	35.5034	46.3847	27.4138	26.713	28.4664
Scarb1	Scavenger receptor class B member 1 [Source:UniProtKB/Swiss-Prot;Acc:Q61009]	5	0.209339	0.0543503	0.999909	582.488	572.607	538.278	507.917	464.138	492.193
Uqcrh	ubiquinol-cytochrome c reductase hinge protein [Source:MGI Symbol;Acc:MGI:1913826]	4	-0.137447	0.054361	0.999909	9884.29	10109.4	9600.56	11336.4	10726.1	10489.4
Gm10443	predicted pseudogene 10443 [Source:MGI Symbol;Acc:MGI:3704272]	6	-0.306209	0.0543994	0.999909	1309.1	1369.16	1090.58	1461.31	1545.18	1654.72
Mmp12	Macrophage metalloelastase [Source:UniProtKB/Swiss-Prot;Acc:P34960]	9	-1.06636	0.0544478	0.999909	14.4121	9.10344	10.7871	35.7903	15.026	20.202
1500015O10Rik	RIKEN cDNA 1500015O10 gene [Source:MGI Symbol;Acc:MGI:1926146]	1	1.509	0.0545695	0.999909	36.0302	6.37241	21.5743	3.80748	5.84346	12.8558
Crls1	Cardiolipin synthase (CMP-forming) [Source:UniProtKB/Swiss-Prot;Acc:Q80ZM8]	2	0.203932	0.0546812	0.999909	417.95	396.91	445.509	379.986	344.764	368.227
Spon2	Spondin-2 [Source:UniProtKB/Swiss-Prot;Acc:Q8BMS2]	5	-0.571156	0.0547526	0.999909	139.317	181.159	104.635	272.615	168.626	191
Ddx17	Probable ATP-dependent RNA helicase DDX17 [Source:UniProtKB/Swiss-Prot;Acc:Q501J6]	15	-0.139452	0.0547946	0.999909	5436.96	5853.51	6020.31	6675.27	6011.25	6382.9
Rps11-ps1	ribosomal protein S11, pseudogene 1 [Source:MGI Symbol;Acc:MGI:3644744]	9	-0.881754	0.0549017	0.999909	12.0101	18.2069	10.7871	34.2673	24.2086	17.4472
Lamc3	Laminin subunit gamma-3 [Source:UniProtKB/Swiss-Prot;Acc:Q9R0B6]	2	1.11935	0.0549963	0.999909	20.4171	18.2069	33.4401	4.56897	15.026	13.7741
Mycn	N-myc proto-onco protein [Source:UniProtKB/Swiss-Prot;Acc:P03966]	12	0.430981	0.0550565	0.999909	117.699	163.862	146.705	95.9484	88.4867	134.986
Fam160a1	Protein FAM160A1 [Source:UniProtKB/Swiss-Prot;Acc:Q505K2]	3	-0.152645	0.0552102	0.999909	1361.94	1409.21	1415.27	1420.95	1667.89	1567.49
Lrrc52	Leucine-rich repeat-containing protein 52 [Source:UniProtKB/Swiss-Prot;Acc:Q5M8M9]	1	-0.538104	0.0552684	0.999909	46.8393	59.1724	73.3526	62.4426	90.9911	108.356
Pgam1-ps2	phosphoglycerate mutase 1, pseudogene 2 [Source:MGI Symbol;Acc:MGI:3645709]	7	-0.275325	0.0554132	0.999909	342.287	375.972	453.06	387.601	535.094	496.785
Pcsk7	Proprotein convertase subtilisin/kexin type 7 [Source:UniProtKB/Swiss-Prot;Acc:Q61139]	9	-0.173653	0.0554758	0.999909	546.458	543.476	546.908	607.673	615.233	623.506
Krt80	Keratin, type II cytoskeletal 80 [Source:UniProtKB/Swiss-Prot;Acc:Q0VBK2]	15	0.427701	0.0554773	0.999909	178.95	151.117	250.262	124.124	151.095	156.106
Gm11838	predicted gene 11838 [Source:MGI Symbol;Acc:MGI:3650938]	4	-3.44478	0.0555722	NA	0	0	0	4.56897	1.66956	0
Tmod4	tropomodulin 4 [Source:MGI Symbol;Acc:MGI:1355285]	3	0.219894	0.0556307	0.999909	510.428	592.634	583.585	536.093	428.242	484.847
Gm3173		14	-3.71411	0.0556663	NA	0	0	1.07871	3.04598	0	11.9375
Wnt5b	wingless-type MMTV integration site family, member 5B [Source:MGI Symbol;Acc:MGI:98959]	6	0.507396	0.0556946	0.999909	106.89	71.0069	83.061	47.2127	60.939	75.2982
Zfp292	zinc finger protein 292 [Source:MGI Symbol;Acc:MGI:1353423]	4	-0.201422	0.0557139	0.999909	545.257	508.882	540.436	597.774	609.39	625.343
Ddit4	DNA damage-inducible transcript 4 protein [Source:UniProtKB/Swiss-Prot;Acc:Q9D3F7]	10	-0.784723	0.0559219	0.999909	868.328	1036.88	906.12	1111.02	2249.73	1483.01
Acsf2	Acyl-CoA synthetase family member 2, mitochondrial [Source:UniProtKB/Swiss-Prot;Acc:Q8VCW8]	11	0.202873	0.0559642	0.999909	1098.92	902.151	1097.05	863.535	918.258	907.252
Wipi1	WD repeat domain, phosphoinositide interacting 1 [Source:MGI Symbol;Acc:MGI:1261864]	11	0.133628	0.0559987	0.999909	2810.36	2833.9	3033.34	2491.61	2743.09	2676.76
4632404M16Rik	RIKEN cDNA 4632404M16 gene [Source:MGI Symbol;Acc:MGI:1921598]	3	-0.39705	0.0562625	0.999909	117.699	145.655	187.696	204.081	199.513	191
Gpr27	Probable G-protein coupled receptor 27 [Source:UniProtKB/Swiss-Prot;Acc:O54897]	6	0.243958	0.056372	0.999909	481.604	405.103	476.792	363.995	383.999	402.203
Gm6581	predicted gene 6581 [Source:MGI Symbol;Acc:MGI:3648298]	9	-0.217604	0.05638	0.999909	445.574	462.455	474.634	574.167	511.72	521.578
Dmxl2	DmX-like protein 2 [Source:UniProtKB/Swiss-Prot;Acc:Q8BPN8]	9	0.210982	0.0564372	0.999909	1221.42	1044.16	1183.35	882.573	1128.62	966.94
Tef	Thyrotroph embryonic factor [Source:UniProtKB/Swiss-Prot;Acc:Q9JLC6]	15	0.214067	0.0564393	0.999909	3259.53	3582.2	3849.93	3074.16	3169.66	2974.28
Gm15543	predicted gene 15543 [Source:MGI Symbol;Acc:MGI:3782992]	6	-0.16571	0.0565066	0.999909	965.61	980.441	905.041	1061.52	1154.5	981.632
Gm15328	predicted gene 15328 [Source:MGI Symbol;Acc:MGI:3705182]	18	-0.499798	0.0565286	0.999909	37.2312	40.9655	53.9357	57.8736	66.7824	62.4424
Ccnd1	G1/S-specific cyclin-D1 [Source:UniProtKB/Swiss-Prot;Acc:P25322]	7	0.195835	0.056571	0.999909	2445.25	2585.38	2331.1	1879.37	2364.93	2185.49
Cyb5r4	Cytochrome b5 reductase 4 [Source:UniProtKB/Swiss-Prot;Acc:Q3TDX8]	9	0.156546	0.0565857	0.999909	629.328	626.317	605.159	562.745	550.955	555.554
Ptpn22	Tyrosine-protein phosphatase non-receptor type 22 [Source:UniProtKB/Swiss-Prot;Acc:P29352]	3	-0.953037	0.0566473	0.999909	6.00504	18.2069	15.102	33.5058	23.3739	20.202
Rps4l	ribosomal protein S4-like [Source:MGI Symbol;Acc:MGI:1913434]	6	-0.378776	0.0567378	0.999909	300.252	370.51	464.926	427.199	410.712	640.953
BC005537	Uncharacterized [Source:UniProtKB/Swiss-Prot;Acc:Q99LU8]	13	0.10739	0.0568025	0.999909	4308.01	4100.19	4223.17	3930.84	3946.84	3843.88
Snhg11	small nucleolar RNA host gene 11 [Source:MGI Symbol;Acc:MGI:2441845]	2	-1.14906	0.05682	0.999909	410.744	229.407	113.265	471.365	934.119	264.462
Aldh1a2	Retinal dehydrogenase 2 [Source:UniProtKB/Swiss-Prot;Acc:Q62148]	9	0.49233	0.0570089	0.999909	94.8796	97.4068	55.0144	58.6351	55.9303	61.5242
Tsix	X (inactive)-specific transcript, opposite strand [Source:MGI Symbol;Acc:MGI:1336196]	X	1.43433	0.0572429	0.999909	13.2111	33.6827	6.47229	9.13794	2.50434	8.26444
2018-09-03	Neuronal-specific septin-3 [Source:UniProtKB/Swiss-Prot;Acc:Q9Z1S5]	15	-0.806513	0.0573062	0.999909	15.6131	17.2965	22.653	24.3678	40.9042	32.1395
Gm4405	predicted gene 4405 [Source:MGI Symbol;Acc:MGI:3782590]	7	4.53282	0.0573548	NA	2.40201	8.1931	0	0	0	0
Col5a3	collagen, type V, alpha 3 [Source:MGI Symbol;Acc:MGI:1858212]	9	-0.226292	0.0573575	0.999909	1044.88	956.772	995.653	1254.94	1077.7	1171.71
Noct	Nocturnin [Source:UniProtKB/Swiss-Prot;Acc:O35710]	3	-0.254922	0.0577235	0.999909	577.684	722.813	920.143	897.803	901.563	852.156
Prox2os	prospero homeobox 2 opposite strand [Source:MGI Symbol;Acc:MGI:5011542]	12	-0.95885	0.0578846	0.999909	13.2111	9.10344	9.70843	19.7989	20.8695	21.1202
Nuak1	NUAK family SNF1-like kinase 1 [Source:UniProtKB/Swiss-Prot;Acc:Q641K5]	10	0.291096	0.0579437	0.999909	1043.68	1360.05	1424.98	846.783	1161.18	1123.96
Gm5454	predicted gene 5454 [Source:MGI Symbol;Acc:MGI:3648286]	13	-1.11286	0.057954	0.999909	4.80403	10.9241	10.7871	10.6609	18.3652	29.3847
Egflam	Pikachurin [Source:UniProtKB/Swiss-Prot;Acc:Q4VBE4]	15	-0.208569	0.0580003	0.999909	354.297	320.441	374.314	399.785	419.895	390.265
9230104M06Rik	RIKEN cDNA 9230104M06 gene [Source:MGI Symbol;Acc:MGI:3642845]	12	-3.15664	0.0580361	0.999909	1.20101	0.910344	0	1.52299	0.83478	16.5289
Acta2	Actin, aortic smooth muscle Actin, aortic smooth muscle, intermediate form [Source:UniProtKB/Swiss-Prot;Acc:P62737]	19	-0.824015	0.0580901	0.999909	1473.64	1236.25	963.292	2292.1	2802.36	1407.71
Pdlim7	PDZ and LIM domain protein 7 [Source:UniProtKB/Swiss-Prot;Acc:Q3TJD7]	13	-0.211164	0.0581253	0.999909	697.785	730.096	716.266	821.653	843.963	817.261
Gm13427	predicted gene 13427 [Source:MGI Symbol;Acc:MGI:3650808]	2	-3.63182	0.0581445	NA	0	0	0	5.33047	0	1.83654
Klf10	Mus musculus Kruppel-like factor 10 (Klf10), transcript variant 3, mRNA. [Source:RefSeq mRNA;Acc:NM_001357677]	15	0.369962	0.0583904	0.999909	276.232	320.441	345.189	250.532	225.391	253.443
Prdm16	PR domain zinc finger protein 16 [Source:UniProtKB/Swiss-Prot;Acc:A2A935]	4	-0.202568	0.0583944	0.999909	589.694	515.255	622.418	724.943	616.903	641.872
Dennd6b	Protein DENND6B [Source:UniProtKB/Swiss-Prot;Acc:Q9D9V7]	15	0.206533	0.0584025	0.999909	546.458	495.227	554.459	464.512	462.468	454.544
Gm9855	predicted pseudogene 9855 [Source:MGI Symbol;Acc:MGI:3704357]	10	-1.39273	0.0584248	0.999909	7.20604	0	16.1807	23.6063	18.3652	18.3654
Eif3j2	Eukaryotic translation initiation factor 3 subunit J-B [Source:UniProtKB/Swiss-Prot;Acc:Q66JS6]	18	0.128059	0.0584456	0.999909	1208.21	1290.87	1251.31	1150.62	1138.64	1145.08
Gm4366	predicted gene 4366 [Source:MGI Symbol;Acc:MGI:3782551]	7	0.160625	0.0584553	0.999909	1554.1	1618.59	1782.04	1470.45	1450.01	1513.31
Ddx49	Probable ATP-dependent RNA helicase DDX49 [Source:UniProtKB/Swiss-Prot;Acc:Q4FZF3]	8	0.195831	0.0585301	0.999909	530.845	508.882	544.751	444.713	480.834	457.299
Fbxo40	Mus musculus F-box protein 40 (Fbxo40), transcript variant 1, mRNA. [Source:RefSeq mRNA;Acc:NM_001358217]	16	0.151971	0.0585589	0.999909	7003.07	7007.83	7671.82	6082.06	6760.05	6673.99
Slc39a1-ps	solute carrier family 39 (zinc transporter), member 1, pseudogene [Source:MGI Symbol;Acc:MGI:3615375]	2	0.763593	0.0587993	0.999909	38.4322	53.7103	36.6763	15.2299	41.739	19.2837
Poln	DNA polymerase N [Source:MGI Symbol;Acc:MGI:2675617]	5	-0.449451	0.0589327	0.999909	85.2715	113.793	77.6674	105.848	143.582	130.395
Uqcr10	ubiquinol-cytochrome c reductase, complex III subunit X [Source:MGI Symbol;Acc:MGI:1913402]	11	-0.173354	0.0591835	0.999909	5871.72	5796.16	6124.94	6595.31	6984.61	6483.91
Got1	glutamic-oxaloacetic transaminase 1, soluble [Source:MGI Symbol;Acc:MGI:95791]	19	-0.110448	0.0592252	0.999909	21761	21034.4	21017.7	22299.6	24601	21987.1
Pak6	Serine/threonine-protein kinase PAK 6 [Source:UniProtKB/Swiss-Prot;Acc:Q3ULB5]	2	0.253189	0.0592485	0.999909	504.423	451.531	608.395	391.408	471.651	449.035
Myot	myotilin [Source:MGI Symbol;Acc:MGI:1889800]	18	0.478644	0.0594111	0.999909	2536.53	3072.41	3749.61	2037.76	2309.84	2369.14
Cox5b		1	-0.14791	0.0594184	0.999909	11863.5	12811.3	11583.2	13472.4	13705.4	12997.2
Rpl17-ps9	ribosomal protein L17, pseudogene 9 [Source:MGI Symbol;Acc:MGI:3641818]	7	-1.36392	0.0594762	0.999909	108.091	72.8275	11.8659	127.931	149.426	218.549
Celf4	CUGBP Elav-like family member 4 [Source:UniProtKB/Swiss-Prot;Acc:Q7TSY6]	18	1.01515	0.0594781	0.999909	31.2262	22.7586	10.7871	8.37645	10.8521	12.8558
Nlrp10	NACHT, LRR and PYD domains-containing protein 10 [Source:UniProtKB/Swiss-Prot;Acc:Q8CCN1]	7	0.15743	0.0597185	0.999909	809.479	867.558	869.444	715.805	799.72	770.43
B930095G15Rik	RIKEN cDNA B930095G15 gene [Source:MGI Symbol;Acc:MGI:2443701]	14	-0.465969	0.0597406	0.999909	57.6483	81.0206	69.0377	109.655	90.9911	87.2358
Ccl5	C-C motif chemokine 5 [Source:UniProtKB/Swiss-Prot;Acc:P30882]	11	-1.16883	0.059856	0.999909	13.2111	14.5655	8.62972	38.0748	10.8521	33.0578
Nbas	neuroblastoma amplified sequence [Source:HGNC Symbol;Acc:HGNC:15625]	12	0.175369	0.0600011	0.999909	930.78	821.131	864.05	732.558	808.902	773.184
Gm9755	predicted pseudogene 9755 [Source:MGI Symbol;Acc:MGI:3642279]	8	-0.126384	0.060259	0.999909	1765.48	1755.14	1768.01	1807.79	2036.03	1930.21
Pxn	Paxillin [Source:UniProtKB/Swiss-Prot;Acc:Q8VI36]	5	0.149842	0.060263	0.999909	1409.98	1414.68	1607.28	1336.42	1284.73	1373.73
Gm11223	predicted gene 11223 [Source:MGI Symbol;Acc:MGI:3651631]	4	-0.685598	0.0603515	0.999909	26.4222	29.131	25.8891	39.5977	46.7477	44.9953
Igha		12	2.15613	0.0604307	0.999909	82.8695	60.9931	62.5654	5.33047	1.66956	39.4857
Igfbp7	insulin like growth factor binding protein 7 [Source:HGNC Symbol;Acc:HGNC:5476]	5	0.219222	0.0604875	0.999909	3688.29	4152.08	3452.96	2741.38	3572.03	3391.18
Usf3	upstream transcription factor family member 3 [Source:MGI Symbol;Acc:MGI:2685454]	16	-0.183386	0.0608107	0.999909	754.232	762.869	749.707	810.231	879.024	886.132
Phkg1	Phosphorylase b kinase gamma catalytic chain, skeletal muscle/heart isoform [Source:UniProtKB/Swiss-Prot;Acc:P07934]	5	-0.626252	0.0608983	0.999909	813.082	573.517	357.054	1061.52	876.519	752.064
Fnbp1l	formin binding protein 1 like [Source:HGNC Symbol;Acc:HGNC:20851]	3	-0.189998	0.0610419	0.999909	575.282	646.344	648.307	730.274	655.303	750.228
Gm20056	predicted gene, 20056 [Source:MGI Symbol;Acc:MGI:5012241]	16	-1.2705	0.0610442	0.999909	7.20604	2.73103	6.47229	15.9914	11.6869	11.0193
Uqcr11	ubiquinol-cytochrome c reductase, complex III subunit XI [Source:MGI Symbol;Acc:MGI:1913844]	10	-0.11899	0.0610565	0.999909	8863.43	8951.42	8837.91	9466.91	9956.43	9521.55
Gm26859	predicted gene, 26859 [Source:MGI Symbol;Acc:MGI:5477353]	19	2.53865	0.0612746	0.999909	48.0403	0	3.23614	5.33047	3.33912	0
Gm12263	predicted gene 12263 [Source:MGI Symbol;Acc:MGI:3650086]	11	1.10112	0.0612974	0.999909	27.6232	14.5655	19.4169	4.56897	16.6956	7.34617
Enpp2	Ectonucleotide pyrophosphatase/phosphodiesterase family member 2 [Source:UniProtKB/Swiss-Prot;Acc:Q9R1E6]	15	-0.27622	0.061398	0.999909	484.006	379.614	331.165	503.348	474.155	466.482
Gm45692		8	4.33354	0.0615142	NA	2.40201	3.64138	3.23614	0	0	0
C1qtnf7	Complement C1q tumor necrosis factor-related protein 7 [Source:UniProtKB/Swiss-Prot;Acc:Q8BVD7]	5	-0.385625	0.0615803	0.999909	130.91	158.4	99.2417	170.575	146.087	192.837
Igsf9b	B [Source:UniProtKB/Swiss-Prot;Acc:E9PZ19]	9	-0.239129	0.0617059	0.999909	290.644	323.172	300.961	349.526	389.008	342.515
Slc43a2	solute carrier family 43, member 2 [Source:MGI Symbol;Acc:MGI:2442746]	11	0.210055	0.0619216	0.999909	647.343	578.979	755.1	540.662	594.364	576.674
Dip2a	Disco-interacting A [Source:UniProtKB/Swiss-Prot;Acc:Q8BWT5]	10	-0.210055	0.0619293	0.999909	398.734	359.586	395.888	453.851	472.486	405.876
Steap4	Metalloreductase STEAP4 [Source:UniProtKB/Swiss-Prot;Acc:Q923B6]	5	-0.166631	0.0621092	0.999909	831.097	871.199	851.106	1020.4	941.632	903.579
Gm11626	predicted gene 11626 [Source:MGI Symbol;Acc:MGI:3699632]	11	1.98003	0.0621195	0.999909	7.20604	13.6552	10.7871	4.56897	3.33912	0
D830024N08Rik	RIKEN cDNA D830024N08 gene [Source:MGI Symbol;Acc:MGI:2442966]	8	-0.198687	0.0621942	0.999909	774.65	734.648	894.254	924.455	891.546	941.228
Gtse1	G2 and S phase-expressed protein 1 [Source:UniProtKB/Swiss-Prot;Acc:Q8R080]	15	0.94022	0.062231	0.999909	22.8191	40.9655	16.1807	12.9454	10.8521	18.3654
3830408C21Rik	RIKEN cDNA 3830408C21 gene [Source:MGI Symbol;Acc:MGI:1917940]	13	-0.800054	0.0624846	0.999909	15.6131	24.5793	30.204	36.5518	30.8869	56.0145
Ciapin1	Anamorsin [Source:UniProtKB/Swiss-Prot;Acc:Q8WTY4]	8	-0.131154	0.0626321	0.999909	1387.16	1545.76	1454.11	1653.97	1601.11	1552.8
Rorb	Nuclear receptor ROR-beta [Source:UniProtKB/Swiss-Prot;Acc:Q8R1B8]	19	0.703954	0.0627608	0.999909	39.6332	50.9793	38.8337	28.1753	27.5478	23.8751
Acot13	acyl-CoA thioesterase 13 [Source:MGI Symbol;Acc:MGI:1914084]	13	-0.128152	0.0627735	0.999909	3928.49	4122.04	3943.78	4246.86	4522.84	4341.59
Dynlt1	Dynein light chain Tctex-type 1 [Source:UniProtKB/Swiss-Prot;Acc:P51807]	17	-0.403626	0.0628131	0.999909	104.488	72.8275	136.997	139.354	139.408	134.986
1700084J12Rik	RIKEN cDNA 1700084J12 gene [Source:MGI Symbol;Acc:MGI:1920736]	15	1.76412	0.062887	0.999909	10.8091	10.0138	10.7871	2.28449	2.50434	4.59136
Clic5	Chloride intracellular channel protein 5 [Source:UniProtKB/Swiss-Prot;Acc:Q8BXK9]	17	0.239189	0.0629677	0.999909	8243.71	8124.82	10613.5	6295.28	8410.41	8155.17
Rnf26	E3 ubiquitin-protein ligase RNF26 [Source:UniProtKB/Swiss-Prot;Acc:Q8BUH7]	9	0.336464	0.0630423	0.999909	177.749	144.745	176.909	123.362	131.061	140.495
Lage3	EKC/KEOPS complex subunit Lage3 [Source:UniProtKB/Swiss-Prot;Acc:Q9CR70]	X	0.236449	0.063086	0.999909	284.639	294.952	323.614	269.569	235.408	261.707
Rpl31-ps14	ribosomal protein L31, pseudogene 14 [Source:MGI Symbol;Acc:MGI:3704189]	1	-3.44268	0.0632522	NA	0	0	0	4.56897	1.66956	0
Fbxw7	F-box/WD repeat-containing protein 7 [Source:UniProtKB/Swiss-Prot;Acc:Q8VBV4]	3	-0.239088	0.0633025	0.999909	1407.58	1291.78	1083.03	1664.63	1420.8	1376.49
Rps15a	40S ribosomal protein S15a [Source:UniProtKB/Swiss-Prot;Acc:P62245]	7	-0.151721	0.0634581	0.999909	1235.84	1353.68	1198.45	1350.13	1422.47	1439.85
Gm10718		9	1.08125	0.0634989	0.999909	15.6131	20.9379	21.5743	7.61495	11.6869	8.26444
Gm40652	predicted gene, 40652 [Source:MGI Symbol;Acc:MGI:5623537]	10	-1.41385	0.0635614	0.999909	3.60302	10.0138	4.31486	10.6609	23.3739	14.6923
Dcaf12l2	DDB1- and CUL4-associated factor 12-like protein 2 [Source:UniProtKB/Swiss-Prot;Acc:Q8BGW4]	X	3.13614	0.0635621	NA	2.40201	3.64138	8.62972	0	1.66956	0
Sesn3	sestrin 3 [Source:MGI Symbol;Acc:MGI:1922997]	9	0.214876	0.0635971	0.999909	682.172	579.889	667.724	518.578	585.181	557.391
Dhrs11	Dehydrogenase/reductase SDR family member 11 [Source:UniProtKB/Swiss-Prot;Acc:Q3U0B3]	11	-0.132446	0.0638329	0.999909	1358.34	1340.03	1417.43	1568.68	1475.89	1464.64
Zmat4	zinc finger, matrin type 4 [Source:MGI Symbol;Acc:MGI:2443497]	8	-1.01911	0.0640927	0.999909	9.60806	12.7448	6.47229	20.5604	21.7043	16.5289
Ptpru	protein tyrosine phosphatase, receptor type, U [Source:MGI Symbol;Acc:MGI:1321151]	4	-0.327105	0.0641084	0.999909	320.669	262.179	249.183	363.233	378.99	299.356
Cox7b	Cytochrome c oxidase subunit 7B, mitochondrial [Source:UniProtKB/Swiss-Prot;Acc:P56393]	X	-0.150675	0.0643174	0.999909	10290.2	10739.3	9859.45	12258.5	11085	10945.8
Syde2	synapse defective Rho GTPase homolog 2 [Source:HGNC Symbol;Acc:HGNC:25841]	3	-0.21385	0.0643539	0.999909	702.589	547.117	686.062	708.952	773.841	758.492
Gm12344	predicted gene 12344 [Source:MGI Symbol;Acc:MGI:3649822]	11	4.03183	0.0646817	NA	3.60302	1.82069	2.15743	0	0	0
Gm26870	predicted gene, 26870 [Source:MGI Symbol;Acc:MGI:5477364]	9	0.703416	0.064807	0.999909	82.8695	142.924	182.303	46.4512	98.5041	106.519
Btg1	Protein BTG1 [Source:UniProtKB/Swiss-Prot;Acc:P62325]	10	0.228934	0.064964	0.999909	456.383	407.834	459.532	418.061	323.895	385.674
2700081O15Rik	Uncharacterized [Source:UniProtKB/Swiss-Prot;Acc:Q4VA45]	19	0.181369	0.0649958	0.999909	923.574	896.689	935.245	839.929	732.102	857.665
Stk39	STE20/SPS1-related proline-alanine-rich protein kinase [Source:UniProtKB/Swiss-Prot;Acc:Q9Z1W9]	2	-0.292713	0.065075	0.999909	2056.12	2317.74	1281.51	2324.84	2367.44	2236.91
Adra1a	Alpha-1A adrenergic receptor [Source:UniProtKB/Swiss-Prot;Acc:P97718]	14	0.238441	0.0651905	0.999909	775.851	713.71	889.939	644.225	624.416	748.391
Rpl41	60S ribosomal protein L41 [Source:UniProtKB/Swiss-Prot;Acc:P62947]	10	-0.147294	0.0652881	0.999909	4638.29	4445.21	4584.54	4798.94	5148.93	5189.15
Gm37844	predicted gene, 37844 [Source:MGI Symbol;Acc:MGI:5611072]	8	1.61524	0.0653238	0.999909	8.40705	10.0138	11.8659	5.33047	0.83478	3.67308
Samd4	1 [Source:UniProtKB/Swiss-Prot;Acc:Q8CBY1]	14	0.1163	0.0653914	0.999909	1990.07	1954.51	2087.31	1830.63	1865.73	1867.76
Kcnc3	potassium voltage-gated channel subfamily C member 3 isoform 2 [Source:RefSeq peptide;Acc:NP_001277611]	7	-0.470269	0.0654673	0.999909	75.6634	106.51	77.6674	110.417	154.434	96.4185
Vsig2	V-set and immunoglobulin domain containing 2 [Source:MGI Symbol;Acc:MGI:1928009]	9	-0.307127	0.0656628	0.999909	156.131	152.027	193.09	217.788	210.365	191
Ctgf	Connective tissue growth factor [Source:UniProtKB/Swiss-Prot;Acc:P29268]	10	0.236805	0.0657106	0.999909	2616.99	2219.42	2525.27	1840.53	2523.54	1881.54
Lrrcc1	leucine rich repeat and coiled-coil centrosomal protein 1 [Source:HGNC Symbol;Acc:HGNC:29373]	3	0.271553	0.0657893	0.999909	372.312	478.841	522.098	351.049	384.834	404.039
Rtl5	retrotransposon Gag like 5 [Source:MGI Symbol;Acc:MGI:3045324]	X	-0.412768	0.0660507	0.999909	69.6584	70.0965	65.8016	93.6639	80.1389	100.092
Pde3a	phosphodiesterase 3A, cGMP inhibited [Source:MGI Symbol;Acc:MGI:1860764]	6	-0.181217	0.0660871	0.999909	2917.25	2539.86	2547.92	3402.36	2938.43	2730.02
1300002E11Rik	RIKEN cDNA 1300002E11 gene [Source:MGI Symbol;Acc:MGI:1919001]	16	-0.293571	0.0661489	0.999909	135.714	129.269	139.154	174.382	160.278	159.779
Angptl4	Angiopoietin-related protein 4 [Source:UniProtKB/Swiss-Prot;Acc:Q9Z1P8]	17	0.688379	0.0661618	0.999909	198.166	45.5172	120.816	70.0575	74.2955	80.8079
Slc31a1	solute carrier family 31, member 1 [Source:MGI Symbol;Acc:MGI:1333843]	4	-0.153763	0.0666173	0.999909	562.071	582.62	582.506	629.756	663.65	629.016
Cox6b1	Cytochrome c oxidase subunit 6B1 [Source:UniProtKB/Swiss-Prot;Acc:P56391]	7	-0.116894	0.0666955	0.999909	11796.3	12337.9	11687.9	13170.1	13055.1	12621.6
Kcnn3	Small conductance calcium-activated potassium channel protein 3 [Source:UniProtKB/Swiss-Prot;Acc:P58391]	3	0.615898	0.0668628	0.999909	48.0403	48.2482	36.6763	35.0288	27.5478	23.8751
Gm10287	predicted gene 10287 [Source:MGI Symbol;Acc:MGI:3642138]	3	4.07911	0.0668824	NA	4.80403	0.910344	2.15743	0	0	0
Pcdhb3	protocadherin beta 3 [Source:HGNC Symbol;Acc:HGNC:8688]	18	1.53061	0.0669057	0.999909	8.40705	8.1931	7.551	3.04598	1.66956	3.67308
Ncf1	Neutrophil cytosol factor 1 [Source:UniProtKB/Swiss-Prot;Acc:Q09014]	5	-0.283645	0.0670672	0.999909	144.121	168.414	143.469	181.997	192	182.736
Gm29107	predicted gene 29107 [Source:MGI Symbol;Acc:MGI:5579813]	1	-1.98979	0.0671704	0.999909	1.20101	0.910344	1.07871	3.80748	4.1739	4.59136
Gm10434	predicted gene 10434 [Source:MGI Symbol;Acc:MGI:3708552]	11	-3.87988	0.0672647	NA	0	0	0	1.52299	2.50434	4.59136
Fbxo44	F-box protein 44 [Source:HGNC Symbol;Acc:HGNC:24847]	4	-0.211432	0.0674477	0.999909	380.719	359.586	335.48	395.216	446.608	403.121
Adam11	Disintegrin and metalloproteinase domain-containing protein 11 [Source:UniProtKB/Swiss-Prot;Acc:Q9R1V4]	11	-0.280722	0.0674602	0.999909	368.709	455.172	293.41	469.081	450.781	439.852
Gm9800	predicted gene 9800 [Source:MGI Symbol;Acc:MGI:3710580]	14	0.849541	0.0674997	0.999909	15.6131	23.669	6.47229	9.89944	7.51302	8.26444
Il15ra	Interleukin-15 receptor subunit alpha Soluble interleukin-15 receptor subunit alpha [Source:UniProtKB/Swiss-Prot;Acc:Q60819]	2	-0.206035	0.067551	0.999909	428.76	422.4	487.579	512.486	490.851	540.862
Gm17709	predicted gene, 17709 [Source:MGI Symbol;Acc:MGI:4937343]	8	-0.515752	0.0675899	0.999909	37.2312	42.7862	45.306	89.8564	53.4259	34.8943
Atp5g1	ATP synthase F(0) complex subunit C1, mitochondrial [Source:UniProtKB/Swiss-Prot;Acc:Q9CR84]	11	-0.121032	0.0677368	0.999909	9606.86	8419.77	9676.07	10085.2	10262	9772.24
Ctps	CTP synthase 1 [Source:UniProtKB/Swiss-Prot;Acc:P70698]	4	0.186387	0.0677873	0.999909	1058.09	1016.85	1231.89	865.82	1065.18	975.204
Il15	Interleukin-15 [Source:UniProtKB/Swiss-Prot;Acc:P48346]	8	-0.209025	0.0678253	0.999909	490.011	438.786	428.25	573.406	512.555	479.338
Homer1	Homer protein homolog 1 [Source:UniProtKB/Swiss-Prot;Acc:Q9Z2Y3]	13	-0.165981	0.0678627	0.999909	957.203	891.227	992.417	1045.53	1071.02	1068.87
Fads6	Fatty acid desaturase 6 [Source:UniProtKB/Swiss-Prot;Acc:Q80UG1]	11	-0.341067	0.0679646	0.999909	133.312	169.324	153.177	174.382	233.739	170.798
Ndufa12	NADH dehydrogenase (ubiquinone) 1 alpha subcomplex, 12 [Source:MGI Symbol;Acc:MGI:1913664]	10	-0.149803	0.0680546	0.999909	3406.06	3342.78	2867.22	3685.64	3594.56	3386.58
Zfp971	zinc finger protein 971 [Source:MGI Symbol;Acc:MGI:1261426]	2	-0.309252	0.0680897	0.999909	183.754	152.027	156.414	173.621	217.043	218.549
Pde11a	Dual 3',5'-cyclic-AMP and -GMP phosphodiesterase 11A [Source:UniProtKB/Swiss-Prot;Acc:P0C1Q2]	2	0.434828	0.0682395	0.999909	175.347	310.427	179.067	162.198	135.234	196.51
Camta1	Calmodulin-binding transcription activator 1 [Source:UniProtKB/Swiss-Prot;Acc:A2A891]	4	0.123272	0.0683282	0.999909	2731.09	2868.49	3070.02	2586.8	2745.59	2629.01
Per3	Period circadian protein homolog 3 [Source:UniProtKB/Swiss-Prot;Acc:O70361]	4	0.258674	0.0685619	0.999909	834.7	814.758	929.852	779.009	714.572	661.155
4631405J19Rik	RIKEN cDNA 4631405J19 gene [Source:MGI Symbol;Acc:MGI:3045383]	2	-0.339033	0.0685938	0.999909	150.126	119.255	181.224	177.428	192.834	198.347
Rpl31	ribosomal protein L31 [Source:MGI Symbol;Acc:MGI:2149632]	1	-0.18614	0.0686092	0.999909	1195	1255.36	1090.58	1318.91	1322.29	1389.34
Srpx	Sushi-repeat-containing protein SRPX [Source:UniProtKB/Swiss-Prot;Acc:Q9R0M3]	X	-0.402576	0.068808	0.999909	106.89	120.165	93.8482	131.739	162.782	130.395
Spsb4	SPRY domain-containing SOCS box protein 4 [Source:UniProtKB/Swiss-Prot;Acc:Q8R5B6]	9	0.378206	0.0690412	0.999909	157.332	133.821	211.428	109.655	154.434	122.13
Mrpl42	39S ribosomal protein L42, mitochondrial [Source:UniProtKB/Swiss-Prot;Acc:Q9CPV3]	10	-0.120036	0.0692516	0.999909	3581.4	3747.89	3594.28	4118.93	3890.91	3862.25
Armc5	Armadillo repeat-containing protein 5 [Source:UniProtKB/Swiss-Prot;Acc:Q5EBP3]	7	0.195692	0.0692565	0.999909	377.116	412.386	422.856	341.911	354.782	363.635
Atxn2	ataxin 2 [Source:HGNC Symbol;Acc:HGNC:10555]	5	-0.140692	0.0693732	0.999909	1554.1	1565.79	1732.42	1761.34	1815.65	1772.26
Auh	AU RNA binding methylglutaconyl-CoA hydratase [Source:HGNC Symbol;Acc:HGNC:890]	13	0.123403	0.0695271	0.999909	1988.87	1929.93	2020.43	1911.35	1786.43	1751.14
Mid1-ps1	midline 1, pseudogene 1 [Source:MGI Symbol;Acc:MGI:5780070]	Y	-2.65592	0.0695634	0.999909	6.00504	0	0	1.52299	18.3652	16.5289
mt-Nd5	mitochondrially encoded NADH dehydrogenase 5 [Source:MGI Symbol;Acc:MGI:102496]	MT	0.0865069	0.0696084	0.999909	434892	425546	440518	409409	413213	402615
Lefty1	Left-right determination factor 1 [Source:UniProtKB/Swiss-Prot;Acc:Q64280]	1	0.682805	0.0697225	0.999909	30.0252	31.862	29.1253	15.9914	23.3739	17.4472
Gm7292		6	-2.51807	0.0697468	0.999909	0	0	0	0	0	3.67308
Dnajc4	Mus musculus DnaJ heat shock protein family (Hsp40) member C4 (Dnajc4), transcript variant 1, mRNA. [Source:RefSeq mRNA;Acc:NM_001356999]	19	-0.174791	0.0697908	0.999909	491.212	570.786	560.931	609.958	611.059	614.323
Lmod3	Leiomodin-3 [Source:UniProtKB/Swiss-Prot;Acc:E9QA62]	6	0.171475	0.0697981	0.999909	2890.82	2924.94	2591.07	2446.68	2511.02	2507.8
G730003C15Rik		1	0.721071	0.0698021	0.999909	28.8242	21.8483	28.0466	15.9914	15.026	16.5289
Gm12231	predicted gene 12231 [Source:MGI Symbol;Acc:MGI:3651344]	11	-0.165718	0.0699253	0.999909	3370.03	3793.4	3254.48	3597.3	4047.85	4045.9
Pitpnm1	Membrane-associated phosphatidylinositol transfer protein 1 [Source:UniProtKB/Swiss-Prot;Acc:O35954]	19	-0.169549	0.0699352	0.999909	755.433	700.055	756.179	829.268	896.554	758.492
5430431A17Rik	RIKEN cDNA 5430431A17 gene [Source:MGI Symbol;Acc:MGI:1918618]	7	0.266579	0.0699917	0.999909	331.478	277.655	320.378	266.523	242.086	262.626
Chaf1a	Chromatin assembly factor 1 subunit A [Source:UniProtKB/Swiss-Prot;Acc:Q9QWF0]	17	0.494039	0.0703002	0.999909	75.6634	74.6482	75.51	48.7357	58.4346	53.2597
Dapk2	Death-associated protein kinase 2 [Source:UniProtKB/Swiss-Prot;Acc:Q8VDF3]	9	0.417559	0.0703116	0.999909	75.6634	89.2137	91.6907	61.6811	69.2868	61.5242
Eif3i	Eukaryotic translation initiation factor 3 subunit I [Source:UniProtKB/Swiss-Prot;Acc:Q9QZD9]	4	-0.152292	0.0703634	0.999909	1423.19	1388.28	1229.73	1459.79	1551.86	1479.33
Gm11948	predicted gene 11948 [Source:MGI Symbol;Acc:MGI:3650068]	11	-2.60225	0.0704115	0.999909	0	0.910344	1.07871	4.56897	2.50434	5.50963
Llgl2	Lethal(2) giant larvae protein homolog 2 [Source:UniProtKB/Swiss-Prot;Acc:Q3TJ91]	11	0.204281	0.0704639	0.999909	415.548	370.51	426.092	336.581	371.477	342.515
Tnnt3	troponin T3, skeletal, fast [Source:MGI Symbol;Acc:MGI:109550]	7	0.931033	0.0706642	0.999909	27.6232	33.6827	17.2594	13.7069	19.2	8.26444
Hoxd4	homeobox D4 [Source:MGI Symbol;Acc:MGI:96208]	2	1.94382	0.0712314	0.999909	1.20101	35.5034	5.39357	3.80748	0	7.34617
Gm26762	predicted gene, 26762 [Source:MGI Symbol;Acc:MGI:5477256]	7	0.622716	0.0713348	0.999909	57.6483	41.8758	47.4634	28.9368	35.8956	30.3029
Gata5	Transcription factor GATA-5 [Source:UniProtKB/Swiss-Prot;Acc:P97489]	2	3.31354	0.0713767	NA	14.4121	0	3.23614	0	0	1.83654
Aldh3b3	Aldehyde dehydrogenase family 3 member B3 [Source:UniProtKB/Swiss-Prot;Acc:J3QMK6]	19	2.00513	0.0714265	0.999909	10.8091	3.64138	2.15743	2.28449	1.66956	0
Acaa1b	acetyl-Coenzyme A acyltransferase 1B [Source:MGI Symbol;Acc:MGI:3605455]	9	-2.17089	0.0714342	0.999909	4.80403	0.910344	0	6.85346	14.1913	3.67308
Kat6b	Histone acetyltransferase KAT6B [Source:UniProtKB/Swiss-Prot;Acc:Q8BRB7]	14	-0.163353	0.0715446	0.999909	849.112	731.917	750.785	869.627	899.893	837.463
Rps12l1	ribosomal protein S12-like 1 [Source:MGI Symbol;Acc:MGI:3783241]	7	-0.17213	0.0716034	0.999909	2394.81	2740.14	2415.24	2677.42	2974.32	2859.5
Cyp2e1	Cytochrome P450 2E1 [Source:UniProtKB/Swiss-Prot;Acc:Q05421]	7	1.36972	0.0716759	0.999909	36.0302	5.46207	8.62972	6.85346	5.84346	6.4279
Gm336	predicted pseudogene 336 [Source:MGI Symbol;Acc:MGI:2685182]	19	-2.53428	0.0718641	0.999909	2.40201	0	0	2.28449	5.84346	4.59136
Airn	antisense Igf2r RNA [Source:MGI Symbol;Acc:MGI:1353471]	17	-0.291519	0.0719733	0.999909	187.357	244.883	283.702	313.736	262.121	302.111
8030462N17Rik	chromosome 18 open reading frame 25 [Source:HGNC Symbol;Acc:HGNC:28172]	18	-0.180691	0.0720651	0.999909	523.639	559.862	552.302	590.92	589.355	676.766
Adh1	Alcohol dehydrogenase 1 [Source:UniProtKB/Swiss-Prot;Acc:P00329]	3	0.449562	0.0721505	0.999909	258.217	362.317	314.985	228.449	198.678	258.952
Duox1	dual oxidase 1 [Source:HGNC Symbol;Acc:HGNC:3062]	2	-0.563744	0.0723711	0.999909	26.4222	46.4276	33.4401	53.3047	46.7477	58.7694
Ipo4	Importin-4 [Source:UniProtKB/Swiss-Prot;Acc:Q8VI75]	14	0.171917	0.0726754	0.999909	1158.97	1119.72	1254.54	924.455	1142.81	1069.79
2010001K21Rik	RIKEN cDNA 2010001K21 gene [Source:MGI Symbol;Acc:MGI:1917079]	13	-0.59097	0.0727065	0.999909	43.2363	28.2207	25.8891	53.3047	42.5738	49.5866
Gm7694	chromosome 1 open reading frame 226 [Source:HGNC Symbol;Acc:HGNC:34351]	1	-0.20445	0.0728642	0.999909	283.438	280.386	271.836	321.351	328.069	313.13
Gm11837	predicted gene 11837 [Source:MGI Symbol;Acc:MGI:3702175]	4	0.903575	0.0733911	0.999909	20.4171	22.7586	23.7317	20.5604	8.3478	6.4279
Smc2	Structural maintenance of chromosomes protein 2 [Source:UniProtKB/Swiss-Prot;Acc:Q8CG48]	4	0.462144	0.0734259	0.999909	111.694	116.524	97.0843	58.6351	79.3041	99.1733
Zeb2	zinc finger E-box binding homeobox 2 [Source:MGI Symbol;Acc:MGI:1344407]	2	-0.211911	0.073836	0.999909	862.323	798.372	640.756	954.153	885.702	823.689
Cep128	Centrosomal protein of 128 kDa [Source:UniProtKB/Swiss-Prot;Acc:Q8BI22]	12	-0.345101	0.0738441	0.999909	180.151	202.096	184.46	274.9	191.165	254.361
Kcnc1	Potassium voltage-gated channel subfamily C member 1 [Source:UniProtKB/Swiss-Prot;Acc:P15388]	7	0.570479	0.0739398	0.999909	127.307	158.4	196.326	127.931	90.1563	106.519
Gm16363	predicted gene 16363 [Source:MGI Symbol;Acc:MGI:3840139]	2	-0.815497	0.0739696	0.999909	13.2111	18.2069	11.8659	19.7989	24.2086	33.0578
Ngfr	nerve growth factor receptor [Source:HGNC Symbol;Acc:HGNC:7809]	11	-0.970576	0.0739788	0.999909	13.2111	13.6552	5.39357	22.8449	16.6956	23.8751
Zfp36l2	zinc finger protein 36, C3H type-like 2 [Source:MGI Symbol;Acc:MGI:107945]	17	0.156191	0.0741088	0.999909	931.981	1009.57	970.843	833.837	877.354	905.415
Rimklb	Beta-citrylglutamate synthase B [Source:UniProtKB/Swiss-Prot;Acc:Q80WS1]	6	3.27472	0.0742716	NA	4.80403	1.82069	2.15743	0	0.83478	0
Fmr1nb	Fragile X mental retardation 1 neighbor protein [Source:UniProtKB/Swiss-Prot;Acc:Q80ZA7]	X	-1.64643	0.074462	0.999909	10.8091	2.73103	6.47229	9.89944	40.9042	11.0193
Nop2	NOP2 nucleolar protein [Source:HGNC Symbol;Acc:HGNC:7867]	6	0.192663	0.0744675	0.999909	429.961	469.738	488.658	385.317	433.251	397.611
Rnf146	ring finger protein 146 [Source:MGI Symbol;Acc:MGI:1915281]	10	-0.157531	0.0746361	0.999909	601.705	629.048	599.765	669.354	672.833	701.559
Gm17082	predicted gene 17082 [Source:MGI Symbol;Acc:MGI:4937909]	14	3.59951	0.0746615	NA	4.80403	0.910344	0	0	0	0
Gm15564	predicted gene 15564 [Source:MGI Symbol;Acc:MGI:3783013]	16	-0.483603	0.0747087	0.999909	207.774	327.724	173.673	328.204	381.495	283.746
Spire1	1 [Source:UniProtKB/Swiss-Prot;Acc:Q52KF3]	18	0.280636	0.0747637	0.999909	204.171	201.186	255.655	175.144	173.634	195.592
Slc7a10	solute carrier family 7 (cationic amino acid transporter, y+ system), member 10 [Source:MGI Symbol;Acc:MGI:1858261]	7	2.77329	0.0749137	0.999909	0	2.73103	3.23614	0	0.83478	0
Gm28156	predicted gene 28156 [Source:MGI Symbol;Acc:MGI:5578862]	11	-2.83436	0.0750283	NA	1.20101	0	0	4.56897	2.50434	0.918271
Filip1l	Filamin A-interacting protein 1-like [Source:UniProtKB/Swiss-Prot;Acc:Q6P6L0]	16	-0.180986	0.0755375	0.999909	715.8	770.151	629.969	862.774	787.198	749.309
5830417I10Rik	RIKEN cDNA 5830417I10 gene [Source:MGI Symbol;Acc:MGI:1923272]	3	-0.180507	0.075558	0.999909	1479.64	1224.41	1214.63	1489.48	1571.06	1375.57
Tln1	talin 1 [Source:MGI Symbol;Acc:MGI:1099832]	4	0.120365	0.0756095	0.999909	5699.98	5914.51	6151.91	5118.01	5753.31	5475.65
Tnfaip8	Tumor necrosis factor alpha-induced protein 8 [Source:UniProtKB/Swiss-Prot;Acc:Q921Z5]	18	-0.195936	0.0759442	0.999909	1580.53	1573.07	1153.15	1609.04	1701.28	1623.5
Htra4	Serine protease HTRA4 [Source:UniProtKB/Swiss-Prot;Acc:A2RT60]	8	-0.505329	0.0760645	0.999909	56.4473	79.2	44.2273	81.48	81.8085	93.6637
Nxpe4	NXPE family member 4 [Source:UniProtKB/Swiss-Prot;Acc:Q52KP5]	9	-0.246963	0.0761401	0.999909	251.01	266.731	200.641	289.368	293.008	270.89
Nepn	Nephrocan [Source:UniProtKB/Swiss-Prot;Acc:Q9CQ76]	10	-0.472224	0.0761844	0.999909	38.4322	47.3379	43.1486	62.4426	60.939	56.0145
Elmo3	Engulfment and cell motility protein 3 [Source:UniProtKB/Swiss-Prot;Acc:Q8BYZ7]	8	-0.483888	0.0762111	0.999909	34.8292	46.4276	45.306	60.1581	64.2781	53.2597
Myh7b	Myosin-7B [Source:UniProtKB/Swiss-Prot;Acc:A2AQP0]	2	0.261766	0.0762941	0.999909	3707.51	3364.63	4747.42	3294.23	2733.91	3830.11
Hsf2	Heat shock factor protein 2 [Source:UniProtKB/Swiss-Prot;Acc:P38533]	10	-0.246928	0.0763041	0.999909	285.84	259.448	254.577	325.92	332.243	289.255
Gm45930	predicted gene, 45930 [Source:MGI Symbol;Acc:MGI:5825567]	12	-0.38072	0.0764032	0.999909	183.754	201.186	121.895	202.558	237.078	221.303
Gm14048	predicted gene 14048 [Source:MGI Symbol;Acc:MGI:3650660]	2	-0.557898	0.0765771	0.999909	26.4222	30.0414	25.8891	48.7357	37.5651	34.8943
Aldh5a1	aldhehyde dehydrogenase family 5, subfamily A1 [Source:MGI Symbol;Acc:MGI:2441982]	13	-0.140925	0.0766426	0.999909	1288.68	1275.39	1250.23	1468.92	1424.14	1310.37
Slc12a4	solute carrier family 12, member 4 [Source:MGI Symbol;Acc:MGI:1309465]	8	0.170385	0.0766616	0.999909	1753.47	1777.9	2026.9	1497.1	1815.65	1627.18
Gm14890	predicted gene 14890 [Source:MGI Symbol;Acc:MGI:3802134]	X	-0.993441	0.0769631	0.999909	10.8091	6.37241	6.47229	9.89944	16.6956	20.202
Rps17	ribosomal protein S17 [Source:MGI Symbol;Acc:MGI:1309526]	7	-0.145716	0.0769916	0.999909	4724.76	4853.96	4329.96	5038.81	5198.18	5151.5
Fastk	Fas activated serine/threonine kinase [Source:HGNC Symbol;Acc:HGNC:24676]	5	0.0916706	0.077227	0.999909	5607.5	5474.81	5794.85	5257.36	5422.73	5155.17
Slc35f5	Mus musculus solute carrier family 35, member F5 (Slc35f5), transcript variant 2, mRNA. [Source:RefSeq mRNA;Acc:NM_001356294]	1	0.178637	0.0773584	0.999909	2888.42	2824.8	3368.83	2663.71	2718.88	2640.95
Ntng2	Netrin-G2 [Source:UniProtKB/Swiss-Prot;Acc:Q8R4F1]	2	0.200257	0.0774426	0.999909	429.961	412.386	423.935	360.949	356.451	384.756
Comp	Cartilage oligomeric matrix protein [Source:UniProtKB/Swiss-Prot;Acc:Q9R0G6]	8	0.547772	0.0775516	0.999909	324.272	246.703	317.142	137.831	154.434	315.885
Dad1	Dolichyl-diphosphooligosaccharide--protein glycosyltransferase subunit DAD1 [Source:UniProtKB/Swiss-Prot;Acc:P61804]	14	-0.163334	0.0776029	0.999909	1209.41	1157.96	1107.84	1219.92	1383.23	1288.33
Pygo1	pygopus 1 [Source:MGI Symbol;Acc:MGI:1919385]	9	-0.199346	0.0778495	0.999909	703.79	697.324	746.47	775.964	837.285	853.074
Rps19	40S ribosomal protein S19 [Source:UniProtKB/Swiss-Prot;Acc:Q9CZX8]	7	0.190135	0.0778806	0.999909	2335.96	2502.54	2531.74	2253.26	1922.5	2285.58
Tmem158	transmembrane protein 158 [Source:MGI Symbol;Acc:MGI:1919559]	9	0.667135	0.0779591	0.999909	38.4322	43.6965	31.2827	25.1293	22.5391	23.8751
Loxl2	Lysyl oxidase homolog 2 [Source:UniProtKB/Swiss-Prot;Acc:P58022]	14	-0.223314	0.0779604	0.999909	744.624	872.11	622.418	765.303	929.945	922.863
Spock2	Testican-2 [Source:UniProtKB/Swiss-Prot;Acc:Q9ER58]	10	-0.306445	0.0781378	0.999909	321.87	306.786	354.897	476.696	409.042	328.741
Dapp1	Dual adapter for phosphotyrosine and 3-phosphotyrosine and 3-phosphoinositide [Source:UniProtKB/Swiss-Prot;Acc:Q9QXT1]	3	-0.254753	0.0781726	0.999909	207.774	219.393	202.798	281.753	247.93	221.303
2310020H05Rik	RIKEN cDNA 2310020H05 gene [Source:MGI Symbol;Acc:MGI:1916853]	13	0.811255	0.0781965	0.999909	27.6232	13.6552	40.9911	16.7529	15.026	14.6923
Jag1	Protein jagged-1 [Source:UniProtKB/Swiss-Prot;Acc:Q9QXX0]	2	0.193014	0.0782648	0.999909	439.569	475.2	429.328	425.676	364.799	385.674
Efna1	Ephrin-A1 Ephrin-A1, secreted form [Source:UniProtKB/Swiss-Prot;Acc:P52793]	3	0.271255	0.0784176	0.999909	428.76	442.427	412.069	337.342	312.208	415.059
Aim2	Interferon-inducible protein AIM2 [Source:UniProtKB/Swiss-Prot;Acc:Q91VJ1]	1	-0.491164	0.0784314	0.999909	40.8342	56.4413	38.8337	73.1035	56.7651	62.4424
Heg1	1 [Source:UniProtKB/Swiss-Prot;Acc:E9Q7X6]	16	-0.115453	0.0784846	0.999909	3675.08	3847.11	3786.29	3901.14	4365.07	3987.13
Fancg	Fanconi anemia group G protein homolog [Source:UniProtKB/Swiss-Prot;Acc:Q9EQR6]	4	0.418438	0.0786833	0.999909	82.8695	81.0206	60.408	52.5432	56.7651	58.7694
Ppp1r37	Protein phosphatase 1 regulatory subunit 37 [Source:UniProtKB/Swiss-Prot;Acc:Q8BKR5]	7	0.12375	0.0787131	0.999909	2235.07	2142.95	2394.75	1996.64	2131.19	2087.23
Ndst1	Bifunctional heparan sulfate N-deacetylase/N-sulfotransferase 1 Heparan sulfate N-deacetylase 1 Heparan sulfate N-sulfotransferase 1 [Source:UniProtKB/Swiss-Prot;Acc:Q3UHN9]	18	-0.176476	0.0789116	0.999909	1449.62	1665.02	1400.17	1669.2	1758.88	1677.68
Ldlr	Low-density lipoprotein receptor [Source:UniProtKB/Swiss-Prot;Acc:P35951]	9	-0.392083	0.0790272	0.999909	226.99	182.979	171.516	298.506	278.817	183.654
4930404N11Rik	Uncharacterized [Source:UniProtKB/Swiss-Prot;Acc:A6H6Q4]	10	0.580621	0.0791746	0.999909	74.4624	34.5931	52.857	36.5518	36.7303	33.976
Gm12788	predicted gene 12788 [Source:MGI Symbol;Acc:MGI:3649859]	4	-3.08162	0.0792533	NA	0	0	1.07871	6.85346	0.83478	1.83654
Gm14253	predicted gene 14253 [Source:MGI Symbol;Acc:MGI:3650994]	2	-0.528135	0.0792784	0.999909	44.4373	27.3103	55.0144	57.1121	59.2694	65.1973
Ttll1	tubulin tyrosine ligase-like 1 [Source:MGI Symbol;Acc:MGI:2443047]	15	-0.199743	0.0795117	0.999909	1297.09	1265.38	1128.34	1568.68	1300.59	1368.22
Fam161b	Mus musculus family with sequence similarity 161, member B (Fam161b), transcript variant 2, mRNA. [Source:RefSeq mRNA;Acc:NM_001358283]	12	-0.244066	0.0798436	0.999909	186.156	224.855	255.655	280.23	247.095	263.544
AC168977.2		GL456212.1	-0.812916	0.0799932	0.999909	13.2111	53.7103	35.5976	60.9196	46.7477	74.38
Blk	Tyrosine-protein kinase Blk [Source:UniProtKB/Swiss-Prot;Acc:P16277]	14	0.383984	0.0800756	0.999909	86.4725	96.4965	97.0843	69.2961	77.6346	67.9521
Gm28551	predicted gene 28551 [Source:MGI Symbol;Acc:MGI:5579257]	1	-1.39502	0.0804231	0.999909	19.2161	14.5655	0	54.0662	14.1913	20.202
Col14a1	Collagen alpha-1(XIV) chain [Source:UniProtKB/Swiss-Prot;Acc:Q80X19]	15	0.299758	0.080553	0.999909	423.955	500.689	308.512	326.681	311.373	365.472
Clec11a	C-type lectin domain family 11 member A [Source:UniProtKB/Swiss-Prot;Acc:O88200]	7	0.580677	0.0806433	0.999909	60.0504	40.9655	65.8016	26.6523	42.5738	42.2405
Rn7s6	7S RNA 6 [Source:MGI Symbol;Acc:MGI:97956]	6	-1.54047	0.0806628	0.999909	44.4373	406.924	239.475	553.607	929.111	528.006
Glud1	Glutamate dehydrogenase 1, mitochondrial [Source:UniProtKB/Swiss-Prot;Acc:P26443]	14	0.110307	0.0806763	0.999909	3640.25	3306.37	3413.05	3223.41	3299.05	3068.86
Gm2962	predicted pseudogene 2962 [Source:MGI Symbol;Acc:MGI:3781140]	1	-0.687102	0.0808192	0.999909	32.4272	27.3103	21.5743	29.6983	52.5912	48.6684
Gm12104	predicted gene 12104 [Source:MGI Symbol;Acc:MGI:3650164]	11	-2.1354	0.0810675	0.999909	2.40201	0.910344	0	6.09196	3.33912	4.59136
Syt9	Synaptotagmin-9 [Source:UniProtKB/Swiss-Prot;Acc:Q9R0N9]	7	3.87179	0.0811442	NA	3.60302	0	3.23614	0	0	0
Fcmr	Fc fragment of IgM receptor [Source:HGNC Symbol;Acc:HGNC:14315]	1	1.47657	0.0812499	0.999909	7.20604	11.8345	6.47229	2.28449	3.33912	3.67308
Swi5	DNA repair [Source:UniProtKB/Swiss-Prot;Acc:Q8K3D3]	2	-0.127491	0.081257	0.999909	1878.38	1931.75	2023.67	2200.72	2072.76	2099.17
Pmpcb	peptidase (mitochondrial processing) beta [Source:MGI Symbol;Acc:MGI:1920328]	5	0.0872378	0.0814619	0.999909	3915.28	3771.56	3901.71	3665.08	3602.08	3638.19
Dok4	Docking protein 4 [Source:UniProtKB/Swiss-Prot;Acc:Q99KE3]	8	0.244678	0.0816625	0.999909	425.156	446.069	456.296	377.702	310.538	433.424
Rhou	Rho-related GTP-binding protein RhoU [Source:UniProtKB/Swiss-Prot;Acc:Q9EQT3]	8	0.28076	0.0816851	0.999909	245.005	245.793	252.419	182.759	222.886	206.611
Tpm2	tropomyosin 2, beta [Source:MGI Symbol;Acc:MGI:98810]	4	0.310598	0.0820578	0.999909	682.172	491.586	715.188	469.842	517.564	534.434
Kbtbd6	uncharacterized protein LOC432879 [Source:RefSeq peptide;Acc:NP_001030054]	14	2.64466	0.082067	NA	4.80403	4.55172	1.07871	0.761495	0	0.918271
Gm28230		2	2.7573	0.0826381	0.999909	3.60302	5.46207	2.15743	0	1.66956	0
Pafah1b1-ps1	platelet-activating factor acetylhydrolase, isoform 1b, beta1 subunit, pseudogene 1 [Source:MGI Symbol;Acc:MGI:103115]	3	0.772258	0.0829824	0.999909	30.0252	22.7586	25.8891	20.5604	17.5304	7.34617
Snapc3	small nuclear RNA activating complex, polypeptide 3 [Source:MGI Symbol;Acc:MGI:1916338]	4	-0.238232	0.0831348	0.999909	175.347	179.338	181.224	217.026	199.513	215.794
C4b	Complement C4-B Complement C4 beta chain Complement C4 alpha chain C4a anaphylatoxin Complement C4 gamma chain [Source:UniProtKB/Swiss-Prot;Acc:P01029]	17	0.243686	0.0831689	0.999909	1844.75	2767.45	1936.29	1870.23	2013.49	1650.13
Rnf8	E3 ubiquitin-protein ligase RNF8 [Source:UniProtKB/Swiss-Prot;Acc:Q8VC56]	17	0.214635	0.0832691	0.999909	314.664	302.234	350.582	268.046	262.956	303.029
Tpt1	Translationally-controlled tumor protein [Source:UniProtKB/Swiss-Prot;Acc:P63028]	14	-0.0834739	0.0833558	0.999909	15572.3	15560.5	15434.2	16377.5	16996.1	15966
Gm16534	predicted gene 16534 [Source:MGI Symbol;Acc:MGI:4413442]	2	-0.292916	0.0834703	0.999909	200.568	154.759	208.192	239.109	222.052	226.813
Pcdhga5	protocadherin gamma subfamily A, 5 [Source:MGI Symbol;Acc:MGI:1935217]	18	0.31545	0.0834885	0.999909	196.965	162.041	172.594	125.647	170.295	130.395
Itgad	Integrin alpha-D [Source:UniProtKB/Swiss-Prot;Acc:Q3V0T4]	7	-1.13084	0.083498	0.999909	7.20604	4.55172	4.31486	11.4224	15.026	8.26444
Gm26672	predicted gene, 26672 [Source:MGI Symbol;Acc:MGI:5477166]	18	-0.593909	0.0835187	0.999909	42.0352	28.2207	29.1253	44.1667	39.2347	66.1155
Fzd5	Frizzled-5 [Source:UniProtKB/Swiss-Prot;Acc:Q9EQD0]	1	0.39619	0.0836309	0.999909	135.714	97.4068	119.737	93.6639	84.3128	89.0723
Rpl10a	ribosomal protein L10A [Source:MGI Symbol;Acc:MGI:1343877]	17	0.177838	0.0836482	0.999909	431.162	501.6	445.509	420.345	399.86	400.366
Fam107a	family with sequence similarity 107 member A [Source:HGNC Symbol;Acc:HGNC:30827]	14	-0.578994	0.0837131	0.999909	76.8645	109.241	233.002	135.546	276.312	214.875
Gm7895	predicted gene 7895 [Source:MGI Symbol;Acc:MGI:3648340]	1	0.286008	0.0839997	0.999909	455.182	446.979	667.724	351.811	490.851	445.362
Abhd12	abhydrolase domain containing 12 [Source:MGI Symbol;Acc:MGI:1923442]	2	0.132625	0.0841624	0.999909	986.027	950.399	911.514	836.883	885.702	875.112
Gramd4	GRAM domain-containing protein 4 [Source:UniProtKB/Swiss-Prot;Acc:Q8CB44]	15	-0.120513	0.0843548	0.999909	1247.85	1165.24	1257.78	1363.84	1322.29	1300.27
2310016D03Rik	RIKEN cDNA 2310016D03 gene [Source:MGI Symbol;Acc:MGI:1916816]	12	-0.803353	0.0843609	0.999909	16.8141	19.1172	12.9446	32.7443	23.3739	29.3847
Cd248	Endosialin [Source:UniProtKB/Swiss-Prot;Acc:Q91V98]	19	-0.296791	0.084461	0.999909	357.9	492.496	284.781	446.236	493.355	458.217
8030474K03Rik	RIKEN cDNA 8030474K03 gene [Source:MGI Symbol;Acc:MGI:2685988]	X	-3.62901	0.0846983	0.999909	1.20101	0	0	7.61495	0	6.4279
Mcc	mutated in colorectal cancers [Source:MGI Symbol;Acc:MGI:96930]	18	-0.201684	0.0847563	0.999909	465.991	438.786	466.005	598.535	475.825	499.54
Nptn	Neuroplastin [Source:UniProtKB/Swiss-Prot;Acc:P97300]	9	-0.122027	0.0847589	0.999909	1646.58	1797.02	1638.57	1839.01	1857.39	1838.38
Tmem56	Mus musculus transmembrane protein 56 (Tmem56), transcript variant 1, mRNA. [Source:RefSeq mRNA;Acc:NM_001355678]	3	-0.631375	0.0847928	0.999909	63.6534	25.4896	49.6209	95.1869	65.9477	51.4232
Gm11431	predicted gene 11431 [Source:MGI Symbol;Acc:MGI:3650047]	11	-1.80482	0.0848972	0.999909	3.60302	0.910344	1.07871	9.13794	5.00868	4.59136
Tcf15	Transcription factor 15 [Source:UniProtKB/Swiss-Prot;Acc:Q60756]	2	0.32369	0.0849692	0.999909	429.961	510.703	449.824	377.702	333.077	401.285
Plin3	Perilipin-3 [Source:UniProtKB/Swiss-Prot;Acc:Q9DBG5]	17	0.136303	0.0850805	0.999909	5019.01	5597.71	5390.34	4561.36	5080.47	4926.52
Gm11613	predicted gene 11613 [Source:MGI Symbol;Acc:MGI:3651819]	11	0.344268	0.0851211	0.999909	115.297	106.51	91.6907	89.0949	80.9737	76.2165
Rps12	ribosomal protein S12 [Source:MGI Symbol;Acc:MGI:98105]	10	-0.383451	0.0854655	0.999909	261.82	271.283	270.757	297.745	382.329	369.145
Gm9385	predicted pseudogene 9385 [Source:MGI Symbol;Acc:MGI:3646182]	9	-0.139001	0.0854697	0.999909	1424.39	1533.93	1498.33	1662.34	1541.84	1706.15
Gm12045	predicted gene 12045 [Source:MGI Symbol;Acc:MGI:3651842]	11	1.42928	0.0855594	0.999909	7.20604	5.46207	11.8659	3.04598	5.00868	0.918271
Papln	Papilin [Source:UniProtKB/Swiss-Prot;Acc:Q9EPX2]	12	0.304571	0.0858023	0.999909	550.061	497.048	645.071	381.509	437.425	551.881
Entpd5	Ectonucleoside triphosphate diphosphohydrolase 5 [Source:UniProtKB/Swiss-Prot;Acc:Q9WUZ9]	12	-0.164723	0.0860708	0.999909	3956.12	4034.65	3736.67	4714.42	4373.41	4056.92
Ttll12	tubulin tyrosine ligase-like family, member 12 [Source:MGI Symbol;Acc:MGI:3039573]	15	0.221244	0.0861029	0.999909	271.428	278.565	261.049	229.21	233.739	233.241
Kcna1	Potassium voltage-gated channel subfamily A member 1 [Source:UniProtKB/Swiss-Prot;Acc:P16388]	6	-0.728893	0.0862268	0.999909	28.8242	12.7448	8.62972	41.1207	21.7043	18.3654
BB218582	expressed sequence BB218582 [Source:MGI Symbol;Acc:MGI:2139448]	2	-0.388829	0.0863151	0.999909	123.704	110.152	104.635	195.704	110.191	135.904
Trib2	Tribbles homolog 2 [Source:UniProtKB/Swiss-Prot;Acc:Q8K4K3]	12	0.194833	0.0863249	0.999909	853.916	796.551	977.315	731.797	691.198	873.276
Dusp5	dual specificity phosphatase 5 [Source:HGNC Symbol;Acc:HGNC:3071]	19	-0.370662	0.0863259	0.999909	171.744	134.731	110.029	210.173	181.147	145.087
Gm8451	predicted gene 8451 [Source:MGI Symbol;Acc:MGI:3644810]	1	-3.70618	0.0864455	NA	0	0	0	2.28449	1.66956	3.67308
AC154757.1		14	0.7486	0.0864916	0.999909	39.6332	29.131	35.5976	23.6063	23.3739	14.6923
Cyp26b1	Cytochrome P450 26B1 [Source:UniProtKB/Swiss-Prot;Acc:Q811W2]	6	0.470899	0.0865513	0.999909	175.347	327.724	148.863	163.721	161.947	146.005
Zc3h3	zinc finger CCCH type containing 3 [Source:MGI Symbol;Acc:MGI:2663721]	15	-0.334644	0.0866204	0.999909	102.086	134.731	118.659	147.73	154.434	147.842
Mpp3	membrane palmitoylated protein 3 [Source:HGNC Symbol;Acc:HGNC:7221]	11	-0.334623	0.0866876	0.999909	92.4775	120.165	94.9269	118.793	146.087	124.885
Vgll4	vestigial like family member 4 [Source:MGI Symbol;Acc:MGI:2652840]	6	-0.194851	0.0870165	0.999909	365.106	375.062	324.693	437.86	381.495	399.448
Tmed10-ps	transmembrane p24 trafficking protein 10, pseudogene [Source:MGI Symbol;Acc:MGI:3782198]	13	-0.305801	0.0871413	0.999909	386.724	596.276	451.981	499.541	679.511	598.713
Gm7666	predicted pseudogene 7666 [Source:MGI Symbol;Acc:MGI:3648907]	15	-0.164926	0.0872349	0.999909	1954.04	1931.75	1812.24	1812.36	2337.39	2240.58
Pde5a	cGMP-specific 3',5'-cyclic phosphodiesterase [Source:UniProtKB/Swiss-Prot;Acc:Q8CG03]	3	-0.352876	0.087242	0.999909	112.895	91.9448	80.9036	124.124	107.687	132.231
Mprip	Myosin phosphatase Rho-interacting protein [Source:UniProtKB/Swiss-Prot;Acc:P97434]	11	-0.0940055	0.0872787	0.999909	5343.28	5594.07	5564.01	5637.35	6000.4	5979.78
Usp19	ubiquitin specific peptidase 19 [Source:MGI Symbol;Acc:MGI:1918722]	9	0.121724	0.0875128	0.999909	3745.94	3778.84	4302.99	3589.69	3673.03	3607.89
Otulin	Ubiquitin thioesterase otulin [Source:UniProtKB/Swiss-Prot;Acc:Q3UCV8]	15	0.228062	0.0875432	0.999909	593.297	528	706.558	483.549	550.955	525.251
Ptpn3	protein tyrosine phosphatase, non-receptor type 3 [Source:MGI Symbol;Acc:MGI:105307]	4	0.19798	0.087553	0.999909	1606.95	1568.52	2013.96	1524.51	1393.25	1606.06
Pcdhgb8	protocadherin gamma subfamily B, 8 [Source:MGI Symbol;Acc:MGI:1935200]	18	-0.547906	0.0876451	0.999909	96.0806	41.8758	58.2506	103.563	70.9563	110.193
Klhl23	Kelch-like protein 23 [Source:UniProtKB/Swiss-Prot;Acc:Q6GQU2]	2	-0.168072	0.0877143	0.999909	887.544	797.462	749.707	911.51	951.65	869.603
Tgfb1	transforming growth factor, beta 1 [Source:MGI Symbol;Acc:MGI:98725]	7	0.164658	0.0878946	0.999909	636.534	642.703	582.506	574.167	538.433	548.208
Bche	Cholinesterase [Source:UniProtKB/Swiss-Prot;Acc:Q03311]	3	0.174826	0.0881224	0.999909	512.83	486.124	469.241	412.73	453.286	434.342
Repin1	replication initiator 1 [Source:MGI Symbol;Acc:MGI:1889817]	6	0.154866	0.08837	0.999909	646.142	610.841	670.96	548.276	594.364	588.612
Hist1h4m	Histone H4 [Source:UniProtKB/Swiss-Prot;Acc:P62806]	13	-3.97222	0.0883737	NA	0	0	0	3.80748	1.66956	3.67308
Dlg2	Disks large homolog 2 [Source:UniProtKB/Swiss-Prot;Acc:Q91XM9]	7	-0.495356	0.088478	0.999909	54.0453	60.0827	45.306	83.003	78.4694	63.3607
Fam126a	Hyccin [Source:UniProtKB/Swiss-Prot;Acc:Q6P9N1]	5	-0.210436	0.0886346	0.999909	1205.81	1189.82	1150.99	1406.48	1430.81	1265.38
Slc20a1	Sodium-dependent phosphate transporter 1 [Source:UniProtKB/Swiss-Prot;Acc:Q61609]	2	-0.216298	0.0886813	0.999909	664.157	873.931	830.61	1037.16	904.902	811.752
Csf1	Macrophage colony-stimulating factor 1 Processed macrophage colony-stimulating factor 1 [Source:UniProtKB/Swiss-Prot;Acc:P07141]	3	0.185051	0.0887345	0.999909	1253.85	1454.73	1143.44	1163.56	988.38	1239.67
Gm38079	predicted gene, 38079 [Source:MGI Symbol;Acc:MGI:5611307]	1	3.46046	0.0889293	NA	2.40201	0	7.551	0.761495	0	0
Tnfrsf26	tumor necrosis factor receptor superfamily, member 26 [Source:MGI Symbol;Acc:MGI:2651928]	7	0.922572	0.0891864	0.999909	15.6131	14.5655	17.2594	8.37645	8.3478	8.26444
Arl4a	ADP-ribosylation factor-like protein 4A [Source:UniProtKB/Swiss-Prot;Acc:P61213]	12	-0.21023	0.0893052	0.999909	337.483	285.848	331.165	344.957	389.008	368.227
Ppp1r3g	Protein phosphatase 1 regulatory subunit 3G [Source:UniProtKB/Swiss-Prot;Acc:Q9CW07]	13	0.932937	0.0893408	0.999909	30.0252	24.5793	20.4956	11.4224	15.026	12.8558
Ndufa1	NADH dehydrogenase [ubiquinone] 1 alpha subcomplex subunit 1 [Source:UniProtKB/Swiss-Prot;Acc:O35683]	X	-0.171794	0.0896093	0.999909	3384.44	3475.69	3255.56	3717.62	3972.72	3705.22
N4bp3	NEDD4-binding protein 3 [Source:UniProtKB/Swiss-Prot;Acc:Q8C7U1]	11	0.285478	0.089749	0.999909	341.086	355.034	296.646	261.193	229.565	325.068
Plp2	Proteolipid protein 2 [Source:UniProtKB/Swiss-Prot;Acc:Q9R1Q7]	X	0.204097	0.0897556	0.999909	577.684	603.558	678.511	512.486	530.086	573.001
Epha3	EPH receptor A3 [Source:HGNC Symbol;Acc:HGNC:3387]	16	1.78221	0.0897784	0.999909	8.40705	2.73103	8.62972	3.80748	0.83478	0.918271
Crb3	Mus musculus crumbs family member 3 (Crb3), transcript variant 2, mRNA. [Source:RefSeq mRNA;Acc:NM_001347408]	17	1.70906	0.0897902	0.999909	12.0101	4.55172	5.39357	2.28449	2.50434	1.83654
Sh3pxd2b	SH3 and PX domain-containing protein 2B [Source:UniProtKB/Swiss-Prot;Acc:A2AAY5]	11	-0.228899	0.0897934	0.999909	211.377	269.462	271.836	311.451	287.164	285.582
Shb	SH2 domain-containing adapter protein B [Source:UniProtKB/Swiss-Prot;Acc:Q6PD21]	4	0.183417	0.0898309	0.999909	647.343	578.069	689.299	516.294	564.312	605.141
Gm8648	predicted gene 8648 [Source:MGI Symbol;Acc:MGI:3644263]	X	0.771721	0.0898665	0.999909	46.8393	45.5172	46.3847	44.1667	20.0347	16.5289
Fam213b	Prostamide/prostaglandin F synthase [Source:UniProtKB/Swiss-Prot;Acc:Q9DB60]	4	0.214455	0.0899484	0.999909	2671.04	2678.23	3359.12	2068.98	2793.18	2644.62
Cdca7	Cell division cycle-associated protein 7 [Source:UniProtKB/Swiss-Prot;Acc:Q9D0M2]	2	0.525809	0.0902558	0.999909	46.8393	33.6827	33.4401	22.8449	26.713	29.3847
Alox5	Arachidonate 5-lipoxygenase [Source:UniProtKB/Swiss-Prot;Acc:P48999]	6	-0.195207	0.0903559	0.999909	399.935	391.448	363.527	417.299	425.738	480.256
Shisa4	Protein shisa-4 [Source:UniProtKB/Swiss-Prot;Acc:Q8CA71]	1	0.426003	0.0903723	0.999909	105.689	81.0206	128.367	74.6265	89.3215	69.7886
Gm26778	predicted gene, 26778 [Source:MGI Symbol;Acc:MGI:5477272]	14	-0.285988	0.0904227	0.999909	242.603	310.427	238.396	328.966	353.947	283.746
Aurka	Aurora kinase A [Source:UniProtKB/Swiss-Prot;Acc:P97477]	2	0.826606	0.0904692	0.999909	32.4272	34.5931	17.2594	17.5144	10.8521	19.2837
Prmt5	protein arginine N-methyltransferase 5 [Source:MGI Symbol;Acc:MGI:1351645]	14	0.151997	0.0904721	0.999909	859.921	822.951	922.301	727.989	810.572	806.242
Pgrmc2	Membrane-associated progesterone receptor component 2 [Source:UniProtKB/Swiss-Prot;Acc:Q80UU9]	3	0.14067	0.0905657	0.999909	1011.25	1118.81	1091.66	953.392	1052.66	918.271
Gm47942	predicted gene, 47942 [Source:MGI Symbol;Acc:MGI:6097208]	13	0.308441	0.0906076	0.999909	190.96	264.91	237.317	189.612	197.843	173.553
Med1	Mediator of RNA polymerase II transcription subunit 1 [Source:UniProtKB/Swiss-Prot;Acc:Q925J9]	11	-0.135502	0.0906748	0.999909	1160.17	1247.17	1287.99	1427.04	1363.2	1269.05
Ahrr	aryl-hydrocarbon receptor repressor [Source:HGNC Symbol;Acc:HGNC:346]	13	-0.35161	0.0906968	0.999909	164.538	115.614	122.973	180.474	162.782	168.962
Ache	acetylcholinesterase [Source:MGI Symbol;Acc:MGI:87876]	5	-0.329957	0.0907405	0.999909	91.2765	95.5861	103.557	120.316	133.565	111.111
Nub1	negative regulator of ubiquitin-like proteins 1 [Source:MGI Symbol;Acc:MGI:1889001]	5	0.131509	0.0908207	0.999909	1208.21	1192.55	1303.09	1153.67	1129.46	1096.42
Gm37009	predicted gene, 37009 [Source:MGI Symbol;Acc:MGI:5610237]	3	3.51879	0.0909725	NA	2.40201	1.82069	1.07871	0	0	0
Dhx29	ATP-dependent RNA helicase DHX29 [Source:UniProtKB/Swiss-Prot;Acc:Q6PGC1]	13	0.169899	0.0910576	0.999909	680.971	633.6	646.15	521.624	634.433	586.775
Gm13816	predicted gene 13816 [Source:MGI Symbol;Acc:MGI:3649317]	2	-3.00962	0.0912492	NA	0	0.910344	0	3.04598	3.33912	2.75481
Slc16a9	solute carrier family 16 (monocarboxylic acid transporters), member 9 [Source:MGI Symbol;Acc:MGI:1914109]	10	0.337605	0.0912564	0.999909	138.116	119.255	104.635	79.957	99.3389	107.438
Phospho1	Phosphoethanolamine/phosphocholine phosphatase [Source:UniProtKB/Swiss-Prot;Acc:Q8R2H9]	11	0.166902	0.0914846	0.999909	2319.14	2075.58	2479.96	1814.64	2263.92	2044.07
Gm28661	predicted gene 28661 [Source:MGI Symbol;Acc:MGI:5579367]	1	-2.00668	0.0914999	0.999909	252.211	40.0551	994.575	1746.87	1278.88	2145.08
Coq9	Ubiquinone biosynthesis protein COQ9, mitochondrial [Source:UniProtKB/Swiss-Prot;Acc:Q8K1Z0]	8	-0.0758145	0.0916343	0.999909	10588.1	10284.2	10623.2	10871.9	11283.7	11036.7
Chst12	Carbohydrate sulfotransferase 12 [Source:UniProtKB/Swiss-Prot;Acc:Q99LL3]	5	0.326756	0.0916981	0.999909	106.89	114.703	104.635	79.957	93.4954	87.2358
Ccdc86	Coiled-coil domain-containing protein 86 [Source:UniProtKB/Swiss-Prot;Acc:Q9JJ89]	19	0.235488	0.0918727	0.999909	213.779	189.352	215.743	183.52	163.617	177.226
Gm43106	predicted gene 43106 [Source:MGI Symbol;Acc:MGI:5663243]	3	1.36425	0.09191	0.999909	18.0151	5.46207	20.4956	3.80748	5.00868	8.26444
Nsun2	tRNA (cytosine(34)-C(5))-methyltransferase [Source:UniProtKB/Swiss-Prot;Acc:Q1HFZ0]	13	0.135456	0.092217	0.999909	1277.87	1274.48	1386.15	1125.49	1217.11	1244.26
Man1a	mannosidase 1, alpha [Source:MGI Symbol;Acc:MGI:104677]	10	-0.168905	0.0922371	0.999909	1043.68	1134.29	1029.09	1114.83	1282.22	1211.2
Gid8	Glucose-induced degradation [Source:UniProtKB/Swiss-Prot;Acc:Q9D7M1]	2	-0.155268	0.092264	0.999909	941.59	1044.16	878.074	1102.64	1036.8	1052.34
Gm47304	predicted gene, 47304 [Source:MGI Symbol;Acc:MGI:6096173]	6	-0.589788	0.0922786	0.999909	79.2665	206.648	102.478	190.374	260.451	135.904
Gm47305	predicted gene, 47305 [Source:MGI Symbol;Acc:MGI:6096175]	12	-0.589788	0.0922786	0.999909	79.2665	206.648	102.478	190.374	260.451	135.904
Gm47287	predicted gene, 47287 [Source:MGI Symbol;Acc:MGI:6096139]	12	-0.589788	0.0922786	0.999909	79.2665	206.648	102.478	190.374	260.451	135.904
Blvrb	Flavin reductase (NADPH) [Source:UniProtKB/Swiss-Prot;Acc:Q923D2]	7	-0.240793	0.0923758	0.999909	224.588	218.483	201.72	235.302	279.651	247.015
Gm15267	predicted gene 15267 [Source:MGI Symbol;Acc:MGI:3705447]	X	6.58489	0.0924212	0.999909	43.2363	0	1.07871	0	0	0
Rps15a-ps4	ribosomal protein S15A, pseudogene 4 [Source:MGI Symbol;Acc:MGI:3652187]	4	2.82464	0.0924951	NA	4.80403	5.46207	1.07871	1.52299	0	0
Vash1	vasohibin 1 [Source:MGI Symbol;Acc:MGI:2442543]	12	0.256628	0.0925366	0.999909	303.855	366.869	298.804	239.871	272.138	302.111
Gm10925	predicted gene 10925 [Source:MGI Symbol;Acc:MGI:3809095]	1	-0.398054	0.0926246	0.999909	71983.6	47182.2	86456.8	106296	78822.5	85834.5
Cdh4	Cadherin-4 [Source:UniProtKB/Swiss-Prot;Acc:P39038]	2	0.25026	0.0927301	0.999909	432.363	470.648	631.048	415.015	408.208	467.4
Dancr		5	-1.87045	0.0927353	0.999909	1.20101	0.910344	4.31486	8.37645	6.67824	8.26444
Gm10259	predicted pseudogene 10259 [Source:MGI Symbol;Acc:MGI:3704211]	3	-0.374195	0.0927844	0.999909	174.146	193.903	180.145	158.391	294.677	258.952
Cox6a2	Cytochrome c oxidase subunit 6A2, mitochondrial [Source:UniProtKB/Swiss-Prot;Acc:P43023]	7	-0.132176	0.0927887	0.999909	24465.7	23144.6	24948.5	26004.3	27822.4	25691.4
Bloc1s1	Biosis of lysosome-related organelles complex 1 subunit 1 [Source:UniProtKB/Swiss-Prot;Acc:O55102]	10	-0.155157	0.0928866	0.999909	1333.12	1263.56	1287.99	1419.43	1523.47	1381.08
Lrrc55	Leucine-rich repeat-containing protein 55 [Source:UniProtKB/Swiss-Prot;Acc:Q3UY51]	2	1.06633	0.0928903	0.999909	15.6131	17.2965	19.4169	11.4224	1.66956	11.9375
Steap2	six transmembrane epithelial antigen of prostate 2 [Source:MGI Symbol;Acc:MGI:1921301]	5	0.622107	0.0932212	0.999909	32.4272	34.5931	33.4401	25.1293	23.3739	16.5289
mt-Rnr2	mitochondrially encoded 16S rRNA [Source:MGI Symbol;Acc:MGI:102492]	MT	-0.124651	0.0933346	0.999909	185700	199766	172014	199404	201977	206413
A830035O19Rik	RIKEN cDNA A830035O19 gene [Source:MGI Symbol;Acc:MGI:3704334]	9	-0.651919	0.0934066	0.999909	25.2211	25.4896	23.7317	44.1667	35.0608	37.6491
Elavl2	Mus musculus ELAV like RNA binding protein 1 (Elavl2), transcript variant 5, mRNA. [Source:RefSeq mRNA;Acc:NM_001347149]	4	3.78705	0.0934211	NA	2.40201	1.82069	2.15743	0	0	0
Lrrc4	Leucine-rich repeat-containing protein 4 [Source:UniProtKB/Swiss-Prot;Acc:Q99PH1]	6	-0.819452	0.0934348	0.999909	16.8141	10.9241	9.70843	21.3219	27.5478	16.5289
Fat4	Protocadherin Fat 4 [Source:UniProtKB/Swiss-Prot;Acc:Q2PZL6]	3	-0.194653	0.0935349	0.999909	469.594	456.082	430.407	555.891	491.686	503.213
Pnn	pinin [Source:MGI Symbol;Acc:MGI:1100514]	12	-0.116916	0.0936935	0.999909	1537.29	1568.52	1565.21	1673	1736.34	1656.56
Gpx3	Glutathione peroxidase 3 [Source:UniProtKB/Swiss-Prot;Acc:P46412]	11	0.161113	0.0937926	0.999909	4754.79	4395.14	4504.71	3744.27	4241.52	4225.88
Gm13237	predicted gene 13237 [Source:MGI Symbol;Acc:MGI:3649924]	4	0.502579	0.093903	0.999909	27.6232	44.6069	29.1253	27.4138	19.2	25.7116
Gm21663		5	3.9629	0.0939247	NA	13.2111	0.910344	0	0.761495	0	0
Zfp316	zinc finger protein 316 [Source:MGI Symbol;Acc:MGI:1860402]	5	0.207648	0.0940481	0.999909	385.523	341.379	402.36	312.213	320.556	344.352
Snapin	SNARE-associated protein Snapin [Source:UniProtKB/Swiss-Prot;Acc:Q9Z266]	3	0.130179	0.0941636	0.999909	1191.4	1268.11	1302.01	1197.07	1145.32	1094.58
Cpeb1	Mus musculus cytoplasmic polyadenylation element binding protein 1 (Cpeb1), transcript variant 4, mRNA. [Source:RefSeq mRNA;Acc:NM_001357107]	7	0.168489	0.0942045	0.999909	504.423	595.365	553.38	475.173	493.355	505.967
Gm7889	predicted gene 7889 [Source:MGI Symbol;Acc:MGI:3648247]	1	0.355975	0.0943493	0.999909	98.4826	99.2275	126.21	74.6265	96.8345	81.7261
Gm21972		1	-2.87293	0.0945359	0.999909	0	0	0	0	2.50434	1.83654
Gm5909	predicted gene 5909 [Source:MGI Symbol;Acc:MGI:3646686]	8	-0.687556	0.0945537	0.999909	33.6282	13.6552	12.9446	41.1207	30.8869	22.9568
Cma1	Chymase [Source:UniProtKB/Swiss-Prot;Acc:P21844]	14	0.716081	0.0945977	0.999909	30.0252	22.7586	24.8104	19.0374	16.6956	11.0193
Tcim	Transcriptional and immune response regulator [Source:UniProtKB/Swiss-Prot;Acc:Q9D915]	8	-0.257473	0.0946335	0.999909	976.419	1376.44	1154.22	1297.59	1273.04	1626.26
H2-DMb1	histocompatibility 2, class II, locus Mb1 [Source:MGI Symbol;Acc:MGI:95922]	17	-0.4586	0.0948524	0.999909	103.287	110.152	78.7462	177.428	92.6606	131.313
Lepr	Leptin receptor [Source:UniProtKB/Swiss-Prot;Acc:P48356]	4	0.454147	0.0948816	0.999909	103.287	78.2896	64.7229	73.1035	55.0955	50.5049
Cyb5r1	cytochrome b5 reductase 1 [Source:MGI Symbol;Acc:MGI:1919267]	1	0.172028	0.0949735	0.999909	674.966	602.648	721.66	587.113	586.851	598.713
2210011C24Rik	RIKEN cDNA 2210011C24 gene [Source:MGI Symbol;Acc:MGI:1917384]	8	0.472027	0.0949812	0.999909	94.8796	57.3517	66.8803	57.1121	61.7738	37.6491
Gm16409	predicted gene 16409 [Source:MGI Symbol;Acc:MGI:3646708]	14	3.78709	0.0950969	NA	2.40201	1.82069	2.15743	0	0	0
Usp4	ubiquitin specific peptidase 4 (proto-oncogene) [Source:MGI Symbol;Acc:MGI:98905]	9	0.112585	0.0952299	0.999909	2447.65	2342.32	2475.65	2165.69	2369.94	2182.73
4930500F10Rik	RIKEN cDNA 4930500F10 gene [Source:MGI Symbol;Acc:MGI:1922262]	9	-3.69398	0.0952465	NA	0	0	0	3.04598	0.83478	3.67308
Phactr2	phosphatase and actin regulator 2 [Source:MGI Symbol;Acc:MGI:2446138]	10	-0.136676	0.0952801	0.999909	1944.43	1858.92	2050.64	2200.72	2137.87	2094.58
Cdv3-ps	Cdv3 retrotransposed pseudogene [Source:MGI Symbol;Acc:MGI:3646628]	14	0.8321	0.0953357	0.999909	15.6131	10.0138	34.5189	4.56897	20.8695	8.26444
Naip6	NLR family, apoptosis inhibitory protein 6 [Source:MGI Symbol;Acc:MGI:1298222]	13	-0.492282	0.0957665	0.999909	38.4322	61.9034	43.1486	72.342	69.2868	61.5242
Gm14270	predicted gene 14270 [Source:MGI Symbol;Acc:MGI:3649849]	2	-0.600204	0.0958403	0.999909	40.8342	30.0414	63.6442	59.3966	75.965	67.9521
Trappc4	trafficking protein particle complex 4 [Source:MGI Symbol;Acc:MGI:1926211]	9	0.187953	0.0959468	0.999909	463.589	498.869	590.057	470.604	429.912	462.809
Mapk8ip2	C-Jun-amino-terminal kinase-interacting protein 2 [Source:UniProtKB/Swiss-Prot;Acc:Q9ERE9]	15	1.16042	0.096019	0.999909	10.8091	10.0138	10.7871	4.56897	5.84346	3.67308
Prdx1	Peroxiredoxin-1 [Source:UniProtKB/Swiss-Prot;Acc:P35700]	4	-0.087664	0.0960351	0.999909	4387.28	4315.03	4455.09	4626.84	4568.75	4786.03
Slc35e4	Solute carrier family 35 member E4 [Source:UniProtKB/Swiss-Prot;Acc:Q8K3D6]	11	0.274872	0.0960467	0.999909	222.186	199.365	184.46	141.638	190.33	168.962
Krt19	Keratin, type I cytoskeletal 19 [Source:UniProtKB/Swiss-Prot;Acc:P19001]	11	-1.86608	0.096072	0.999909	1.20101	3.64138	2.15743	9.89944	14.1913	1.83654
Tnfrsf21	Tumor necrosis factor receptor superfamily member 21 [Source:UniProtKB/Swiss-Prot;Acc:Q9EPU5]	17	0.241665	0.0962219	0.999909	276.232	290.4	316.063	229.972	227.06	291.092
Hlf	Hepatic leukemia factor [Source:UniProtKB/Swiss-Prot;Acc:Q8BW74]	11	0.333058	0.0963112	0.999909	465.991	399.641	453.06	373.133	343.095	329.659
Gm4793		1	1.42589	0.0963277	0.999909	20.4171	4.55172	8.62972	6.09196	2.50434	3.67308
Rcbtb1	regulator of chromosome condensation (RCC1) and BTB (POZ) domain containing protein 1 [Source:MGI Symbol;Acc:MGI:1918580]	14	0.172428	0.0963694	0.999909	410.744	391.448	378.629	365.518	346.434	334.251
Apba1	Amyloid-beta A4 protein-binding family A member 1 [Source:UniProtKB/Swiss-Prot;Acc:B2RUJ5]	19	-0.267188	0.0964901	0.999909	207.774	190.262	179.067	240.632	204.521	248.851
Gm13373	predicted gene 13373 [Source:MGI Symbol;Acc:MGI:3650390]	2	3.8196	0.0967546	NA	2.40201	0.910344	3.23614	0	0	0
Satb1	Mus musculus special AT-rich sequence binding protein 1 (Satb1), transcript variant 5, mRNA. [Source:RefSeq mRNA;Acc:NM_001357638]	17	0.207896	0.0968533	0.999909	720.604	661.82	848.948	595.489	702.05	633.607
Lhfpl2	LHFPL tetraspan subfamily member 2 protein [Source:UniProtKB/Swiss-Prot;Acc:Q8BGA2]	13	0.330157	0.0968599	0.999909	154.93	177.517	139.154	131.739	111.861	132.231
Gm15856	predicted gene 15856 [Source:MGI Symbol;Acc:MGI:3801888]	6	-0.875139	0.0970425	0.999909	10.8091	11.8345	10.7871	21.3219	10.0174	30.3029
Mr1	major histocompatibility complex, class I-related [Source:MGI Symbol;Acc:MGI:1195463]	1	0.200751	0.0971848	0.999909	335.081	356.855	340.874	275.661	333.912	290.174
Apex1	DNA-(apurinic or apyrimidinic site) lyase DNA-(apurinic or apyrimidinic site) lyase, mitochondrial [Source:UniProtKB/Swiss-Prot;Acc:P28352]	14	0.211246	0.0972221	0.999909	408.342	398.731	350.582	316.782	368.973	314.049
Rab39b	RAB39B, member RAS oncogene family [Source:MGI Symbol;Acc:MGI:1915040]	X	1.30556	0.0972283	0.999909	8.40705	5.46207	12.9446	4.56897	2.50434	3.67308
Tm4sf1	Mus musculus transmembrane 4 superfamily member 1 (Tm4sf1), transcript variant 2, mRNA. [Source:RefSeq mRNA;Acc:NM_001355130]	3	-0.151221	0.0972789	0.999909	1652.59	1570.34	1494.02	1741.54	1827.33	1667.58
Fam205c	Mus musculus family with sequence similarity 205, member C (Fam205c), transcript variant 2, mRNA. [Source:RefSeq mRNA;Acc:NM_001356379]	4	-1.56481	0.0977014	0.999909	0	5.46207	3.23614	9.13794	7.51302	10.101
Gm42573	predicted gene 42573 [Source:MGI Symbol;Acc:MGI:5662710]	6	1.30634	0.0978638	0.999909	18.0151	6.37241	44.2273	14.4684	7.51302	5.50963
Ly6c2	Mus musculus lymphocyte antigen 6 complex, locus C2 (Ly6c2), transcript variant 1, mRNA. [Source:RefSeq mRNA;Acc:NM_001357693]	15	-0.524881	0.0980229	0.999909	61.2514	101.048	58.2506	125.647	79.3041	113.866
Atp6v0a1	ATPase, H+ transporting, lysosomal V0 subunit A1 [Source:MGI Symbol;Acc:MGI:103286]	11	0.122143	0.0980305	0.999909	2438.04	2516.19	2820.84	2342.36	2486.81	2314.96
Gm37353	predicted gene, 37353 [Source:MGI Symbol;Acc:MGI:5610581]	3	-3.09072	0.0982355	NA	0	0	0	2.28449	0.83478	1.83654
Cfap43	cilia and flagella associated protein 43 [Source:MGI Symbol;Acc:MGI:1289258]	19	0.207816	0.0982919	0.999909	682.172	519.807	643.993	561.222	540.103	493.112
Sardh	sarcosine dehydrogenase [Source:MGI Symbol;Acc:MGI:2183102]	2	0.300633	0.0984808	0.999909	181.352	143.834	211.428	140.877	148.591	145.087
Prdm1	PR domain zinc finger protein 1 [Source:UniProtKB/Swiss-Prot;Acc:Q60636]	10	0.441829	0.098585	0.999909	75.6634	77.3793	90.612	62.4426	38.3999	78.9713
Prkcq	protein kinase C, theta [Source:MGI Symbol;Acc:MGI:97601]	2	-0.28484	0.0987282	0.999909	570.478	634.51	405.597	581.782	793.041	588.612
Gm20529	predicted gene 20529 [Source:MGI Symbol;Acc:MGI:5141994]	9	-0.469235	0.0987331	0.999909	49.2413	42.7862	29.1253	54.8276	59.2694	53.2597
Eif1b	Eukaryotic translation initiation factor 1b [Source:UniProtKB/Swiss-Prot;Acc:Q9CXU9]	9	-0.155312	0.0988353	0.999909	689.378	718.262	734.605	786.624	813.911	786.04
Psmc1	protease (prosome, macropain) 26S subunit, ATPase 1 [Source:MGI Symbol;Acc:MGI:106054]	12	0.12606	0.0990926	0.999909	2732.29	3035.09	2848.88	2608.88	2704.69	2584.93
Oxsr1	Serine/threonine-protein kinase OSR1 [Source:UniProtKB/Swiss-Prot;Acc:Q6P9R2]	9	0.115953	0.099189	0.999909	1806.31	1699.61	1869.41	1636.45	1681.25	1640.03
Cxcl13	C-X-C motif chemokine 13 [Source:UniProtKB/Swiss-Prot;Acc:O55038]	5	-0.877689	0.0992296	0.999909	21.6181	37.3241	19.4169	83.003	29.2173	32.1395
Axl	AXL receptor tyrosine kinase [Source:MGI Symbol;Acc:MGI:1347244]	7	-0.155731	0.0994565	0.999909	2151	2540.77	1970.81	2562.43	2368.27	2495.86
Plagl1		10	-0.418087	0.0996406	0.999909	74.4624	51.8896	73.3526	79.1955	90.1563	96.4185
Katna1	katanin catalytic subunit A1 [Source:HGNC Symbol;Acc:HGNC:6216]	10	-0.223834	0.0996436	0.999909	269.026	290.4	264.285	305.36	346.434	311.294
Kirrel	Kin of IRRE-like protein 1 [Source:UniProtKB/Swiss-Prot;Acc:Q80W68]	3	-0.171628	0.100225	0.999909	433.564	462.455	390.495	491.164	468.312	491.275
Ctbp2	C-terminal-binding protein 2 [Source:UniProtKB/Swiss-Prot;Acc:P56546]	7	-0.170621	0.100388	0.999909	463.589	520.717	477.87	537.616	517.564	594.121
Pck1	Phosphoenolpyruvate carboxykinase, cytosolic [GTP] [Source:UniProtKB/Swiss-Prot;Acc:Q9Z2V4]	2	2.45496	0.100437	NA	6.00504	1.82069	6.47229	0	0.83478	1.83654
B430218F22Rik	RIKEN cDNA B430218F22 gene [Source:MGI Symbol;Acc:MGI:3704413]	13	-3.49118	0.100638	NA	0	0	0	1.52299	5.00868	0
Gm20507	predicted gene 20507 [Source:MGI Symbol;Acc:MGI:5141972]	17	0.736182	0.100662	0.999909	16.8141	30.9517	24.8104	15.9914	15.8608	11.9375
Slc47a1	Multidrug and toxin extrusion protein 1 [Source:UniProtKB/Swiss-Prot;Acc:Q8K0H1]	11	0.164873	0.100702	0.999909	1405.18	1348.22	1676.32	1257.23	1314.78	1379.24
Adh6b	alcohol dehydrogenase 6B (class V) [Source:MGI Symbol;Acc:MGI:2446626]	3	-2.32872	0.100886	0.999909	1.20101	0	1.07871	3.04598	5.00868	2.75481
A930015P04Rik	RIKEN cDNA A930015P04 gene [Source:MGI Symbol;Acc:MGI:1925051]	13	-1.82226	0.100932	0.999909	2.40201	2.73103	1.07871	10.6609	5.84346	5.50963
Ndufa3	NADH dehydrogenase [ubiquinone] 1 alpha subcomplex subunit 3 [Source:UniProtKB/Swiss-Prot;Acc:Q9CQ91]	7	-0.160265	0.100995	0.999909	5183.55	5824.38	5313.75	6276.24	6160.68	5804.39
Gm26656	predicted gene, 26656 [Source:MGI Symbol;Acc:MGI:5477150]	6	2.62254	0.101309	0.999909	8.40705	0	2.15743	0.761495	0	0.918271
Ccdc28b	Coiled-coil domain-containing protein 28B [Source:UniProtKB/Swiss-Prot;Acc:Q8CEG5]	4	-0.260118	0.101496	0.999909	138.116	160.221	131.603	165.244	164.452	187.327
Gm6265	predicted pseudogene 6265 [Source:MGI Symbol;Acc:MGI:3649160]	12	-0.119088	0.101531	0.999909	5935.38	6043.78	6227.42	6800.91	6506.28	6465.55
Cdh6	Cadherin-6 [Source:UniProtKB/Swiss-Prot;Acc:P97326]	15	1.35503	0.10162	0.999909	9.60806	10.0138	9.70843	5.33047	4.1739	1.83654
Bahcc1	Mus musculus BAH domain and coiled-coil containing 1 (Bahcc1), transcript variant 2, mRNA. [Source:RefSeq mRNA;Acc:NM_001347621]	11	-0.200737	0.101694	0.999909	534.448	406.924	442.273	564.268	535.929	484.847
Hax1	HCLS1-associated protein X-1 [Source:UniProtKB/Swiss-Prot;Acc:O35387]	3	0.173534	0.102029	0.999909	494.815	438.786	476.792	419.584	404.034	425.16
Nt5c3	5'-nucleotidase, cytosolic III [Source:MGI Symbol;Acc:MGI:1927186]	6	0.149328	0.102066	0.999909	951.198	1005.02	930.931	949.584	844.798	808.079
Limk2	LIM domain kinase 2 [Source:UniProtKB/Swiss-Prot;Acc:O54785]	11	0.159775	0.102109	0.999909	700.187	761.958	687.141	586.351	645.285	696.05
Amh	anti-Mullerian hormone [Source:MGI Symbol;Acc:MGI:88006]	10	1.43031	0.102168	0.999909	4.80403	5.46207	7.551	3.04598	1.66956	1.83654
Dlc1	DLC1 Rho GTPase activating protein [Source:HGNC Symbol;Acc:HGNC:2897]	8	-0.158383	0.102174	0.999909	3563.39	2965.9	3326.76	3928.55	3626.29	3438.93
Gmpr2	guanosine monophosphate reductase 2 [Source:MGI Symbol;Acc:MGI:1917903]	14	-0.226384	0.102222	0.999909	172.945	178.427	176.909	207.888	187.826	223.14
Dnm1	Dynamin-1 [Source:UniProtKB/Swiss-Prot;Acc:P39053]	2	-0.219348	0.102287	0.999909	378.317	406.924	333.323	474.411	392.347	436.179
Rtn2	reticulon 2 (Z-band associated protein) [Source:MGI Symbol;Acc:MGI:107612]	7	-0.15704	0.102351	0.999909	1345.13	1226.23	1293.38	1614.37	1432.48	1257.11
Catsper2		2	0.278195	0.102362	0.999909	184.955	140.193	180.145	122.601	144.417	148.76
Rab15	RAB15, member RAS oncogene family [Source:MGI Symbol;Acc:MGI:1916865]	12	0.662133	0.102406	0.999909	37.2312	30.0414	48.5421	22.8449	32.5564	17.4472
Birc3	baculoviral IAP repeat containing 3 [Source:HGNC Symbol;Acc:HGNC:591]	9	-0.225505	0.102453	0.999909	252.211	275.834	248.104	326.681	318.051	262.626
Bmp3	Bone morphotic protein 3 [Source:UniProtKB/Swiss-Prot;Acc:Q8BHE5]	5	2.75509	0.102542	NA	8.40705	0.910344	2.15743	0.761495	0	0.918271
Rbpms2	RNA binding protein with multiple splicing 2 [Source:MGI Symbol;Acc:MGI:1919223]	9	-0.208619	0.10265	0.999909	547.659	487.034	380.786	532.285	577.668	524.333
Tubb2b	tubulin, beta 2B class IIB [Source:MGI Symbol;Acc:MGI:1920960]	13	-0.412089	0.102769	0.999909	69.6584	110.152	70.1164	118.032	125.217	90.9088
Etfa	Electron transfer flavoprotein subunit alpha, mitochondrial [Source:UniProtKB/Swiss-Prot;Acc:Q99LC5]	9	-0.0911437	0.102847	0.999909	14612.7	13484.9	13705.1	14934.4	15157.1	14430.6
Mylf-ps	myosin light chain, alkali, fast skeletal muscle, pseudogene [Source:MGI Symbol;Acc:MGI:97270]	12	0.447494	0.102986	0.999909	96.0806	68.2758	94.9269	64.7271	67.6172	56.9328
Gm14450	predicted gene 14450 [Source:MGI Symbol;Acc:MGI:3651431]	X	-0.434795	0.103169	0.999909	74.4624	58.262	49.6209	81.48	85.1476	78.9713
Cabyr	Calcium-binding tyrosine phosphorylation-regulated protein [Source:UniProtKB/Swiss-Prot;Acc:Q9D424]	18	1.08023	0.103191	0.999909	16.8141	10.9241	7.551	5.33047	7.51302	3.67308
Rps6ka4	ribosomal protein S6 kinase, polypeptide 4 [Source:MGI Symbol;Acc:MGI:1930076]	19	0.158202	0.103316	0.999909	590.895	608.11	577.112	507.917	520.903	564.737
Gstp1	Glutathione S-transferase P 1 [Source:UniProtKB/Swiss-Prot;Acc:P19157]	19	-0.112725	0.103399	0.999909	2462.06	2442.45	2335.42	2676.66	2650.43	2499.53
Gm48685	predicted gene, 48685 [Source:MGI Symbol;Acc:MGI:6098312]	12	-0.639936	0.103402	0.999909	25.2211	24.5793	22.653	33.5058	40.9042	38.5674
Ube2t	ubiquitin-conjugating enzyme E2T [Source:MGI Symbol;Acc:MGI:1914446]	1	0.402026	0.103454	0.999909	60.0504	62.8138	65.8016	47.9742	40.0695	55.0963
Ctla2a	Protein CTLA-2-alpha [Source:UniProtKB/Swiss-Prot;Acc:P12399]	13	-0.197469	0.103563	0.999909	307.458	316.8	302.04	328.966	404.034	329.659
Gm7418	predicted pseudogene 7418 [Source:MGI Symbol;Acc:MGI:3779742]	8	1.64247	0.103616	0.999909	6.00504	1.82069	5.39357	1.52299	1.66956	0.918271
Xpc	xeroderma pigmentosum, complementation group C [Source:MGI Symbol;Acc:MGI:103557]	6	0.157544	0.103672	0.999909	480.403	501.6	504.838	440.906	444.938	448.116
Clip1	CAP-Gly domain-containing linker protein 1 [Source:UniProtKB/Swiss-Prot;Acc:Q922J3]	5	0.205315	0.103933	0.999909	9789.41	9732.49	12499.1	8036.82	10182.7	9554.61
Gm38077	predicted gene, 38077 [Source:MGI Symbol;Acc:MGI:5611305]	9	-0.252729	0.103999	0.999909	153.729	172.965	211.428	218.549	213.704	209.366
Fbxl12	F-box/LRR-repeat protein 12 [Source:UniProtKB/Swiss-Prot;Acc:Q9EPX5]	9	-0.218842	0.10423	0.999909	231.794	253.076	235.16	287.845	262.956	288.337
2700062C07Rik	UPF0711 [Source:UniProtKB/Swiss-Prot;Acc:Q5XFZ0]	18	-0.359705	0.104265	0.999909	60.0504	60.9931	57.1719	76.911	80.9737	70.7069
AC157515.1		12	1.21887	0.104353	0.999909	21.6181	10.9241	8.62972	5.33047	5.84346	6.4279
Ak2	Adenylate kinase 2, mitochondrial [Source:UniProtKB/Swiss-Prot;Acc:Q9WTP6]	4	-0.149782	0.104495	0.999909	923.574	1005.02	810.115	1020.4	1005.08	1015.61
Gm9127	predicted gene 9127 [Source:MGI Symbol;Acc:MGI:3648386]	7	-1.75183	0.104551	0.999909	1.20101	0	4.31486	8.37645	4.1739	5.50963
Lilra6	leukocyte immunoglobulin-like receptor, subfamily A (with TM domain), member 6 [Source:MGI Symbol;Acc:MGI:1195969]	7	-1.12454	0.104608	0.999909	7.20604	7.28275	5.39357	22.8449	7.51302	12.8558
Tspan2	tetraspanin 2 [Source:MGI Symbol;Acc:MGI:1917997]	3	-0.316024	0.104749	0.999909	230.593	264.91	152.099	307.644	271.304	227.731
Plekha2	Pleckstrin homology domain-containing family A member 2 [Source:UniProtKB/Swiss-Prot;Acc:Q9ERS5]	8	-0.124392	0.10481	0.999909	909.162	878.482	907.199	942.731	1035.96	957.757
Saraf	store-operated calcium entry associated regulatory factor [Source:HGNC Symbol;Acc:HGNC:28789]	8	0.145062	0.104873	0.999909	7102.76	6739.28	7833.62	6366.86	6617.3	6617.06
Cntd1	Cyclin N-terminal domain-containing protein 1 [Source:UniProtKB/Swiss-Prot;Acc:Q9D995]	11	0.778261	0.105037	0.999909	27.6232	19.1172	15.102	11.4224	12.5217	11.9375
Cand2	Cullin-associated NEDD8-dissociated protein 2 [Source:UniProtKB/Swiss-Prot;Acc:Q6ZQ73]	6	0.166519	0.105071	0.999909	3863.64	3682.34	4253.37	3038.37	3839.99	3635.44
Gm15427	predicted pseudogene 15427 [Source:MGI Symbol;Acc:MGI:3642341]	1	-0.226727	0.105072	0.999909	523.639	552.579	489.736	575.69	654.468	603.304
Gm22077	predicted gene, 22077 [Source:MGI Symbol;Acc:MGI:5451854]	15	3.73115	0.105099	NA	1.20101	2.73103	2.15743	0	0	0
Mpi	mannose phosphate isomerase [Source:MGI Symbol;Acc:MGI:97075]	9	-0.115436	0.105134	0.999909	2241.08	2515.28	2237.25	2472.57	2659.61	2449.03
Hsp90ab1	Heat shock protein HSP 90-beta [Source:UniProtKB/Swiss-Prot;Acc:P11499]	17	0.126303	0.105242	0.999909	30285.8	29769.2	33960.1	27474	28580.4	30080.7
Gm48630	predicted gene, 48630 [Source:MGI Symbol;Acc:MGI:6098232]	12	-0.658221	0.105467	0.999909	36.0302	34.5931	49.6209	95.1869	53.4259	40.4039
S1pr4	Sphingosine 1-phosphate receptor 4 [Source:UniProtKB/Swiss-Prot;Acc:Q9Z0L1]	10	0.747623	0.105661	0.999909	19.2161	28.2207	45.306	25.1293	11.6869	18.3654
Gm5540	predicted pseudogene 5540 [Source:MGI Symbol;Acc:MGI:3644824]	3	0.48967	0.105721	0.999909	79.2665	46.4276	83.061	48.7357	45.0781	54.178
Ndufaf8	NADH dehydrogenase [ubiquinone] 1 alpha subcomplex assembly factor 8 [Source:UniProtKB/Swiss-Prot;Acc:A2AMZ4]	11	-0.170248	0.105741	0.999909	503.222	507.062	551.223	575.69	601.042	580.347
Akap8	A-kinase anchor protein 8 [Source:UniProtKB/Swiss-Prot;Acc:Q9DBR0]	17	-0.149508	0.105829	0.999909	1112.13	1131.56	1293.38	1377.54	1202.92	1342.51
Dpt	Dermatopontin [Source:UniProtKB/Swiss-Prot;Acc:Q9QZZ6]	1	-0.192104	0.105846	0.999909	1903.6	1753.32	1350.55	1984.46	1765.56	1969.69
Arfip2	Arfaptin-2 [Source:UniProtKB/Swiss-Prot;Acc:Q8K221]	7	-0.154365	0.105989	0.999909	429.961	458.814	423.935	488.88	481.668	492.193
Actg-ps1	actin, gamma, pseudogene 1 [Source:MGI Symbol;Acc:MGI:87907]	8	-3.03918	0.106129	NA	0	0	1.07871	8.37645	0.83478	0
Atg3	Ubiquitin-like-conjugating enzyme ATG3 [Source:UniProtKB/Swiss-Prot;Acc:Q9CPX6]	16	0.148068	0.106327	0.999909	556.066	609.02	586.821	497.256	546.781	539.943
9430064I24Rik	RIKEN cDNA 9430064I24 gene [Source:MGI Symbol;Acc:MGI:3704302]	7	-0.682497	0.106428	0.999909	26.4222	22.7586	17.2594	39.5977	30.0521	36.7308
Rps2-ps10	ribosomal protein S2, pseudogene 10 [Source:MGI Symbol;Acc:MGI:3645604]	18	0.678459	0.106457	0.999909	36.0302	72.8275	51.7783	53.3047	25.8782	21.1202
A230009B12Rik	RIKEN cDNA A230009B12 gene [Source:MGI Symbol;Acc:MGI:2442666]	17	1.67368	0.106459	0.999909	2.40201	3.64138	9.70843	2.28449	1.66956	0.918271
Flnb	Filamin-B [Source:UniProtKB/Swiss-Prot;Acc:Q80X90]	14	-0.150417	0.106477	0.999909	1704.23	2207.58	1900.69	2162.65	2065.25	2230.48
Abca7	ATP-binding cassette, sub-family A (ABC1), member 7 [Source:MGI Symbol;Acc:MGI:1351646]	10	-0.160203	0.106523	0.999909	753.031	782.896	743.234	842.975	921.598	782.367
Sult6b2	sulfotransferase family 6B, member 2 [Source:MGI Symbol;Acc:MGI:2685612]	6	-2.38914	0.10653	NA	0	0.910344	1.07871	3.80748	3.33912	3.67308
Mybpc3	myosin binding protein C, cardiac [Source:HGNC Symbol;Acc:HGNC:7551]	2	0.184161	0.106539	0.999909	119824	116067	140542	91167.7	125047	115109
Cerk	Ceramide kinase [Source:UniProtKB/Swiss-Prot;Acc:Q8K4Q7]	15	-0.127182	0.10662	0.999909	1337.92	1352.77	1478.92	1503.95	1591.09	1458.21
Pacsin3	Protein kinase C and casein kinase II substrate protein 3 [Source:UniProtKB/Swiss-Prot;Acc:Q99JB8]	2	0.136935	0.106782	0.999909	4932.54	4782.04	5157.33	4117.4	4879.29	4528.91
Mrpl47	39S ribosomal protein L47, mitochondrial [Source:UniProtKB/Swiss-Prot;Acc:Q8K2Y7]	3	-0.175885	0.106792	0.999909	450.378	451.531	484.343	521.624	544.277	499.54
Gm37885	predicted gene, 37885 [Source:MGI Symbol;Acc:MGI:5611113]	1	-1.25169	0.107016	0.999909	2.40201	2.73103	7.551	9.89944	8.3478	11.9375
Dhrs7c	Dehydrogenase/reductase SDR family member 7C [Source:UniProtKB/Swiss-Prot;Acc:Q8CHS7]	11	-0.145044	0.107111	0.999909	1815.92	1754.23	1632.09	2068.98	1956.73	1723.6
Sema3f	Semaphorin-3F [Source:UniProtKB/Swiss-Prot;Acc:O88632]	9	0.224888	0.10739	0.999909	467.192	550.758	480.028	417.299	470.816	394.857
Gm16477	predicted pseudogene 16477 [Source:MGI Symbol;Acc:MGI:3646779]	7	-6.29297	0.107663	0.999909	0	0	0	28.1753	17.5304	0
Gm28439	predicted gene 28439 [Source:MGI Symbol;Acc:MGI:5579145]	1	0.429922	0.107756	0.999909	49545.1	67469.3	102120	62430.4	46950.6	53282.7
Trmt2b	TRM2 tRNA methyltransferase 2B [Source:MGI Symbol;Acc:MGI:2442530]	X	-0.109675	0.107866	0.999909	1208.21	1147.03	1209.24	1301.4	1303.09	1237.83
Ube2m	ubiquitin-conjugating enzyme E2M [Source:MGI Symbol;Acc:MGI:108278]	7	0.118764	0.107867	0.999909	3225.9	3085.16	2963.23	2733.77	3046.11	2760.32
Snora28	small nucleolar RNA, H/ACA box 28 [Source:MGI Symbol;Acc:MGI:3819496]	12	3.19004	0.107944	NA	2.40201	1.82069	0	0	0	0
Kcna5	Potassium voltage-gated channel subfamily A member 5 [Source:UniProtKB/Swiss-Prot;Acc:Q61762]	6	-0.286533	0.108047	0.999909	437.167	647.255	650.465	643.463	753.807	721.761
Pex11g	Peroxisomal membrane protein 11C [Source:UniProtKB/Swiss-Prot;Acc:Q6P6M5]	8	-0.371902	0.108168	0.999909	69.6584	54.6207	64.7229	79.957	68.452	95.5002
Topbp1	DNA topoisomerase 2-binding protein 1 [Source:UniProtKB/Swiss-Prot;Acc:Q6ZQF0]	9	0.183569	0.10822	0.999909	422.754	350.483	402.36	329.727	335.582	368.227
Hes1	Transcription factor HES-1 [Source:UniProtKB/Swiss-Prot;Acc:P35428]	16	0.319636	0.108265	0.999909	457.584	354.124	442.273	332.773	323.06	348.025
Qrsl1	glutaminyl-tRNA synthase (glutamine-hydrolyzing)-like 1 [Source:MGI Symbol;Acc:MGI:1923813]	10	-0.170794	0.108268	0.999909	672.564	668.193	581.427	708.19	739.615	716.252
Mavs	Mitochondrial antiviral-signaling protein [Source:UniProtKB/Swiss-Prot;Acc:Q8VCF0]	2	-0.116372	0.108289	0.999909	1778.69	1684.14	1667.69	1728.59	1960.06	1872.35
Gm43022	predicted gene 43022 [Source:MGI Symbol;Acc:MGI:5663159]	5	4.03395	0.108355	NA	3.60302	1.82069	2.15743	0	0	0
Efna5	Ephrin-A5 [Source:UniProtKB/Swiss-Prot;Acc:O08543]	17	0.273728	0.108482	0.999909	213.779	188.441	238.396	203.319	156.104	168.962
Vaultrc5	vault RNA component 5 [Source:MGI Symbol;Acc:MGI:2673990]	18	-1.95301	0.108513	0.999909	1.20101	2.73103	1.07871	6.09196	10.0174	3.67308
Pspn	persephin [Source:MGI Symbol;Acc:MGI:1201684]	17	-1.8304	0.108562	0.999909	2.40201	1.82069	0	4.56897	6.67824	3.67308
A3galt2	alpha 1,3-galactosyltransferase 2 (isoglobotriaosylceramide synthase) [Source:MGI Symbol;Acc:MGI:2685279]	4	-1.69764	0.10859	0.999909	0	0.910344	5.39357	8.37645	8.3478	3.67308
Prr33		7	-0.224765	0.108758	0.999909	329.076	334.096	262.128	415.776	331.408	333.332
Gm12353		4	-3.03012	0.108787	NA	0	0.910344	0	2.28449	3.33912	3.67308
Cpe	Carboxypeptidase E [Source:UniProtKB/Swiss-Prot;Acc:Q00493]	8	0.109558	0.108978	0.999909	5633.92	5393.79	6200.45	5159.13	5523.74	5283.73
Smug1	Single-strand selective monofunctional uracil DNA glycosylase [Source:UniProtKB/Swiss-Prot;Acc:Q6P5C5]	15	-0.192158	0.109047	0.999909	290.644	306.786	275.072	351.811	323.895	321.395
Adgrb2	Adhesion G protein-coupled receptor B2 [Source:UniProtKB/Swiss-Prot;Acc:Q8CGM1]	4	-0.63582	0.109166	0.999909	92.4775	30.0414	38.8337	79.1955	107.687	61.5242
Gm27222	predicted gene 27222 [Source:MGI Symbol;Acc:MGI:5521065]	14	-1.11835	0.109475	0.999909	3.60302	6.37241	4.31486	13.7069	6.67824	11.0193
Eif5b	Eukaryotic translation initiation factor 5B [Source:UniProtKB/Swiss-Prot;Acc:Q05D44]	1	0.131234	0.109586	0.999909	4043.79	4234.01	4021.45	3786.92	3857.52	3585.85
Snora64	small nucleolar RNA, H/ACA box 64 [Source:MGI Symbol;Acc:MGI:2148175]	17	1.23573	0.10963	0.999909	9.60806	11.8345	5.39357	6.09196	3.33912	1.83654
Gm7329	predicted gene 7329 [Source:MGI Symbol;Acc:MGI:3646271]	1	0.279932	0.10974	0.999909	170.543	162.952	176.909	135.546	147.756	136.822
Uap1	UDP-N-acetylglucosamine pyrophosphorylase 1 [Source:MGI Symbol;Acc:MGI:1334459]	1	-0.134037	0.109746	0.999909	921.172	1045.99	971.922	1095.79	1045.15	1088.15
Vars	valyl-tRNA synthetase [Source:MGI Symbol;Acc:MGI:90675]	17	0.130302	0.110034	0.999909	1092.92	1028.69	1102.45	932.831	1051.82	959.593
Gm5931	predicted pseudogene 5931 [Source:MGI Symbol;Acc:MGI:3647036]	X	0.426071	0.110116	0.999909	110.493	171.145	120.816	124.124	86.8172	89.0723
Dtnbos	dystrobrevin, beta, opposite strand [Source:MGI Symbol;Acc:MGI:5141913]	12	2.05536	0.110372	0.999909	2.40201	4.55172	3.23614	1.52299	0	0.918271
Fam198b	Protein FAM198B [Source:UniProtKB/Swiss-Prot;Acc:Q3UPI1]	3	0.182036	0.110387	0.999909	1032.87	936.744	758.336	807.185	795.546	800.732
Cnst	Consortin [Source:UniProtKB/Swiss-Prot;Acc:Q8CBC4]	1	-0.113304	0.110519	0.999909	1872.37	1881.68	1854.31	2102.49	2068.59	1893.48
Pdlim3	PDZ and LIM domain protein 3 [Source:UniProtKB/Swiss-Prot;Acc:O70209]	8	-0.344093	0.110533	0.999909	366.307	257.627	277.23	431.768	447.442	261.707
Gm15975	predicted gene 15975 [Source:MGI Symbol;Acc:MGI:3801944]	5	0.51243	0.110577	0.999909	38.4322	48.2482	33.4401	22.8449	31.7217	30.3029
Plcg2	1-phosphatidylinositol 4,5-bisphosphate phosphodiesterase gamma-2 [Source:UniProtKB/Swiss-Prot;Acc:Q8CIH5]	8	0.221156	0.110633	0.999909	317.066	387.807	420.699	283.276	341.425	343.433
Ncdn	Neurochondrin [Source:UniProtKB/Swiss-Prot;Acc:Q9Z0E0]	4	0.159526	0.110798	0.999909	649.745	650.896	721.66	566.552	606.051	639.117
C130050O18Rik	RIKEN cDNA C130050O18 gene [Source:MGI Symbol;Acc:MGI:2442694]	5	0.736835	0.110815	0.999909	21.6181	25.4896	22.653	10.6609	15.8608	15.6106
Gm10250		15	0.188993	0.110845	0.999909	895.951	938.565	982.709	973.191	797.215	698.804
2810410L24Rik	RIKEN cDNA 2810410L24 gene [Source:MGI Symbol;Acc:MGI:1923627]	11	0.373916	0.110848	0.999909	122.503	80.1103	119.737	76.911	80.9737	89.9906
Nfic	Nuclear factor 1 C-type [Source:UniProtKB/Swiss-Prot;Acc:P70255]	10	0.134117	0.110854	0.999909	3443.29	3360.99	3851.01	3177.72	3380.86	3149.67
Acmsd	amino carboxymuconate semialdehyde decarboxylase [Source:MGI Symbol;Acc:MGI:2386323]	1	1.9321	0.110869	0.999909	3.60302	2.73103	6.47229	0.761495	1.66956	0.918271
Gm26510	predicted gene, 26510 [Source:MGI Symbol;Acc:MGI:5477004]	17	-0.878306	0.110906	0.999909	12.0101	11.8345	7.551	24.3678	16.6956	16.5289
Gm10221	predicted gene 10221 [Source:MGI Symbol;Acc:MGI:3708709]	5	-0.12578	0.11091	0.999909	7322.54	7577.71	7670.74	8301.06	8180.85	8145.98
Rint1	RAD50 interactor 1 [Source:MGI Symbol;Acc:MGI:1916233]	5	-0.177694	0.111109	0.999909	295.448	295.862	312.827	328.204	340.59	354.453
Zfp984	zinc finger protein 984 [Source:MGI Symbol;Acc:MGI:3651978]	4	-0.303397	0.111156	0.999909	104.488	126.538	89.5333	137.069	140.243	119.375
AC149222.1		7	-0.252246	0.111251	0.999909	285.84	276.745	366.763	344.957	358.956	403.121
Gm5276	predicted gene 5276 [Source:MGI Symbol;Acc:MGI:3646382]	3	0.323657	0.111277	0.999909	154.93	209.379	213.585	154.584	171.965	135.904
Serpina3i		12	-1.1792	0.111377	0.999909	3.60302	7.28275	7.551	6.09196	24.2086	11.9375
Psmd3	26S proteasome non-ATPase regulatory subunit 3 [Source:UniProtKB/Swiss-Prot;Acc:P14685]	11	0.111833	0.111467	0.999909	2859.6	2732.85	2882.32	2431.45	2715.54	2696.04
C2cd4b	C2 calcium-dependent domain containing 4B [Source:MGI Symbol;Acc:MGI:1922947]	9	0.897564	0.111467	0.999909	26.4222	10.0138	18.3381	9.89944	10.8521	8.26444
Gm10825		10	4.0134	0.11151	NA	2.40201	1.82069	3.23614	0	0	0
Stard4	StAR-related lipid transfer (START) domain containing 4 [Source:MGI Symbol;Acc:MGI:2156764]	18	-0.23748	0.111647	0.999909	182.553	180.248	163.965	199.512	194.504	227.731
Eldr	Egfr long non-coding downstream RNA [Source:MGI Symbol;Acc:MGI:1919985]	11	-1.09607	0.111847	0.999909	6.00504	2.73103	5.39357	14.4684	5.84346	9.18271
Ms4a6c	Membrane-spanning 4-domains subfamily A member 6C [Source:UniProtKB/Swiss-Prot;Acc:Q99N08]	19	-0.36627	0.111856	0.999909	70.8594	119.255	103.557	144.684	112.695	123.048
Gm5526	predicted pseudogene 5526 [Source:MGI Symbol;Acc:MGI:3643066]	1	-0.434236	0.1119	0.999909	128.508	103.779	130.524	129.454	188.66	171.717
Mgll	Monoglyceride lipase [Source:UniProtKB/Swiss-Prot;Acc:O35678]	6	-0.103609	0.111962	0.999909	4119.45	3971.83	3948.09	4303.97	4263.22	4367.3
Tuba3b	tubulin, alpha 3B [Source:MGI Symbol;Acc:MGI:1095408]	6	1.79468	0.112089	0.999909	4.80403	6.37241	6.47229	0.761495	1.66956	2.75481
Gm20731	predicted gene, 20731 [Source:MGI Symbol;Acc:MGI:5313040]	4	-1.12194	0.112265	0.999909	4.80403	4.55172	3.23614	10.6609	7.51302	9.18271
Gm8529	predicted gene 8529 [Source:MGI Symbol;Acc:MGI:3645224]	18	-1.93059	0.112471	0.999909	0	2.73103	1.07871	9.13794	3.33912	2.75481
Maged2	Mus musculus melanoma antigen, family D, 2 (Maged2), transcript variant 4, mRNA. [Source:RefSeq mRNA;Acc:NM_001358567]	X	-0.260554	0.112489	0.999909	670.162	639.972	418.541	685.346	758.815	626.261
Gm13140	predicted gene 13140 [Source:MGI Symbol;Acc:MGI:3649297]	4	-0.986924	0.112578	0.999909	0	7.28275	8.62972	7.61495	16.6956	8.26444
Tma7	translational machinery associated 7 [Source:MGI Symbol;Acc:MGI:1913417]	9	0.166969	0.112634	0.999909	733.815	874.841	962.213	785.863	732.102	774.103
Gm10052	predicted pseudogene 10052 [Source:MGI Symbol;Acc:MGI:3704348]	9	-0.197788	0.112718	0.999909	1253.85	1045.99	1171.48	1283.88	1446.67	1247.93
Pcdh17	protocadherin 17 [Source:HGNC Symbol;Acc:HGNC:14267]	14	0.292017	0.112776	0.999909	193.362	200.276	131.603	150.015	136.904	142.332
Kank2	KN motif and ankyrin repeat domain-containing protein 2 [Source:UniProtKB/Swiss-Prot;Acc:Q8BX02]	9	0.101696	0.11284	0.999909	3311.18	3358.26	3466.99	3110.71	3160.48	3176.3
Igtp		11	-0.926777	0.11284	0.999909	362.704	523.448	535.042	1781.14	363.129	557.391
Cys1	cystin 1 [Source:HGNC Symbol;Acc:HGNC:18525]	12	0.373471	0.112915	0.999909	99.6836	100.138	116.501	68.5346	71.7911	104.683
Slmap	Sarcolemmal membrane-associated protein [Source:UniProtKB/Swiss-Prot;Acc:Q3URD3]	14	0.208242	0.113052	0.999909	4864.08	4239.47	5870.36	3887.43	4500.3	4572.99
Snx7	sorting nexin 7 [Source:MGI Symbol;Acc:MGI:1923811]	3	-0.251127	0.113064	0.999909	147.724	135.641	128.367	148.492	164.452	177.226
Prlr	prolactin receptor [Source:MGI Symbol;Acc:MGI:97763]	15	-0.214049	0.113235	0.999909	434.765	490.676	381.865	482.026	566.816	469.237
Grn	granulin [Source:MGI Symbol;Acc:MGI:95832]	11	0.13608	0.113436	0.999909	2259.09	2621.79	2262.06	2225.09	2108.66	2169.87
Gm1943	predicted gene 1943 [Source:MGI Symbol;Acc:MGI:3037801]	8	-0.516948	0.113452	0.999909	46.8393	36.4138	33.4401	56.3506	57.5999	52.3415
Zfp454	zinc finger protein 454 [Source:MGI Symbol;Acc:MGI:2679253]	11	-0.680369	0.113456	0.999909	20.4171	20.9379	12.9446	28.9368	34.226	23.8751
Gal3st2b	Galactose-3-O-sulfotransferase 2 [Source:UniProtKB/Swiss-Prot;Acc:Q6XQH0]	1	0.799249	0.113479	0.999909	24.0201	19.1172	10.7871	10.6609	8.3478	11.9375
Mocs2	molybdenum cofactor synthesis 2 [Source:HGNC Symbol;Acc:HGNC:7193]	13	-0.172249	0.113531	0.999909	556.066	623.586	605.159	702.86	670.329	639.117
Kmt5a	lysine methyltransferase 5A [Source:HGNC Symbol;Acc:HGNC:29489]	5	0.110562	0.113581	0.999909	3506.94	4023.72	4039.79	3489.93	3615.43	3617.07
Otud6b	OTU domain containing 6B [Source:HGNC Symbol;Acc:HGNC:24281]	4	0.128908	0.113643	0.999909	1729.45	1585.82	1811.16	1475.78	1637.84	1573
Gm12428	predicted gene 12428 [Source:MGI Symbol;Acc:MGI:3650848]	3	-2.25976	0.11373	0.999909	0	2.73103	0	4.56897	5.00868	4.59136
2010007H06Rik	RIKEN cDNA 2010007H06 gene [Source:MGI Symbol;Acc:MGI:1917099]	9	0.379321	0.113856	0.999909	62.4524	70.0965	69.0377	52.5432	45.0781	57.8511
Odf3	Outer dense fiber protein 3 [Source:UniProtKB/Swiss-Prot;Acc:Q920N1]	7	2.31597	0.113876	NA	2.40201	2.73103	7.551	0.761495	0	1.83654
Rps27rt	ribosomal protein S27, retrogene [Source:MGI Symbol;Acc:MGI:3704345]	9	-0.251263	0.114091	0.999909	300.252	477.02	434.722	513.248	530.92	401.285
Lrrfip1	leucine rich repeat (in FLII) interacting protein 1 [Source:MGI Symbol;Acc:MGI:1342770]	1	0.0966467	0.114226	0.999909	2325.15	2180.27	2377.49	2164.17	2131.19	2137.74
Cep68	Centrosomal protein of 68 kDa [Source:UniProtKB/Swiss-Prot;Acc:Q8C0D9]	11	-0.104543	0.114571	0.999909	1213.02	1228.96	1252.39	1290.73	1323.13	1359.96
Mapk8ip3	C-Jun-amino-terminal kinase-interacting protein 3 [Source:UniProtKB/Swiss-Prot;Acc:Q9ESN9]	17	-0.131756	0.114585	0.999909	3020.53	2720.11	3414.13	3383.32	3351.64	3291.08
Scml2	Scm polycomb group protein like 2 [Source:MGI Symbol;Acc:MGI:1340042]	X	0.94392	0.114752	0.999909	9.60806	12.7448	10.7871	7.61495	5.84346	3.67308
Rmrp	RNA component of mitochondrial RNAase P [Source:MGI Symbol;Acc:MGI:97937]	4	-0.905175	0.114779	0.999909	10.8091	82.8413	26.9679	87.5719	95.165	44.9953
Pum3	pumilio RNA binding family member 3 [Source:HGNC Symbol;Acc:HGNC:29676]	19	0.155378	0.114838	0.999909	532.046	507.062	477.87	427.96	449.112	485.765
Tnfsf12	Tumor necrosis factor ligand superfamily member 12 Tumor necrosis factor ligand superfamily member 12, membrane form Tumor necrosis factor ligand superfamily member 12, secreted form [Source:UniProtKB/Swiss-Prot;Acc:O54907]	11	0.179145	0.114904	0.999909	395.131	373.241	350.582	341.15	313.877	332.414
Pdlim1	PDZ and LIM domain protein 1 [Source:UniProtKB/Swiss-Prot;Acc:O70400]	19	0.190821	0.115058	0.999909	1323.51	1479.31	1612.68	1120.16	1419.96	1330.57
Tecpr1	Tectonin beta-propeller repeat-containing protein 1 [Source:UniProtKB/Swiss-Prot;Acc:Q80VP0]	5	0.120749	0.115091	0.999909	1878.38	1936.3	1879.12	1651.68	1813.14	1774.1
Pla2g2f	Group IIF secretory phospholipase A2 [Source:UniProtKB/Swiss-Prot;Acc:Q9QZT4]	4	-1.67927	0.11516	0.999909	2.40201	2.73103	2.15743	11.4224	10.0174	1.83654
Enc1	Ectoderm-neural cortex protein 1 [Source:UniProtKB/Swiss-Prot;Acc:O35709]	13	-0.258782	0.115222	0.999909	309.86	345.931	233.002	341.911	383.999	338.842
Tubgcp3	tubulin, gamma complex associated protein 3 [Source:MGI Symbol;Acc:MGI:2183752]	8	-0.143498	0.115305	0.999909	557.267	553.489	608.395	653.363	622.746	621.67
Tomm6	Mitochondrial import receptor subunit TOM6 homolog [Source:UniProtKB/Swiss-Prot;Acc:Q9CQN3]	17	0.140915	0.115479	0.999909	759.036	689.131	713.03	677.731	651.964	627.179
C7	complement component 7 [Source:MGI Symbol;Acc:MGI:88235]	15	-0.342887	0.115703	0.999909	404.739	688.22	364.605	501.064	633.598	718.088
Mrps36-ps1	mitichondrial ribosomal protein S36, pseudogene 1 [Source:MGI Symbol;Acc:MGI:3809201]	17	0.340806	0.115796	0.999909	151.327	188.441	120.816	144.684	101.008	118.457
P2rx4	purinergic receptor P2X 4 [Source:HGNC Symbol;Acc:HGNC:8535]	5	-0.14342	0.115858	0.999909	586.091	575.338	585.742	657.932	668.659	601.468
Smtn	Smoothelin [Source:UniProtKB/Swiss-Prot;Acc:Q921U8]	11	-0.117058	0.115868	0.999909	4268.38	3952.71	4126.08	4522.52	4272.41	4593.19
Agap2	Arf-GAP with GTPase, ANK repeat and PH domain-containing protein 2 [Source:UniProtKB/Swiss-Prot;Acc:Q3UHD9]	10	0.248924	0.115918	0.999909	345.89	292.221	372.156	235.302	308.034	306.703
Reck	reversion-inducing-cysteine-rich protein with kazal motifs [Source:MGI Symbol;Acc:MGI:1855698]	4	0.241552	0.116038	0.999909	202.97	162.952	181.224	153.822	146.921	160.697
Gm37376	predicted gene, 37376 [Source:MGI Symbol;Acc:MGI:5610604]	19	0.625089	0.116053	0.999909	1912	760.137	789.619	588.636	773.841	881.54
Zc3h15	zinc finger CCCH-type containing 15 [Source:MGI Symbol;Acc:MGI:1919747]	2	0.120118	0.116058	0.999909	1118.14	1096.05	1075.48	949.584	1066.85	1011.02
Gm5449	predicted pseudogene 5449 [Source:MGI Symbol;Acc:MGI:3643792]	13	-3.17478	0.116073	NA	1.20101	0	0	1.52299	4.1739	4.59136
Gm37144	predicted gene, 37144 [Source:MGI Symbol;Acc:MGI:5610372]	1	1.10689	0.116142	0.999909	6.00504	5.46207	11.8659	3.80748	4.1739	2.75481
5930422O12Rik	RIKEN cDNA 5930422O12 gene [Source:MGI Symbol;Acc:MGI:2442538]	8	-2.53723	0.116285	NA	1.20101	0	0	3.04598	1.66956	1.83654
Gm10435		11	-0.193565	0.116339	0.999909	2155.81	2128.38	2189.79	2877.69	2263.09	2260.78
Acyp2	Acylphosphatase-2 [Source:UniProtKB/Swiss-Prot;Acc:P56375]	11	-0.127478	0.116401	0.999909	1084.51	1043.25	1079.79	1159.76	1137.81	1205.69
Serpind1	serine (or cysteine) peptidase inhibitor, clade D, member 1 [Source:MGI Symbol;Acc:MGI:96051]	16	-1.49249	0.116685	0.999909	3.60302	2.73103	1.07871	6.85346	8.3478	5.50963
Tmem130	Transmembrane protein 130 [Source:UniProtKB/Swiss-Prot;Acc:Q6NXM3]	5	2.32133	0.116738	NA	4.80403	3.64138	4.31486	0.761495	0	1.83654
Gm16062		11	-0.884202	0.116745	0.999909	6.00504	18.2069	7.551	15.2299	20.0347	24.7933
Gm31026	predicted gene, 31026 [Source:MGI Symbol;Acc:MGI:5590185]	3	-1.39603	0.116745	0.999909	7.20604	9.10344	20.4956	79.957	8.3478	8.26444
Gm9169	predicted gene 9169 [Source:MGI Symbol;Acc:MGI:3648561]	3	-0.716707	0.116822	0.999909	15.6131	20.0276	16.1807	22.0834	34.226	29.3847
Fxr2	FMR1 autosomal homolog 2 [Source:HGNC Symbol;Acc:HGNC:4024]	11	0.112082	0.116851	0.999909	3230.71	3257.21	3580.25	2945.46	3317.42	3053.25
Cdv3	Protein CDV3 [Source:UniProtKB/Swiss-Prot;Acc:Q4VAA2]	9	0.156548	0.116881	0.999909	3874.45	4327.78	4346.14	3357.43	4150.53	3752.97
Gm4540	predicted gene 4540 [Source:MGI Symbol;Acc:MGI:3782724]	3	-0.535183	0.116901	0.999909	44.4373	70.0965	64.7229	46.4512	109.356	105.601
Gm47154	predicted gene, 47154 [Source:MGI Symbol;Acc:MGI:6095923]	9	0.349982	0.116993	0.999909	118.9	105.6	111.108	86.8104	95.165	80.8079
Eng	Endoglin [Source:UniProtKB/Swiss-Prot;Acc:Q63961]	2	-0.1189	0.117235	0.999909	4710.35	4184.85	4535.99	4733.45	4918.53	4929.28
Plscr3	Phospholipid scramblase 3 [Source:UniProtKB/Swiss-Prot;Acc:Q9JIZ9]	11	0.157197	0.117534	0.999909	587.292	585.351	549.066	519.34	517.564	506.886
Bcl2a1a	Bcl-2-related protein A1 [Source:UniProtKB/Swiss-Prot;Acc:Q07440]	9	3.05225	0.117536	NA	0	9.10344	5.39357	0	0	1.83654
Sync	syncoilin [Source:MGI Symbol;Acc:MGI:1916078]	4	-0.200192	0.11762	0.999909	598.102	660	595.45	635.087	803.059	693.295
Rbbp7	retinoblastoma binding protein 7, chromatin remodeling factor [Source:MGI Symbol;Acc:MGI:1194910]	X	0.0908756	0.117692	0.999909	3255.93	3260.85	3238.3	2968.31	3208.9	2982.54
Olfr55		17	-1.36532	0.1177	0.999909	6.00504	0.910344	6.47229	13.7069	11.6869	8.26444
Slc13a4	solute carrier family 13 member 4 [Source:HGNC Symbol;Acc:HGNC:15827]	6	1.07593	0.117708	0.999909	18.0151	7.28275	22.653	5.33047	10.8521	6.4279
Engase	Mus musculus endo-beta-N-acetylglucosaminidase (Engase), transcript variant 2, mRNA. [Source:RefSeq mRNA;Acc:NM_001359368]	11	0.292738	0.117903	0.999909	164.538	141.103	153.177	131.739	114.365	127.64
Map1a	Microtubule-associated protein 1A MAP1A heavy chain MAP1 light chain LC2 [Source:UniProtKB/Swiss-Prot;Acc:Q9QYR6]	2	0.222559	0.117956	0.999909	278.634	347.752	365.684	278.707	280.486	292.929
Hspa1a	Heat shock 70 kDa protein 1A [Source:UniProtKB/Swiss-Prot;Acc:Q61696]	17	0.512379	0.118197	0.999909	163.337	237.6	190.932	117.27	176.973	121.212
Fam219aos		4	-0.593879	0.118257	0.999909	21.6181	12.7448	15.102	20.5604	26.713	26.6299
Zfp593	zinc finger protein 593 [Source:MGI Symbol;Acc:MGI:1915290]	4	0.377055	0.118312	0.999909	86.4725	88.3034	107.871	62.4426	79.3041	76.2165
Kcnd3	potassium voltage-gated channel, Shal-related family, member 3 [Source:MGI Symbol;Acc:MGI:1928743]	3	-0.18603	0.118389	0.999909	533.247	450.62	549.066	613.765	591.859	534.434
St6galnac6	Alpha-N-acetylgalactosaminide alpha-2,6-sialyltransferase 6 [Source:UniProtKB/Swiss-Prot;Acc:Q9JM95]	2	-0.122647	0.11845	0.999909	1931.22	1746.95	1794.98	2071.27	2002.64	1879.7
Zfp503	zinc finger protein 503 [Source:MGI Symbol;Acc:MGI:1353644]	14	0.522279	0.118793	0.999909	48.0403	66.4551	43.1486	38.0748	30.0521	42.2405
Nppa	natriuretic peptide type A [Source:MGI Symbol;Acc:MGI:97367]	4	0.832898	0.118801	0.999909	6408.57	9090.7	4057.04	3662.79	3502.74	3813.58
BC002163	cDNA sequence BC002163 [Source:MGI Symbol;Acc:MGI:3612445]	16	-0.164588	0.118833	0.999909	1536.09	1563.97	1564.14	1687.47	1827.33	1713.49
Ier5l	Immediate early response 5-like protein [Source:UniProtKB/Swiss-Prot;Acc:Q99J55]	2	0.260395	0.118959	0.999909	188.558	169.324	190.932	153.061	151.095	153.351
Col4a5	collagen, type IV, alpha 5 [Source:MGI Symbol;Acc:MGI:88456]	X	0.146422	0.119023	0.999909	1140.96	1175.25	1258.86	1005.17	1114.43	1112.03
Gm17799	predicted gene, 17799 [Source:MGI Symbol;Acc:MGI:5009985]	16	1.03242	0.119075	0.999909	6.00504	12.7448	16.1807	9.13794	4.1739	3.67308
Nt5e	5' nucleotidase, ecto [Source:MGI Symbol;Acc:MGI:99782]	9	0.262277	0.119097	0.999909	380.719	300.414	476.792	277.946	350.608	336.087
Nynrin	Protein NYNRIN [Source:UniProtKB/Swiss-Prot;Acc:Q5DTZ0]	14	0.2685	0.119174	0.999909	166.94	192.083	181.224	133.262	145.252	171.717
BC029722	cDNA sequence BC029722 [Source:MGI Symbol;Acc:MGI:3584273]	2	0.274866	0.119241	0.999909	692.981	635.42	622.418	376.94	618.572	617.997
4921524J17Rik	UPF0547 [Source:UniProtKB/Swiss-Prot;Acc:Q9CR55]	8	0.189576	0.119385	0.999909	287.041	335.917	338.716	295.46	278.817	269.972
Tmem206	Transmembrane protein 206 [Source:UniProtKB/Swiss-Prot;Acc:Q9D771]	1	0.288374	0.119439	0.999909	132.111	133.821	120.816	105.848	102.678	108.356
Oprl1	opioid receptor-like 1 [Source:MGI Symbol;Acc:MGI:97440]	2	-2.69537	0.119453	NA	0	0.910344	0	3.04598	3.33912	0.918271
Nln	Neurolysin, mitochondrial [Source:UniProtKB/Swiss-Prot;Acc:Q91YP2]	13	0.196276	0.119488	0.999909	389.126	396.91	435.801	306.121	391.512	370.063
Cd22	CD22 molecule [Source:HGNC Symbol;Acc:HGNC:1643]	7	1.22827	0.119527	0.999909	13.2111	12.7448	14.0233	2.28449	6.67824	8.26444
Ip6k3	Inositol hexakisphosphate kinase 3 [Source:UniProtKB/Swiss-Prot;Acc:Q8BWD2]	17	0.216252	0.119609	0.999909	271.428	294.952	271.836	244.44	222.886	255.279
Cubn	Cubilin [Source:UniProtKB/Swiss-Prot;Acc:Q9JLB4]	2	0.456314	0.119638	0.999909	198.166	134.731	273.993	137.069	157.774	146.923
Edn3	Endothelin-3 [Source:UniProtKB/Swiss-Prot;Acc:P48299]	2	0.791018	0.119692	0.999909	252.211	234.869	533.964	134.785	220.382	235.077
Rps16-ps2	ribosomal protein S16, pseudogene 2 [Source:MGI Symbol;Acc:MGI:3704259]	5	-0.179761	0.119725	0.999909	2886.02	3234.45	2744.25	3257.68	3521.1	3264.45
Tbpl1	TATA box-binding protein-like protein 1 [Source:UniProtKB/Swiss-Prot;Acc:P62340]	10	-0.190517	0.120005	0.999909	239	269.462	277.23	308.406	282.991	306.703
Rnf144b	E3 ubiquitin-protein ligase RNF144B [Source:UniProtKB/Swiss-Prot;Acc:Q8BKD6]	13	0.269696	0.120116	0.999909	628.127	741.931	1120.78	613.004	690.363	764.002
Gm9207	predicted gene 9207 [Source:MGI Symbol;Acc:MGI:3779840]	3	1.01376	0.120147	0.999909	18.0151	24.5793	10.7871	8.37645	11.6869	6.4279
Ccdc63	coiled-coil domain-containing protein 63 isoform 3 [Source:RefSeq peptide;Acc:NP_001276740]	5	0.768473	0.120194	0.999909	28.8242	33.6827	28.0466	12.1839	18.3652	22.9568
Gm11518	predicted gene 11518 [Source:MGI Symbol;Acc:MGI:3650306]	11	-0.149421	0.120382	0.999909	1933.62	1947.23	1727.02	2068.22	2224.69	1926.53
Gm14897	predicted gene 14897 [Source:MGI Symbol;Acc:MGI:3705528]	X	1.28168	0.120582	0.999909	6.00504	6.37241	10.7871	0	2.50434	7.34617
Gm15148	predicted gene 15148 [Source:MGI Symbol;Acc:MGI:3705350]	X	-0.291908	0.120599	0.999909	154.93	243.972	180.145	255.862	214.539	241.505
Mpped2	Metallophosphoesterase MPPED2 [Source:UniProtKB/Swiss-Prot;Acc:Q9CZJ0]	2	-0.244537	0.120709	0.999909	326.674	268.552	270.757	412.73	320.556	289.255
Gon7	GON7, KEOPS complex subunit homolog [Source:MGI Symbol;Acc:MGI:4845848]	12	-0.303218	0.120774	0.999909	109.292	110.152	100.32	145.446	106.852	142.332
Gm21974		7	-4.10307	0.120874	0.999909	0	0	0	0	10.0174	0
Prkab1	protein kinase, AMP-activated, beta 1 non-catalytic subunit [Source:MGI Symbol;Acc:MGI:1336167]	5	-0.153159	0.120999	0.999909	715.8	802.924	639.678	827.745	798.885	775.939
Fam161a		11	0.451426	0.121155	0.999909	49.2413	62.8138	49.6209	46.4512	32.5564	39.4857
Ctnnd2	catenin delta-2 isoform 2 [Source:RefSeq peptide;Acc:NP_001342431]	15	-0.782307	0.121188	0.999909	15.6131	17.2965	7.551	19.7989	20.8695	29.3847
Ccdc71l	coiled-coil domain containing 71 like [Source:MGI Symbol;Acc:MGI:1919373]	12	0.213833	0.12129	0.999909	379.518	336.827	391.573	308.406	338.086	307.621
Hist3h2a	Histone H2A type 3 [Source:UniProtKB/Swiss-Prot;Acc:Q8BFU2]	11	0.228495	0.121411	0.999909	270.227	365.958	345.189	306.121	249.599	283.746
Inpp5j	Phosphatidylinositol 4,5-bisphosphate 5-phosphatase A [Source:UniProtKB/Swiss-Prot;Acc:P59644]	11	0.209097	0.121606	0.999909	838.303	670.013	1012.91	688.392	788.033	702.477
Rps12-ps1	ribosomal protein S12, pseudogene 1 [Source:MGI Symbol;Acc:MGI:1353638]	X	1.15794	0.121656	0.999909	8.40705	10.9241	8.62972	3.04598	5.00868	4.59136
Nexn	Nexilin [Source:UniProtKB/Swiss-Prot;Acc:Q7TPW1]	3	0.13301	0.121712	0.999909	14890.1	14754.9	14426.7	13813.5	13162.8	13213
Gm10717		9	0.491375	0.12192	0.999909	64.8544	108.331	130.524	55.5891	75.1302	86.3175
Tal1	T cell acute lymphocytic leukemia 1 [Source:MGI Symbol;Acc:MGI:98480]	4	0.268789	0.122066	0.999909	151.327	152.938	130.524	130.216	122.713	107.438
Zbed6	zinc finger, BED type containing 6 [Source:MGI Symbol;Acc:MGI:3828086]	1	-0.309058	0.122294	0.999909	278.634	289.489	222.215	283.276	380.66	315.885
Gatsl2	GATS protein-like 2 [Source:MGI Symbol;Acc:MGI:1933384]	5	-0.18812	0.122615	0.999909	1085.71	841.158	819.823	1024.21	1151.16	949.492
Impa2	inositol (myo)-1(or 4)-monophosphatase 2 [Source:MGI Symbol;Acc:MGI:2149728]	18	-0.184298	0.122695	0.999909	307.458	268.552	293.41	353.334	313.877	317.722
Itm2c	Integral membrane protein 2C CT-BRI3 [Source:UniProtKB/Swiss-Prot;Acc:Q91VK4]	1	-0.155593	0.122729	0.999909	1551.7	1579.45	1245.92	1534.41	1774.74	1567.49
Gm13131	predicted gene 13131 [Source:MGI Symbol;Acc:MGI:3651062]	4	-0.387947	0.122805	0.999909	80.4675	81.0206	69.0377	114.986	91.8258	94.5819
Efhd1	EF-hand domain-containing protein D1 [Source:UniProtKB/Swiss-Prot;Acc:Q9D4J1]	1	-0.329841	0.122836	0.999909	145.322	149.296	118.659	161.437	168.626	190.082
Clpb	Caseinolytic peptidase B protein homolog [Source:UniProtKB/Swiss-Prot;Acc:Q60649]	7	0.142412	0.122864	0.999909	2046.52	1922.65	2445.45	1863.38	1978.43	1968.77
Adhfe1	Mus musculus alcohol dehydrogenase, iron containing, 1 (Adhfe1), transcript variant 2, mRNA. [Source:RefSeq mRNA;Acc:NM_001357376]	1	-0.122716	0.12289	0.999909	1450.82	1401.02	1332.21	1647.11	1441.67	1463.72
5031425F14Rik	RIKEN cDNA 5031425F14 gene [Source:MGI Symbol;Acc:MGI:2442533]	2	-0.938365	0.122929	0.999909	3.60302	10.0138	9.70843	19.7989	11.6869	13.7741
Thoc3	THO complex subunit 3 [Source:UniProtKB/Swiss-Prot;Acc:Q8VE80]	13	0.179003	0.12302	0.999909	409.543	365.048	395.888	349.526	346.434	336.087
Ppp1r3c	Protein phosphatase 1 regulatory subunit 3C [Source:UniProtKB/Swiss-Prot;Acc:Q7TMB3]	19	-0.178887	0.123056	0.999909	2384	3356.44	3078.65	3437.39	3400.06	3150.59
Hadhb	hydroxyacyl-Coenzyme A dehydrogenase/3-ketoacyl-Coenzyme A thiolase/enoyl-Coenzyme A hydratase (trifunctional protein), beta subunit [Source:MGI Symbol;Acc:MGI:2136381]	5	0.102262	0.123282	0.999909	33329.1	30138.8	34899.6	31880	29439.4	30311.2
Fitm2	Fat storage-inducing transmembrane protein 2 [Source:UniProtKB/Swiss-Prot;Acc:P59266]	2	-0.112726	0.123291	0.999909	4960.16	4366.01	4491.77	5191.87	4963.6	4778.68
Selenbp1	Selenium-binding protein 1 [Source:UniProtKB/Swiss-Prot;Acc:P17563]	3	-0.15687	0.12338	0.999909	3025.34	2520.74	2471.33	3176.96	3084.51	2671.25
Trim80	tripartite motif-containing 80 [Source:MGI Symbol;Acc:MGI:3588186]	11	3.42941	0.123465	NA	0	2.73103	2.15743	0	0	0
Trim5		7	-0.36464	0.123472	0.999909	54.0453	74.6482	76.5887	97.4714	74.2955	93.6637
Prr7	Proline-rich protein 7 [Source:UniProtKB/Swiss-Prot;Acc:Q3V0I2]	13	0.719103	0.123546	0.999909	21.6181	16.3862	31.2827	10.6609	16.6956	14.6923
Drd2	D(2) dopamine receptor [Source:UniProtKB/Swiss-Prot;Acc:P61168]	9	0.973905	0.123557	0.999909	58.8493	8.1931	33.4401	17.5144	16.6956	16.5289
Pkd2l2	Polycystic kidney disease 2-like 2 protein [Source:UniProtKB/Swiss-Prot;Acc:Q9JLG4]	18	-0.208087	0.12401	0.999909	196.965	195.724	208.192	227.687	216.208	250.688
Cnot9	CCR4-NOT transcription complex subunit 9 [Source:UniProtKB/Swiss-Prot;Acc:Q9JKY0]	1	-0.177417	0.124095	0.999909	300.252	314.979	293.41	348.003	342.26	337.924
Snora3	small nucleolar RNA, H/ACA box 3 [Source:MGI Symbol;Acc:MGI:3819498]	7	-2.70784	0.124124	NA	0	0.910344	0	3.80748	0.83478	2.75481
Hrc	histidine rich calcium binding protein [Source:MGI Symbol;Acc:MGI:96226]	7	-0.0899507	0.124147	0.999909	31179.3	29852.9	31141.4	30876.3	33674.2	33552.7
Nrep	Neuronal reration-related protein [Source:UniProtKB/Swiss-Prot;Acc:Q07475]	18	0.203419	0.124252	0.999909	287.041	276.745	253.498	262.716	200.347	246.097
Abcf1	ATP-binding cassette, sub-family F (GCN20), member 1 [Source:MGI Symbol;Acc:MGI:1351658]	17	0.106843	0.124279	0.999909	2913.64	2768.36	2791.71	2432.98	2745.59	2690.53
Lypd6	Ly6/PLAUR domain-containing protein 6 [Source:UniProtKB/Swiss-Prot;Acc:Q8BPP5]	2	0.587698	0.124333	0.999909	37.2312	42.7862	60.408	25.8908	27.5478	40.4039
Pira2		7	-0.839062	0.124375	0.999909	24.0201	15.4759	9.70843	35.7903	15.026	36.7308
Kcnh6	potassium voltage-gated channel, subfamily H (eag-related), member 6 [Source:MGI Symbol;Acc:MGI:2684139]	11	3.46733	0.124376	NA	0	1.82069	3.23614	0	0	0
Tia1	cytotoxic granule-associated RNA binding protein 1 [Source:MGI Symbol;Acc:MGI:107914]	6	-0.159247	0.124482	0.999909	673.765	661.82	732.447	787.386	736.276	785.122
Gm28053		6	1.6492	0.124522	0.999909	10.8091	5.46207	16.1807	7.61495	2.50434	0
Amtn	Amelotin [Source:UniProtKB/Swiss-Prot;Acc:Q9D3J8]	5	-0.639887	0.124682	0.999909	26.4222	33.6827	19.4169	53.3047	35.0608	35.8126
Mknk1	MAP kinase-interacting serine/threonine kinase 1 [Source:MGI Symbol;Acc:MGI:894316]	4	-0.146657	0.124974	0.999909	535.649	580.8	541.515	602.343	634.433	600.549
Uqcc2	ubiquinol-cytochrome c reductase complex assembly factor 2 [Source:MGI Symbol;Acc:MGI:1914517]	17	-0.131936	0.125051	0.999909	1407.58	1446.54	1490.78	1602.95	1624.48	1533.51
Fstl3	Follistatin-related protein 3 [Source:UniProtKB/Swiss-Prot;Acc:Q9EQC7]	10	0.356344	0.125225	0.999909	148.925	118.345	156.414	83.003	140.243	107.438
Lrrc2	leucine rich repeat containing 2 [Source:HGNC Symbol;Acc:HGNC:14676]	9	0.136681	0.125256	0.999909	8458.69	9527.66	9461.4	7814.46	8752.67	8403.1
Ehhadh	Peroxisomal bifunctional enzyme Enoyl-CoA hydratase/3,2-trans-enoyl-CoA isomerase 3-hydroxyacyl-CoA dehydrogenase [Source:UniProtKB/Swiss-Prot;Acc:Q9DBM2]	16	0.191892	0.125266	0.999909	318.267	284.938	293.41	289.368	233.739	259.871
Ift88	intraflagellar transport 88 [Source:HGNC Symbol;Acc:HGNC:20606]	14	0.325806	0.125462	0.999909	166.94	126.538	131.603	108.132	124.382	105.601
Gm17139	predicted gene 17139 [Source:MGI Symbol;Acc:MGI:4937966]	12	0.527288	0.1255	0.999909	80.4675	49.1586	57.1719	51.7817	38.3999	38.5674
Gm12791	predicted gene 12791 [Source:MGI Symbol;Acc:MGI:3649397]	4	0.706798	0.125608	0.999909	28.8242	28.2207	44.2273	8.37645	29.2173	24.7933
Gm1826	predicted gene 1826 [Source:MGI Symbol;Acc:MGI:3037684]	2	0.91903	0.125625	0.999909	15.6131	10.9241	11.8659	5.33047	5.84346	9.18271
Atcayos	ataxia, cerebellar, Cayman type, opposite strand [Source:MGI Symbol;Acc:MGI:1916928]	10	-0.215727	0.125765	0.999909	1568.52	1527.56	1409.88	1856.53	1937.53	1437.09
mt-Nd4l	NADH-ubiquinone oxidoreductase chain 4L [Source:UniProtKB/Swiss-Prot;Acc:P03903]	MT	0.138983	0.12587	0.999909	21009.2	18445.4	22569.9	19962.6	17036.2	19325.9
Ybx1	Y box protein 1 [Source:MGI Symbol;Acc:MGI:99146]	4	-0.0807952	0.12593	0.999909	13460.9	12802.2	13104.2	13922.4	14350.7	13356.3
Zfp629	zinc finger protein 629 [Source:MGI Symbol;Acc:MGI:2444524]	7	-0.166606	0.125973	0.999909	833.499	750.124	734.605	926.74	811.407	861.338
Raf1	Mus musculus v-raf-leukemia viral onco 1 (Raf1), transcript variant 3, mRNA. [Source:RefSeq mRNA;Acc:NM_001356334]	6	-0.0938189	0.126006	0.999909	2765.92	2541.68	2804.66	2901.3	2888.34	2862.25
Sgsm3	Small G protein signaling modulator 3 [Source:UniProtKB/Swiss-Prot;Acc:Q8VCZ6]	15	0.197775	0.126011	0.999909	318.267	320.441	333.323	274.138	287.164	286.501
Gm11839	predicted gene 11839 [Source:MGI Symbol;Acc:MGI:3651162]	4	0.463599	0.126134	0.999909	108.091	79.2	104.635	78.434	70.9563	61.5242
Rbm27	RNA-binding protein 27 [Source:UniProtKB/Swiss-Prot;Acc:Q5SFM8]	18	0.159301	0.126189	0.999909	499.619	487.034	511.311	444.713	438.26	458.217
AC122858.2		14	-1.05788	0.12621	0.999909	10.8091	3.64138	11.8659	15.2299	25.0434	13.7741
Ndufb2	NADH dehydrogenase [ubiquinone] 1 beta subcomplex subunit 2, mitochondrial [Source:UniProtKB/Swiss-Prot;Acc:Q9CPU2]	6	-0.111762	0.12632	0.999909	3143.04	3129.76	3132.59	3546.28	3345.8	3269.05
Ccna2	Cyclin-A2 [Source:UniProtKB/Swiss-Prot;Acc:P51943]	3	0.620035	0.126348	0.999909	38.4322	55.531	42.0699	26.6523	16.6956	45.9136
Gm8797		3	0.14208	0.126429	0.999909	1504.86	1475.67	1742.12	1452.93	1412.45	1413.22
Nek2	Serine/threonine-protein kinase Nek2 [Source:UniProtKB/Swiss-Prot;Acc:O35942]	1	0.857462	0.126479	0.999909	13.2111	26.4	20.4956	11.4224	9.18258	12.8558
Hnrnph2	Heteroous nuclear ribonucleoprotein H2 Heteroous nuclear ribonucleoprotein H2, N-terminally processed [Source:UniProtKB/Swiss-Prot;Acc:P70333]	X	-0.110088	0.12659	0.999909	1405.18	1511.17	1441.16	1618.94	1566.05	1519.74
Gm48485	predicted gene, 48485 [Source:MGI Symbol;Acc:MGI:6098005]	10	-1.92042	0.126692	0.999909	0	2.73103	2.15743	6.09196	7.51302	5.50963
Gm26722	predicted gene, 26722 [Source:MGI Symbol;Acc:MGI:5477216]	4	-1.8691	0.1267	0.999909	2.40201	0	2.15743	4.56897	5.00868	6.4279
Fbxo30	F-box only protein 30 [Source:UniProtKB/Swiss-Prot;Acc:Q8BJL1]	10	0.12711	0.126707	0.999909	666.559	698.234	684.984	632.802	639.442	605.141
Penk	Proenkephalin-A Synenkephalin Met-enkephalin PENK(114-133) PENK(143-184) Met-enkephalin-Arg-Ser-Leu Leu-enkephalin PENK(238-259) Met-enkephalin-Arg-Phe [Source:UniProtKB/Swiss-Prot;Acc:P22005]	4	-0.317587	0.126863	0.999909	230.593	191.172	177.988	322.874	190.33	232.323
Snhg20	small nucleolar RNA host gene 20 [Source:MGI Symbol;Acc:MGI:1924222]	11	0.260781	0.127006	0.999909	169.342	184.8	215.743	159.914	166.121	149.678
Pkhd1l1	Fibrocystin-L [Source:UniProtKB/Swiss-Prot;Acc:Q80ZA4]	15	0.447843	0.127096	0.999909	74.4624	57.3517	45.306	31.9828	49.252	48.6684
Axin1	axin 1 [Source:HGNC Symbol;Acc:HGNC:903]	17	-0.152935	0.127181	0.999909	557.267	545.296	615.946	606.15	655.303	649.218
Gm15852	predicted gene 15852 [Source:MGI Symbol;Acc:MGI:3801733]	1	-3.80904	0.127246	NA	0	0	0	4.56897	0.83478	2.75481
Ece2		16	0.768489	0.127326	0.999909	22.8191	11.8345	22.653	5.33047	23.3739	4.59136
Gm44732	predicted gene 44732 [Source:MGI Symbol;Acc:MGI:5753308]	7	-0.559685	0.127431	0.999909	33.6282	30.9517	37.755	52.5432	36.7303	61.5242
Loxl3	Lysyl oxidase homolog 3 [Source:UniProtKB/Swiss-Prot;Acc:Q9Z175]	6	0.224882	0.12749	0.999909	214.98	237.6	222.215	172.859	185.321	221.303
Zfp286	zinc finger protein 286 [Source:MGI Symbol;Acc:MGI:2384758]	11	0.684527	0.127557	0.999909	28.8242	30.0414	15.102	13.7069	14.1913	18.3654
2610524H06Rik	RIKEN cDNA 2610524H06 gene [Source:MGI Symbol;Acc:MGI:2447819]	5	0.940489	0.127622	0.999909	14.4121	10.0138	9.70843	4.56897	5.00868	8.26444
Gm7334	predicted gene 7334 [Source:MGI Symbol;Acc:MGI:3647393]	17	-0.22807	0.127623	0.999909	140.518	168.414	136.997	172.859	176.139	175.39
Tfg	Trk-fused gene [Source:MGI Symbol;Acc:MGI:1338041]	16	-0.111776	0.12796	0.999909	994.434	1031.42	940.639	1079.04	1072.69	1055.09
Gm28911	predicted gene 28911 [Source:MGI Symbol;Acc:MGI:5579617]	1	0.162267	0.128187	0.999909	547.659	528.91	597.608	533.047	478.329	483.011
Gm43343	predicted gene 43343 [Source:MGI Symbol;Acc:MGI:5663480]	5	-1.24754	0.128193	0.999909	6.00504	7.28275	2.15743	16.7529	10.8521	9.18271
Cul7	Cullin-7 [Source:UniProtKB/Swiss-Prot;Acc:Q8VE73]	17	0.154126	0.128259	0.999909	796.268	893.958	984.866	769.872	827.267	808.997
Adam22	Disintegrin and metalloproteinase domain-containing protein 22 [Source:UniProtKB/Swiss-Prot;Acc:Q9R1V6]	5	-0.195921	0.128287	0.999909	551.262	416.027	456.296	565.791	553.459	506.886
Sv2b	Synaptic vesicle glycoprotein 2B [Source:UniProtKB/Swiss-Prot;Acc:Q8BG39]	7	0.699141	0.128341	0.999909	18.0151	27.3103	16.1807	14.4684	11.6869	11.9375
Gm17690	predicted gene, 17690 [Source:MGI Symbol;Acc:MGI:4937324]	3	0.37123	0.128376	0.999909	63.6534	80.1103	81.9823	65.4886	55.9303	53.2597
Sox4	Transcription factor SOX-4 [Source:UniProtKB/Swiss-Prot;Acc:Q06831]	13	0.24595	0.128427	0.999909	953.6	751.034	565.246	693.722	597.703	620.751
Eif3b	Eukaryotic translation initiation factor 3 subunit B [Source:UniProtKB/Swiss-Prot;Acc:Q8JZQ9]	5	0.127868	0.128468	0.999909	3144.24	3030.54	3404.42	2675.13	3198.88	2892.55
Jrkl	Jerky protein homolog-like [Source:UniProtKB/Swiss-Prot;Acc:B2RRL2]	9	0.21833	0.128497	0.999909	182.553	165.683	177.988	148.492	142.747	160.697
Bace1	Beta-secretase 1 [Source:UniProtKB/Swiss-Prot;Acc:P56818]	9	-0.102813	0.128562	0.999909	1176.99	1226.23	1186.59	1257.23	1328.14	1271.81
Slc5a11	Sodium/myo-inositol cotransporter 2 [Source:UniProtKB/Swiss-Prot;Acc:Q8K0E3]	7	1.6987	0.128698	0.999909	7.20604	2.73103	8.62972	3.04598	2.50434	0
Polr2j	polymerase (RNA) II (DNA directed) polypeptide J [Source:MGI Symbol;Acc:MGI:109582]	5	-0.17852	0.128786	0.999909	444.373	492.496	409.911	500.302	543.442	482.092
Gm45012	predicted gene 45012 [Source:MGI Symbol;Acc:MGI:5753588]	7	-0.339569	0.128886	0.999909	141.719	105.6	102.478	147.73	129.391	164.371
Pcdhb9	protocadherin beta 9 [Source:MGI Symbol;Acc:MGI:2136744]	18	0.873315	0.128931	0.999909	21.6181	20.9379	18.3381	9.13794	16.6956	7.34617
Pirt	Phosphoinositide-interacting protein [Source:UniProtKB/Swiss-Prot;Acc:Q8BFY0]	11	-0.424168	0.129049	0.999909	146.523	124.717	203.877	284.038	189.495	162.534
Trpc3	transient receptor potential cation channel, subfamily C, member 3 [Source:MGI Symbol;Acc:MGI:109526]	3	-0.215592	0.12916	0.999909	249.809	252.165	292.332	311.451	279.651	331.496
Dlg5	Disks large homolog 5 [Source:UniProtKB/Swiss-Prot;Acc:E9Q9R9]	14	-0.178017	0.129222	0.999909	339.885	328.634	359.212	387.601	404.869	369.145
Scp2	sterol carrier protein 2, liver [Source:MGI Symbol;Acc:MGI:98254]	4	0.0843107	0.129397	0.999909	4805.23	4934.07	4792.73	4631.41	4469.41	4607.88
Adra1b	adrenoceptor alpha 1B [Source:HGNC Symbol;Acc:HGNC:278]	11	-0.171651	0.129447	0.999909	899.554	752.855	703.322	927.501	898.224	823.689
Rbx1-ps	ring-box 1, pseudogene [Source:MGI Symbol;Acc:MGI:3710517]	17	0.285349	0.129599	0.999909	183.754	180.248	209.271	181.236	125.217	163.452
Uck2	uridine-cytidine kinase 2 [Source:MGI Symbol;Acc:MGI:1931744]	1	0.230392	0.129642	0.999909	1178.19	947.668	1345.16	848.306	1090.22	1019.28
Galt	galactose-1-phosphate uridylyltransferase isoform 2 [Source:RefSeq peptide;Acc:NP_001289440]	4	-0.139231	0.129715	0.999909	761.438	716.441	823.059	852.875	817.25	862.257
Gm10645		8	-2.0585	0.129774	0.999909	7.20604	0	0	6.85346	9.18258	12.8558
Hectd2os	Hectd2, opposite strand [Source:MGI Symbol;Acc:MGI:1919243]	19	0.257386	0.12979	0.999909	431.162	453.351	468.162	266.523	449.947	416.895
AL645745.1		13	-1.42498	0.12987	0.999909	2.40201	3.64138	3.23614	7.61495	8.3478	9.18271
Daam2	Disheveled-associated activator of morphosis 2 [Source:UniProtKB/Swiss-Prot;Acc:Q80U19]	17	-0.226193	0.129886	0.999909	270.227	265.821	235.16	316.782	305.53	279.154
Nr4a3	Nuclear receptor subfamily 4 group A member 3 [Source:UniProtKB/Swiss-Prot;Acc:Q9QZB6]	4	-0.808523	0.129891	0.999909	92.4775	174.786	119.737	405.877	161.113	111.111
Col8a2	Collagen alpha-2(VIII) chain [Source:UniProtKB/Swiss-Prot;Acc:P25318]	4	0.667273	0.129929	0.999909	39.6332	20.9379	26.9679	22.8449	13.3565	18.3654
Kif5b	Kinesin-1 heavy chain [Source:UniProtKB/Swiss-Prot;Acc:Q61768]	18	0.134608	0.129948	0.999909	5510.22	5305.49	5534.88	4249.14	5500.37	5145.99
2310022A10Rik	uncharacterized isoform 2 [Source:RefSeq peptide;Acc:NP_001116239]	7	0.140214	0.12999	0.999909	1393.17	1372.8	1514.52	1194.79	1384.9	1304.86
Gm7867	predicted gene 7867 [Source:MGI Symbol;Acc:MGI:3644627]	1	3.19058	0.130055	NA	2.40201	1.82069	0	0	0	0
1700061H18Rik	RIKEN cDNA 1700061H18 gene [Source:MGI Symbol;Acc:MGI:1920711]	18	3.32183	0.130109	NA	6.00504	0.910344	2.15743	0	0	0.918271
Mid1	E3 ubiquitin-protein ligase Midline-1 [Source:UniProtKB/Swiss-Prot;Acc:O70583]	X	0.279409	0.130189	0.999909	282.237	347.752	198.483	217.788	229.565	236.914
Gm7327	predicted gene 7327 [Source:MGI Symbol;Acc:MGI:3646274]	X	-0.488882	0.130502	0.999909	21.6181	19.1172	26.9679	36.5518	27.5478	30.3029
Gm37694	predicted gene, 37694 [Source:MGI Symbol;Acc:MGI:5610922]	16	0.511551	0.130528	0.999909	60.0504	44.6069	61.4867	51.0202	32.5564	32.1395
Hmg20a	High mobility group protein 20A [Source:UniProtKB/Swiss-Prot;Acc:Q9DC33]	9	-0.151311	0.130558	0.999909	714.599	649.075	717.345	842.214	739.615	725.434
Atp5g3	ATP synthase F(0) complex subunit C3, mitochondrial [Source:UniProtKB/Swiss-Prot;Acc:P56384]	2	-0.090966	0.130647	0.999909	28427.8	26788.7	26507.2	29616.8	29673.1	27747.4
Gnat3	guanine nucleotide binding protein, alpha transducing 3 [Source:MGI Symbol;Acc:MGI:3588268]	5	-1.42577	0.130684	0.999909	2.40201	1.82069	2.15743	4.56897	2.50434	10.101
Rhoq	Rho-related GTP-binding protein RhoQ [Source:UniProtKB/Swiss-Prot;Acc:Q8R527]	17	0.114831	0.130726	0.999909	2968.89	2889.43	3305.18	2782.5	2832.41	2846.64
Reep6	Receptor expression-enhancing protein 6 [Source:UniProtKB/Swiss-Prot;Acc:Q9JM62]	10	0.303597	0.130813	0.999909	98.4826	91.9448	112.186	76.911	80.1389	88.154
Cntfr	Ciliary neurotrophic factor receptor subunit alpha [Source:UniProtKB/Swiss-Prot;Acc:O88507]	4	0.425713	0.130833	0.999909	73.2614	50.0689	47.4634	44.1667	41.739	40.4039
Gm1818	predicted gene 1818 [Source:MGI Symbol;Acc:MGI:3037676]	12	0.370054	0.130857	0.999909	166.94	178.427	116.501	150.015	74.2955	133.149
Ssh1	Protein phosphatase Slingshot homolog 1 [Source:UniProtKB/Swiss-Prot;Acc:Q76I79]	5	-0.168151	0.130901	0.999909	457.584	455.172	417.462	533.047	485.007	475.664
Dgkg	Diacylglycerol kinase gamma [Source:UniProtKB/Swiss-Prot;Acc:Q91WG7]	16	-0.859392	0.131019	0.999909	9.60806	6.37241	8.62972	15.9914	10.8521	17.4472
Ttc8	tetratricopeptide repeat domain 8 [Source:MGI Symbol;Acc:MGI:1923510]	12	-0.342341	0.131074	0.999909	74.4624	62.8138	58.2506	80.7185	90.9911	75.2982
Tulp1	tubby like protein 1 [Source:MGI Symbol;Acc:MGI:109571]	17	3.24571	0.131119	NA	2.40201	1.82069	4.31486	0	0	0.918271
Ndufaf5	Arginine-hydroxylase NDUFAF5, mitochondrial [Source:UniProtKB/Swiss-Prot;Acc:A2APY7]	2	-0.159545	0.131207	0.999909	338.684	314.069	357.054	372.371	374.816	379.246
Larp7	La-related protein 7 [Source:UniProtKB/Swiss-Prot;Acc:Q05CL8]	3	0.159636	0.131339	0.999909	692.981	711.889	718.424	693.722	611.894	594.121
Gtf2h4	general transcription factor II H, polypeptide 4 [Source:MGI Symbol;Acc:MGI:1338799]	17	0.175983	0.131354	0.999909	324.272	300.414	317.142	268.808	293.008	270.89
Sox17	Transcription factor SOX-17 [Source:UniProtKB/Swiss-Prot;Acc:Q61473]	1	-0.201144	0.131387	0.999909	302.654	421.489	352.74	423.391	419.895	398.53
Gm13034		4	1.1352	0.13146	0.999909	4.80403	26.4	15.102	12.9454	0	8.26444
Tcf21	Transcription factor 21 [Source:UniProtKB/Swiss-Prot;Acc:O35437]	10	-0.272879	0.131629	0.999909	181.352	153.848	141.312	185.805	185.321	203.856
Fam234b	Protein FAM234B [Source:UniProtKB/Swiss-Prot;Acc:Q8BYI8]	6	0.198369	0.131717	0.999909	261.82	239.421	238.396	207.888	207.86	228.65
AC121965.1		12	-0.133765	0.131746	0.999909	1729.45	1996.39	1824.11	2165.69	1959.23	1966.94
5031434O11Rik	RIKEN cDNA 5031434O11 gene [Source:MGI Symbol;Acc:MGI:1923230]	3	0.452063	0.131765	0.999909	44.4373	47.3379	57.1719	40.3592	31.7217	36.7308
Tdpx-ps1	thioredoxin peroxidase, pseudogene 1 [Source:MGI Symbol;Acc:MGI:1321403]	1	0.659586	0.132052	0.999909	28.8242	18.2069	22.653	15.9914	18.3652	9.18271
Gm8325	predicted pseudogene 8325 [Source:MGI Symbol;Acc:MGI:3644852]	3	0.286375	0.132074	0.999909	283.438	229.407	251.34	191.135	247.095	187.327
Pdia5	Protein disulfide-isomerase A5 [Source:UniProtKB/Swiss-Prot;Acc:Q921X9]	16	0.310732	0.13222	0.999909	115.297	106.51	162.886	111.94	101.843	95.5002
Arid2	AT-rich interactive domain-containing protein 2 [Source:UniProtKB/Swiss-Prot;Acc:E9Q7E2]	15	-0.158941	0.132298	0.999909	665.358	681.848	686.062	731.797	747.963	791.55
Gm43305	predicted gene 43305 [Source:MGI Symbol;Acc:MGI:5663442]	14	-0.308096	0.13233	0.999909	317.066	363.227	302.04	300.029	530.086	387.51
Gpat3	glycerol-3-phosphate acyltransferase 3 [Source:MGI Symbol;Acc:MGI:3603816]	5	0.226462	0.132491	0.999909	397.533	423.31	546.908	406.638	363.964	398.53
Gm11512	predicted gene 11512 [Source:MGI Symbol;Acc:MGI:3649366]	11	-1.25158	0.132602	0.999909	3.60302	2.73103	2.15743	6.09196	6.67824	7.34617
Fam53b	Mus musculus family with sequence similarity 53, member B (Fam53b), transcript variant 3, mRNA. [Source:RefSeq mRNA;Acc:NM_001347630]	7	-0.134711	0.132698	0.999909	780.655	832.965	737.841	884.857	828.102	870.521
Serpine2	serine (or cysteine) peptidase inhibitor, clade E, member 2 [Source:MGI Symbol;Acc:MGI:101780]	1	-0.151043	0.132726	0.999909	709.795	758.317	618.103	775.202	808.902	733.699
Adgrd1	Adhesion G-protein coupled receptor D1 [Source:UniProtKB/Swiss-Prot;Acc:Q80T32]	5	-0.285992	0.132841	0.999909	195.764	282.207	165.043	273.377	246.26	267.217
Gm26766	predicted gene, 26766 [Source:MGI Symbol;Acc:MGI:5477260]	15	3.90052	0.13287	NA	4.80403	0	2.15743	0	0	0
9330132A10Rik	RIKEN cDNA 9330132A10 gene [Source:MGI Symbol;Acc:MGI:2442380]	18	-2.4357	0.132932	NA	1.20101	0	1.07871	2.28449	5.84346	3.67308
Rfx2	DNA-binding protein RFX2 [Source:UniProtKB/Swiss-Prot;Acc:P48379]	17	-0.395243	0.133018	0.999909	87.6735	73.7379	79.8249	104.325	119.374	92.7454
Slc30a1	solute carrier family 30 (zinc transporter), member 1 [Source:MGI Symbol;Acc:MGI:1345281]	1	0.144112	0.133081	0.999909	644.941	575.338	636.442	523.147	581.007	574.838
Cflar	CASP8 and FADD-like apoptosis regulator CASP8 and FADD-like apoptosis regulator subunit p43 CASP8 and FADD-like apoptosis regulator subunit p12 [Source:UniProtKB/Swiss-Prot;Acc:O35732]	1	-0.119841	0.133081	0.999909	1048.48	1162.51	1131.57	1189.46	1186.22	1260.79
Dnajc3	DnaJ homolog subfamily C member 3 [Source:UniProtKB/Swiss-Prot;Acc:Q91YW3]	14	-0.127975	0.133093	0.999909	1184.19	1316.36	1365.65	1429.33	1323.13	1475.66
Has2	Hyaluronan synthase 2 [Source:UniProtKB/Swiss-Prot;Acc:P70312]	15	-0.768933	0.133111	0.999909	13.2111	14.5655	7.551	27.4138	10.8521	22.0385
Mt1	Metallothionein-1 [Source:UniProtKB/Swiss-Prot;Acc:P02802]	8	-0.177712	0.133369	0.999909	2189.44	2063.75	2291.19	2265.45	2743.09	2393.01
Esf1	ESF1 homolog [Source:UniProtKB/Swiss-Prot;Acc:Q3V1V3]	2	0.144824	0.133415	0.999909	523.639	494.317	475.713	429.483	440.764	481.174
Mrln	Myoregulin [Source:UniProtKB/Swiss-Prot;Acc:Q9CV60]	10	-1.06128	0.133467	0.999909	4.80403	15.4759	4.31486	19.0374	15.8608	17.4472
Tgfb1i1	Transforming growth factor beta-1-induced transcript 1 protein [Source:UniProtKB/Swiss-Prot;Acc:Q62219]	7	-0.18999	0.13347	0.999909	392.729	370.51	363.527	475.934	377.321	430.669
Nme1	Nucleoside diphosphate kinase A [Source:UniProtKB/Swiss-Prot;Acc:P15532]	11	0.237092	0.133676	0.999909	545.257	366.869	415.305	357.141	375.651	391.184
Atp5k	ATP synthase subunit e, mitochondrial [Source:UniProtKB/Swiss-Prot;Acc:Q06185]	5	-0.182835	0.133691	0.999909	5357.69	5433.84	4943.75	6029.52	5800.05	6032.12
Mgme1	Mus musculus mitochondrial genome maintenance exonuclease 1 (Mgme1), transcript variant 4, mRNA. [Source:RefSeq mRNA;Acc:NM_001355688]	2	-0.152549	0.133744	0.999909	384.322	364.138	400.203	444.713	426.573	403.121
Mtus1	mitochondrial tumor suppressor 1 [Source:MGI Symbol;Acc:MGI:2142572]	8	0.130588	0.133804	0.999909	4065.41	3983.67	4646.02	3843.27	3822.46	3930.2
Crtap	Cartilage-associated protein [Source:UniProtKB/Swiss-Prot;Acc:Q9CYD3]	9	-0.136857	0.133832	0.999909	545.257	501.6	495.13	558.176	575.164	560.145
Gm11902	predicted gene 11902 [Source:MGI Symbol;Acc:MGI:3650593]	4	3.08741	0.133866	NA	4.80403	1.82069	1.07871	0	0	0.918271
Sorbs2	sorbin and SH3 domain containing 2 [Source:MGI Symbol;Acc:MGI:1924574]	8	0.19594	0.133913	0.999909	10196.5	9331.94	12525	8269.84	10541.6	9170.77
Epn1	Epsin-1 [Source:UniProtKB/Swiss-Prot;Acc:Q80VP1]	7	-0.104396	0.133984	0.999909	5033.42	5077.9	4717.22	5146.95	5686.52	5108.34
Antxr2	Anthrax toxin receptor 2 [Source:UniProtKB/Swiss-Prot;Acc:Q6DFX2]	5	-0.119327	0.133992	0.999909	3479.32	3460.22	3434.63	3682.59	4016.96	3568.4
Fam212b	PAK4-inhibitor INKA2 [Source:UniProtKB/Swiss-Prot;Acc:Q80VY2]	3	-0.226094	0.134009	0.999909	482.805	581.71	647.229	703.621	618.572	681.357
Kif26b	Kinesin-like protein KIF26B [Source:UniProtKB/Swiss-Prot;Acc:Q7TNC6]	1	0.389184	0.134144	0.999909	138.116	131.09	224.373	102.802	151.93	122.13
Hdlbp	Mus musculus high density lipoprotein (HDL) binding protein (Hdlbp), transcript variant 3, mRNA. [Source:RefSeq mRNA;Acc:NM_001357556]	1	-0.0838545	0.134194	0.999909	16619.5	16776.7	16313.4	17698.7	18022.9	16962.3
Gm11407	predicted gene 11407 [Source:MGI Symbol;Acc:MGI:3651131]	4	0.764251	0.134271	0.999909	9.60806	21.8483	34.5189	13.7069	13.3565	11.9375
Phlda1	Pleckstrin homology-like domain family A member 1 [Source:UniProtKB/Swiss-Prot;Acc:Q62392]	10	0.228597	0.134473	0.999909	357.9	502.51	444.43	328.966	394.851	393.02
Cilp	cartilage intermediate layer protein [Source:HGNC Symbol;Acc:HGNC:1980]	9	0.262041	0.134491	0.999909	879.137	1186.18	967.607	665.547	844.798	1022.04
Gm45717		7	1.94521	0.134493	0.999909	6.00504	8.1931	4.31486	3.04598	1.66956	0
Taf1	TATA-box binding protein associated factor 1 [Source:MGI Symbol;Acc:MGI:1336878]	X	-0.129607	0.134514	0.999909	768.645	723.724	790.698	828.507	861.493	805.324
Gm9988	predicted gene 9988 [Source:MGI Symbol;Acc:MGI:3708787]	8	2.91228	0.134539	NA	6.00504	0.910344	0	0	0	0.918271
Gm6989	predicted gene 6989 [Source:MGI Symbol;Acc:MGI:3645400]	12	0.805347	0.13465	0.999909	15.6131	30.9517	22.653	13.7069	14.1913	11.9375
Rpl38-ps2	ribosomal protein L38, pseudogene 2 [Source:MGI Symbol;Acc:MGI:3646625]	6	-0.187184	0.134657	0.999909	1277.87	1334.56	1174.72	1454.46	1399.09	1459.13
Ppp2r5a	protein phosphatase 2, regulatory subunit B', alpha [Source:MGI Symbol;Acc:MGI:2388479]	1	-0.093178	0.134784	0.999909	2667.44	2579.92	2610.49	2816.77	2850.78	2711.65
Als2	Alsin [Source:UniProtKB/Swiss-Prot;Acc:Q920R0]	1	0.171246	0.134843	0.999909	451.579	538.013	508.074	405.115	469.981	458.217
Cep78	Centrosomal protein of 78 kDa [Source:UniProtKB/Swiss-Prot;Acc:Q6IRU7]	19	-0.306793	0.134853	0.999909	82.8695	108.331	98.163	121.839	124.382	112.947
Zfp383	zinc finger protein 383 [Source:HGNC Symbol;Acc:HGNC:18609]	7	0.201548	0.135122	0.999909	234.196	221.214	194.169	188.851	194.504	180.899
Apon	apolipoprotein N [Source:MGI Symbol;Acc:MGI:88931]	10	2.01221	0.135221	NA	3.60302	4.55172	2.15743	0	0.83478	1.83654
Myl2	Myosin regulatory light chain 2, ventricular/cardiac muscle isoform [Source:UniProtKB/Swiss-Prot;Acc:P51667]	5	-0.0803445	0.135223	0.999909	143949	155711	151116	157141	162798	156659
Gm37469	predicted gene, 37469 [Source:MGI Symbol;Acc:MGI:5610697]	1	3.19069	0.135254	NA	2.40201	1.82069	0	0	0	0
Cideb	Cell death activator CIDE-B [Source:UniProtKB/Swiss-Prot;Acc:O70303]	14	-0.432069	0.135532	0.999909	64.8544	61.9034	55.0144	68.5346	95.9998	80.8079
Ighg1		12	3.85473	0.135543	NA	2.40201	0	4.31486	0	0	0
Gm20319	predicted gene, 20319 [Source:MGI Symbol;Acc:MGI:5012504]	16	-3.68148	0.135594	NA	0	0	0	3.80748	0	3.67308
Hspa9-ps1	heat shock protein 9, pseudogene 1 [Source:MGI Symbol;Acc:MGI:96246]	X	0.360287	0.135644	0.999909	66.0554	73.7379	101.399	64.7271	63.4433	59.6876
Gm4631	predicted gene 4631 [Source:MGI Symbol;Acc:MGI:3782813]	2	-0.361047	0.13572	0.999909	73.2614	60.0827	55.0144	76.1495	71.7911	93.6637
Enkur	Enkurin [Source:UniProtKB/Swiss-Prot;Acc:Q6SP97]	2	-0.810113	0.13581	0.999909	8.40705	15.4759	11.8659	22.0834	30.8869	10.101
Gm12898	predicted gene 12898 [Source:MGI Symbol;Acc:MGI:3650325]	4	1.03253	0.135867	0.999909	21.6181	22.7586	35.5976	3.04598	12.5217	23.8751
Cdc14a	Dual specificity protein phosphatase CDC14A [Source:UniProtKB/Swiss-Prot;Acc:Q6GQT0]	3	-0.347563	0.135983	0.999909	48.0403	66.4551	63.6442	78.434	76.7998	72.5434
Mfap1a	Microfibrillar-associated protein 1A [Source:UniProtKB/Swiss-Prot;Acc:C0HKD8]	2	-0.122137	0.136088	0.999909	1044.88	1047.81	1111.08	1121.68	1202.08	1163.45
Gm32849	predicted gene, 32849 [Source:MGI Symbol;Acc:MGI:5592008]	7	2.1011	0.136118	0.999909	20.4171	0	7.551	3.80748	1.66956	0.918271
AC107711.3		14	0.745788	0.136128	0.999909	20.4171	24.5793	25.8891	15.9914	12.5217	13.7741
Eno3	Beta-enolase [Source:UniProtKB/Swiss-Prot;Acc:P21550]	11	-0.111888	0.13613	0.999909	23783.5	24051.3	22343.4	28125.8	23292.9	24416.8
Gm5778	predicted gene 5778 [Source:MGI Symbol;Acc:MGI:3646275]	10	-0.427015	0.136147	0.999909	39.6332	48.2482	33.4401	44.9282	66.7824	52.3415
AC174678.2		14	-0.896505	0.136154	0.999909	20.4171	43.6965	24.8104	111.178	31.7217	22.9568
AU019823	expressed sequence AU019823 [Source:MGI Symbol;Acc:MGI:2143205]	9	-0.19091	0.136174	0.999909	219.784	249.434	236.238	280.992	264.625	260.789
Gm18666	predicted gene, 18666 [Source:MGI Symbol;Acc:MGI:5010851]	1	-0.433164	0.136378	0.999909	48.0403	66.4551	69.0377	92.1409	92.6606	63.3607
Mrps21	mitochondrial ribosomal protein S21 [Source:MGI Symbol;Acc:MGI:1913542]	3	-0.115913	0.136532	0.999909	1528.88	1558.51	1517.75	1682.14	1608.62	1700.64
Gm5905	predicted gene 5905 [Source:MGI Symbol;Acc:MGI:3647422]	7	-0.156368	0.136814	0.999909	1213.02	1538.48	1299.85	1453.69	1534.33	1532.59
Rps24	ribosomal protein S24 [Source:MGI Symbol;Acc:MGI:98147]	14	-0.124295	0.137026	0.999909	4216.74	4266.78	4053.81	4684.72	4348.37	4632.68
Atad5	ATPase family AAA domain-containing protein 5 [Source:UniProtKB/Swiss-Prot;Acc:Q4QY64]	11	0.47541	0.137282	0.999909	54.0453	42.7862	34.5189	31.2213	31.7217	31.2212
2018-09-05	Septin-5 [Source:UniProtKB/Swiss-Prot;Acc:Q9Z2Q6]	16	-0.270264	0.137292	0.999909	138.116	125.628	113.265	131.739	168.626	154.27
Gm15920	predicted gene 15920 [Source:MGI Symbol;Acc:MGI:3801934]	5	-0.186599	0.137343	0.999909	797.469	741.931	665.567	753.119	964.171	791.55
Mff	Mitochondrial fission factor [Source:UniProtKB/Swiss-Prot;Acc:Q6PCP5]	1	-0.0867627	0.137396	0.999909	2172.62	2088.33	2102.41	2268.49	2283.96	2202.01
Maob	monoamine oxidase B [Source:MGI Symbol;Acc:MGI:96916]	X	-0.122747	0.137469	0.999909	1515.67	1424.69	1367.81	1647.88	1592.76	1446.28
Cd247	T-cell surface glycoprotein CD3 zeta chain [Source:UniProtKB/Swiss-Prot;Acc:P24161]	1	0.454803	0.137506	0.999909	63.6534	50.9793	32.3614	42.6437	30.0521	33.976
Smpd1	sphingomyelin phosphodiesterase 1, acid lysosomal [Source:MGI Symbol;Acc:MGI:98325]	7	0.106235	0.137506	0.999909	5133.1	4781.13	4737.71	4200.41	4817.52	4593.19
Gm13713	predicted gene 13713 [Source:MGI Symbol;Acc:MGI:3650490]	2	2.08612	0.137534	NA	3.60302	4.55172	2.15743	1.52299	0.83478	0
Col8a1	Collagen alpha-1(VIII) chain Vastatin [Source:UniProtKB/Swiss-Prot;Acc:Q00780]	16	0.21239	0.137573	0.999909	871.931	813.848	718.424	568.837	719.581	787.877
Zfp781	zinc finger protein 781 [Source:MGI Symbol;Acc:MGI:3696710]	10	0.829474	0.137598	0.999909	48.0403	48.2482	77.6674	41.8822	50.0868	5.50963
Gm11967	predicted gene 11967 [Source:MGI Symbol;Acc:MGI:3650297]	11	0.500821	0.137612	0.999909	61.2514	66.4551	67.959	41.1207	32.5564	65.1973
Hspb1	Heat shock protein beta-1 [Source:UniProtKB/Swiss-Prot;Acc:P14602]	5	0.174481	0.137915	0.999909	2935.26	2176.63	3051.68	2237.27	2394.99	2598.71
Gm38317	predicted gene, 38317 [Source:MGI Symbol;Acc:MGI:5611545]	3	0.195571	0.138052	0.999909	278.634	325.903	346.267	272.615	275.478	283.746
Capn5	Calpain-5 [Source:UniProtKB/Swiss-Prot;Acc:O08688]	7	-0.380652	0.13812	0.999909	90.0755	88.3034	72.2739	121.839	107.687	96.4185
8030453O22Rik	RIKEN cDNA 8030453O22 gene [Source:MGI Symbol;Acc:MGI:1924459]	6	1.6034	0.138141	0.999909	3.60302	7.28275	4.31486	1.52299	0.83478	2.75481
Cox18	Mitochondrial inner membrane protein COX18 [Source:UniProtKB/Swiss-Prot;Acc:Q8VC74]	5	0.235362	0.138285	0.999909	199.367	161.131	168.279	158.391	151.93	136.822
Man1a2	Mannosyl-oligosaccharide 1,2-alpha-mannosidase IB [Source:UniProtKB/Swiss-Prot;Acc:P39098]	3	-0.153012	0.138386	0.999909	678.569	670.924	700.086	782.055	762.155	733.699
Clmn	Calmin [Source:UniProtKB/Swiss-Prot;Acc:Q8C5W0]	12	-0.315689	0.138418	0.999909	88.8745	81.931	88.4546	111.94	89.3215	121.212
Gm23833	predicted gene, 23833 [Source:MGI Symbol;Acc:MGI:5453610]	17	-1.0469	0.138493	0.999909	3.60302	5.46207	5.39357	9.13794	10.0174	11.0193
Trpm7	Transient receptor potential cation channel subfamily M member 7 [Source:UniProtKB/Swiss-Prot;Acc:Q923J1]	2	-0.133539	0.138499	0.999909	1205.81	1277.21	1204.92	1392.01	1333.14	1321.39
Gm13410	predicted gene 13410 [Source:MGI Symbol;Acc:MGI:3650681]	2	1.27956	0.13869	0.999909	8.40705	3.64138	11.8659	4.56897	5.00868	0
Gm22771	predicted gene, 22771 [Source:MGI Symbol;Acc:MGI:5452548]	11	-2.53477	0.138699	NA	0	0	1.07871	2.28449	3.33912	0.918271
Gm5995	predicted gene 5995 [Source:MGI Symbol;Acc:MGI:3644799]	6	-3.03078	0.138756	NA	0	0	1.07871	2.28449	3.33912	3.67308
Cytl1	cytokine-like 1 [Source:MGI Symbol;Acc:MGI:2684993]	5	0.380394	0.138863	0.999909	282.237	138.372	193.09	178.19	134.4	157.024
Deup1	Deuterosome assembly protein 1 [Source:UniProtKB/Swiss-Prot;Acc:Q7M6Y5]	9	1.00719	0.138869	0.999909	13.2111	15.4759	6.47229	4.56897	7.51302	5.50963
Ubap2l	ubiquitin-associated protein 2-like [Source:MGI Symbol;Acc:MGI:1921633]	3	-0.0857932	0.139031	0.999909	2286.72	2366.9	2440.05	2512.93	2531.89	2484.84
Tgfb2	Transforming growth factor beta-2 Latency-associated peptide [Source:UniProtKB/Swiss-Prot;Acc:P27090]	1	0.177197	0.139055	0.999909	367.508	347.752	361.369	339.627	321.39	289.255
Lig4	ligase IV, DNA, ATP-dependent [Source:MGI Symbol;Acc:MGI:1335098]	8	0.190047	0.139056	0.999909	240.201	243.972	227.609	195.704	219.547	209.366
Gm44243	predicted gene, 44243 [Source:MGI Symbol;Acc:MGI:5690635]	6	0.908895	0.13906	0.999909	19.2161	15.4759	15.102	10.6609	8.3478	7.34617
Pus7l	Pseudouridylate synthase 7 homolog-like protein [Source:UniProtKB/Swiss-Prot;Acc:Q8CE46]	15	0.410827	0.139072	0.999909	62.4524	61.9034	61.4867	43.4052	43.4086	53.2597
Jak3	Janus kinase 3 [Source:HGNC Symbol;Acc:HGNC:6193]	8	-0.131825	0.139085	0.999909	976.419	917.627	971.922	1061.52	990.05	1087.23
Srsf5	serine/arginine-rich splicing factor 5 [Source:MGI Symbol;Acc:MGI:98287]	12	-0.127116	0.139168	0.999909	5207.57	5087	4516.58	5798.79	5386	4988.05
Gm5790	predicted gene 5790 [Source:MGI Symbol;Acc:MGI:3779518]	13	-0.631714	0.139206	0.999909	34.8292	19.1172	20.4956	40.3592	41.739	32.1395
Lxn	Latexin [Source:UniProtKB/Swiss-Prot;Acc:P70202]	3	0.470698	0.139267	0.999909	52.8443	71.0069	48.5421	51.7817	34.226	38.5674
Nptx1	neuronal pentraxin 1 [Source:MGI Symbol;Acc:MGI:107811]	11	2.00227	0.139299	0.999909	13.2111	1.82069	2.15743	0.761495	1.66956	1.83654
Gm16192	predicted gene 16192 [Source:MGI Symbol;Acc:MGI:3802024]	8	1.61829	0.139312	0.999909	6.00504	4.55172	5.39357	0	1.66956	3.67308
Gm26899	predicted gene, 26899 [Source:MGI Symbol;Acc:MGI:5477393]	2	0.350313	0.139335	0.999909	122.503	119.255	85.2184	81.48	95.9998	78.9713
Atp5l-ps2	ATP synthase, H+ transporting, mitochondrial F0 complex, subunit G, pseudogene 2 [Source:MGI Symbol;Acc:MGI:3651531]	11	-2.14122	0.139354	0.999909	0	0	1.07871	0	5.00868	0
Aftph	Aftiphilin [Source:UniProtKB/Swiss-Prot;Acc:Q80WT5]	11	-0.132566	0.139369	0.999909	551.262	584.441	612.71	666.308	623.581	627.179
Mir3082	microRNA 3082 [Source:MGI Symbol;Acc:MGI:4834255]	17	1.59329	0.139372	0.999909	6.00504	8.1931	3.23614	2.28449	1.66956	1.83654
2700033N17Rik	RIKEN cDNA 2700033N17 gene [Source:MGI Symbol;Acc:MGI:1919853]	2	-0.75099	0.139424	0.999909	15.6131	10.9241	11.8659	21.3219	20.8695	22.0385
Tmed2	transmembrane p24 trafficking protein 2 [Source:MGI Symbol;Acc:MGI:1929269]	5	0.0885764	0.139508	0.999909	2768.32	2925.85	2681.68	2669.04	2656.27	2553.71
Uqcrc2	ubiquinol cytochrome c reductase core protein 2 [Source:MGI Symbol;Acc:MGI:1914253]	7	-0.074127	0.139525	0.999909	19572.8	20416.3	20558.1	21981.3	20803.6	20955.9
Gm42846	predicted gene 42846 [Source:MGI Symbol;Acc:MGI:5662983]	5	-0.33479	0.139605	0.999909	124.905	88.3034	106.793	118.793	139.408	144.169
Runx1	runt related transcription factor 1 [Source:MGI Symbol;Acc:MGI:99852]	16	-0.333855	0.139642	0.999909	63.6534	81.931	66.8803	87.5719	95.9998	85.3992
Ugp2	UDP-glucose pyrophosphorylase 2 [Source:MGI Symbol;Acc:MGI:2183447]	11	0.112741	0.139686	0.999909	5704.78	6197.62	5517.62	4971.04	5654.8	5489.43
Mmgt2	Membrane magnesium transporter 2 [Source:UniProtKB/Swiss-Prot;Acc:Q8R3L0]	11	-0.326612	0.139812	0.999909	56.4473	61.9034	60.408	69.2961	79.3041	76.2165
Itgbl1	Integrin beta-like protein 1 [Source:UniProtKB/Swiss-Prot;Acc:Q8VDV0]	14	0.292841	0.13982	0.999909	478.001	514.345	482.185	312.974	447.442	444.443
Gm9925		18	1.46158	0.139854	0.999909	9.60806	3.64138	7.551	1.52299	5.00868	0.918271
Ucp2	uncoupling protein 2 (mitochondrial, proton carrier) [Source:MGI Symbol;Acc:MGI:109354]	7	-0.201647	0.139859	0.999909	1361.94	959.503	1088.42	1235.91	1462.54	1218.55
Cd276	CD276 antigen [Source:UniProtKB/Swiss-Prot;Acc:Q8VE98]	9	-0.302286	0.139905	0.999909	128.508	126.538	87.3759	143.161	148.591	130.395
Mydgf	Myeloid-derived growth factor [Source:UniProtKB/Swiss-Prot;Acc:Q9CPT4]	17	-0.149681	0.140023	0.999909	437.167	451.531	439.037	491.164	486.677	495.866
Gm16350	predicted gene 16350 [Source:MGI Symbol;Acc:MGI:3840133]	8	1.69708	0.140101	0.999909	7.20604	4.55172	4.31486	2.28449	1.66956	0.918271
AC167229.1		10	0.780414	0.140119	0.999909	43.2363	15.4759	39.9124	14.4684	23.3739	19.2837
Gm16630	predicted gene, 16630 [Source:MGI Symbol;Acc:MGI:4439554]	6	-2.55492	0.140403	0.999909	0	0	0	0.761495	0	2.75481
Gm43372	predicted gene 43372 [Source:MGI Symbol;Acc:MGI:5663509]	5	2.12652	0.140477	NA	2.40201	5.46207	9.70843	3.04598	0	0.918271
Nup54	Nuclear pore complex protein Nup54 [Source:UniProtKB/Swiss-Prot;Acc:Q8BTS4]	5	-0.176331	0.1405	0.999909	255.815	300.414	284.781	316.02	304.695	332.414
Mysm1	Histone H2A deubiquitinase MYSM1 [Source:UniProtKB/Swiss-Prot;Acc:Q69Z66]	4	-0.190068	0.140522	0.999909	284.639	315.889	293.41	364.756	329.738	325.986
CT010467.1		17	-0.361912	0.140544	0.999909	137734	230893	153157	225792	271296	173472
Gm21399	predicted gene, 21399 [Source:MGI Symbol;Acc:MGI:5434754]	8	-0.34711	0.140608	0.999909	103.287	67.3655	77.6674	124.885	75.965	112.947
Gm10268	predicted gene 10268 [Source:MGI Symbol;Acc:MGI:3642637]	18	-2.29405	0.140752	NA	0	0.910344	1.07871	3.04598	2.50434	4.59136
Gm37583	predicted gene, 37583 [Source:MGI Symbol;Acc:MGI:5610811]	4	2.88263	0.140778	NA	2.40201	0	4.31486	0	0.83478	0
Gm7565	predicted gene 7565 [Source:MGI Symbol;Acc:MGI:3645254]	14	-2.2013	0.140783	NA	1.20101	1.82069	0	4.56897	5.00868	4.59136
Pcdh15	Protocadherin-15 [Source:UniProtKB/Swiss-Prot;Acc:Q99PJ1]	10	-0.971613	0.140834	0.999909	6.00504	10.0138	6.47229	12.1839	15.026	17.4472
Eif2ak4	eIF-2-alpha kinase GCN2 [Source:UniProtKB/Swiss-Prot;Acc:Q9QZ05]	2	-0.179102	0.140884	0.999909	257.016	237.6	261.049	275.661	301.356	277.318
Hist1h3b	Histone H3.2 [Source:UniProtKB/Swiss-Prot;Acc:P84228]	13	-3.67993	0.141021	NA	0	0	0	3.04598	1.66956	2.75481
Ston2	Stonin-2 [Source:UniProtKB/Swiss-Prot;Acc:Q8BZ60]	12	-0.274692	0.141041	0.999909	282.237	222.124	207.113	335.819	267.13	255.279
Trmt12	tRNA wybutosine-synthesizing [Source:UniProtKB/Swiss-Prot;Acc:Q8BG71]	15	0.215362	0.141094	0.999909	190.96	204.827	174.752	151.538	168.626	172.635
Cdc20	Cell division cycle [Source:UniProtKB/Swiss-Prot;Acc:Q9JJ66]	4	0.578583	0.141138	0.999909	33.6282	51.8896	52.857	30.4598	25.0434	37.6491
Psmd6	26S proteasome non-ATPase regulatory subunit 6 [Source:UniProtKB/Swiss-Prot;Acc:Q99JI4]	14	0.0990587	0.141247	0.999909	1261.06	1303.61	1303.09	1161.28	1223.79	1228.65
mt-Nd2	mitochondrially encoded NADH dehydrogenase 2 [Source:MGI Symbol;Acc:MGI:102500]	MT	0.110909	0.141265	0.999909	340242	298265	283789	277049	285361	291637
Aass	aminoadipate-semialdehyde synthase [Source:MGI Symbol;Acc:MGI:1353573]	6	0.787885	0.141311	0.999909	19.2161	20.0276	17.2594	15.9914	10.0174	6.4279
Lgals4	Galectin-4 [Source:UniProtKB/Swiss-Prot;Acc:Q8K419]	7	-0.257614	0.141359	0.999909	1435.2	1023.23	1266.41	1997.4	1170.36	1280.99
Acot7	Cytosolic acyl coenzyme A thioester hydrolase [Source:UniProtKB/Swiss-Prot;Acc:Q91V12]	4	0.117309	0.141477	0.999909	1397.97	1297.24	1362.42	1315.1	1227.13	1194.67
Nxf1	Nuclear RNA export factor 1 [Source:UniProtKB/Swiss-Prot;Acc:Q99JX7]	19	-0.0988866	0.14149	0.999909	2010.49	2017.32	2179	2167.22	2175.44	2305.78
Gm26641	predicted gene, 26641 [Source:MGI Symbol;Acc:MGI:5477135]	1	-1.34674	0.141524	0.999909	1.20101	1.82069	3.23614	4.56897	4.1739	7.34617
Supt4a	suppressor of Ty 4A [Source:MGI Symbol;Acc:MGI:107416]	11	0.166943	0.14156	0.999909	342.287	370.51	362.448	319.828	311.373	327.823
Tsc22d3	TSC22 domain family protein 3 [Source:UniProtKB/Swiss-Prot;Acc:Q9Z2S7]	X	-0.228588	0.14162	0.999909	1699.42	1675.94	1815.48	2081.17	2297.32	1702.47
Fgfr3-ps	fibroblast growth factor receptor 3, pseudogene [Source:MGI Symbol;Acc:MGI:109607]	1	-1.87517	0.141644	0.999909	3.60302	0	0	0	5.00868	7.34617
D10Jhu81e	ES1 protein homolog, mitochondrial [Source:UniProtKB/Swiss-Prot;Acc:Q9D172]	10	-0.0994341	0.141647	0.999909	10417.5	10205	10078.4	10376.1	11900.6	10614.3
Rab9	RAB9, member RAS oncogene family [Source:MGI Symbol;Acc:MGI:1890695]	X	-0.151339	0.141707	0.999909	313.463	318.62	322.536	354.095	343.93	362.717
Wnt2	wingless-type MMTV integration site family, member 2 [Source:MGI Symbol;Acc:MGI:98954]	6	1.12685	0.141766	0.999909	10.8091	5.46207	15.102	3.04598	6.67824	4.59136
Glns-ps1	glutamine synthetase pseudogene 1 [Source:MGI Symbol;Acc:MGI:95740]	11	0.478768	0.141873	0.999909	42.0352	52.8	77.6674	32.7443	50.0868	41.3222
Ift81	Intraflagellar transport [Source:UniProtKB/Swiss-Prot;Acc:O35594]	5	-0.135262	0.14191	0.999909	891.147	903.062	943.875	1053.91	970.015	982.55
Frzb	Secreted frizzled-related protein 3 [Source:UniProtKB/Swiss-Prot;Acc:P97401]	2	0.355509	0.142016	0.999909	226.99	155.669	197.405	127.17	180.313	145.087
Xntrpc	Xndc1-transient receptor potential cation channel, subfamily C, member 2 readthrough [Source:MGI Symbol;Acc:MGI:5546370]	7	-0.739101	0.142058	0.999909	24.0201	36.4138	34.5189	70.0575	30.0521	58.7694
Prrt2	Proline-rich transmembrane protein 2 [Source:UniProtKB/Swiss-Prot;Acc:E9PUL5]	7	-0.660952	0.142059	0.999909	48.0403	96.4965	19.4169	82.2415	87.6519	90.9088
Krt10	keratin 10 [Source:HGNC Symbol;Acc:HGNC:6413]	11	-0.453216	0.142065	0.999909	38.4322	39.1448	34.5189	45.6897	59.2694	48.6684
Gm15319		8	-1.54765	0.142088	0.999909	2.40201	0	8.62972	7.61495	15.026	9.18271
Sumo1	Small ubiquitin-related modifier 1 [Source:UniProtKB/Swiss-Prot;Acc:P63166]	1	0.131031	0.142114	0.999909	735.016	700.055	699.007	626.71	692.033	629.016
Gm21984	predicted gene 21984 [Source:MGI Symbol;Acc:MGI:5439453]	7	1.15859	0.142144	0.999909	13.2111	6.37241	12.9446	0.761495	8.3478	5.50963
H2afx	Histone H2AX [Source:UniProtKB/Swiss-Prot;Acc:P27661]	9	0.284379	0.142202	0.999909	135.714	140.193	140.233	100.517	101.843	140.495
1700028J19Rik	RIKEN cDNA 1700028J19 gene [Source:MGI Symbol;Acc:MGI:1917254]	7	-0.620162	0.142259	0.999909	16.8141	20.0276	19.4169	25.1293	35.8956	25.7116
Gm8995		7	-0.212787	0.142407	0.999909	514.031	590.813	470.319	718.09	485.842	622.588
Mdk	Midkine [Source:UniProtKB/Swiss-Prot;Acc:P12025]	2	0.601193	0.14244	0.999909	58.8493	29.131	25.8891	21.3219	27.5478	25.7116
Atf7	Cyclic AMP-dependent transcription factor ATF-7 [Source:UniProtKB/Swiss-Prot;Acc:Q8R0S1]	15	-0.165692	0.1425	0.999909	1019.65	1128.83	1157.46	1293.78	1247.16	1168.04
Ccl25	C-C motif chemokine 25 [Source:UniProtKB/Swiss-Prot;Acc:O35903]	8	-0.36033	0.142561	0.999909	56.4473	63.7241	67.959	93.6639	74.2955	73.4617
Rpl9-ps7	ribosomal protein L9, pseudogene 7 [Source:MGI Symbol;Acc:MGI:3642824]	2	-0.186543	0.142562	0.999909	1458.02	1507.53	1091.66	1631.88	1463.37	1522.49
Apobec2	apolipoprotein B mRNA editing enzyme, catalytic polypeptide 2 [Source:MGI Symbol;Acc:MGI:1343178]	17	-0.11622	0.142602	0.999909	2843.98	3020.52	2924.39	3321.64	3046.95	3158.85
Fam214b	Protein FAM214B [Source:UniProtKB/Swiss-Prot;Acc:Q8BR27]	4	0.122696	0.142604	0.999909	862.323	802.013	876.995	758.449	798.05	775.939
Cpne4	Copine-4 [Source:UniProtKB/Swiss-Prot;Acc:Q8BLR2]	9	0.64411	0.142663	0.999909	30.0252	38.2345	28.0466	27.4138	16.6956	17.4472
Gin1	Gypsy retrotransposon integrase-like protein 1 [Source:UniProtKB/Swiss-Prot;Acc:Q8K259]	1	-0.279224	0.14289	0.999909	140.518	139.283	139.154	189.612	149.426	168.962
Il17d	interleukin 17D [Source:HGNC Symbol;Acc:HGNC:5984]	14	0.311765	0.142906	0.999909	114.096	87.3931	105.714	75.388	85.1476	86.3175
Tmem231	Mus musculus transmembrane protein 231 (Tmem231), transcript variant 2, mRNA. [Source:RefSeq mRNA;Acc:NM_001357348]	8	0.393975	0.142907	0.999909	78.0655	49.1586	78.7462	58.6351	51.7564	44.9953
Utp20	UTP20 small subunit processome component [Source:MGI Symbol;Acc:MGI:1917933]	10	0.153217	0.142949	0.999909	588.493	538.924	653.701	516.294	522.573	561.982
Stradb	STE20-related kinase adapter protein beta [Source:UniProtKB/Swiss-Prot;Acc:Q8K4T3]	1	0.151747	0.143084	0.999909	1273.07	1253.54	1461.66	1128.54	1230.47	1231.4
Gm9162	predicted gene 9162 [Source:MGI Symbol;Acc:MGI:3646870]	7	1.05769	0.143114	0.999909	8.40705	18.2069	8.62972	6.85346	10.0174	0
Emc6	ER membrane protein complex subunit 6 [Source:UniProtKB/Swiss-Prot;Acc:Q9CQW0]	11	0.127738	0.143136	0.999909	1006.44	1015.03	1012.91	869.627	954.154	955.002
Plekha6	Pleckstrin homology domain-containing family A member 6 [Source:UniProtKB/Swiss-Prot;Acc:Q7TQG1]	1	-0.126114	0.143201	0.999909	3694.3	4132.96	3605.06	4155.48	4284.93	4039.47
Orc6	origin recognition complex subunit 6 [Source:HGNC Symbol;Acc:HGNC:17151]	8	-0.269663	0.143236	0.999909	103.287	97.4068	89.5333	121.078	113.53	114.784
Haus5	HAUS augmin-like complex subunit 5 [Source:UniProtKB/Swiss-Prot;Acc:Q9D786]	7	0.272705	0.143239	0.999909	138.116	154.759	134.839	113.463	107.687	134.068
Dgat2	Diacylglycerol O-acyltransferase 2 [Source:UniProtKB/Swiss-Prot;Acc:Q9DCV3]	7	0.113387	0.143513	0.999909	8462.3	7425.68	7974.94	7515.2	7531.39	7007.33
Sez6l2	Seizure 6-like protein 2 [Source:UniProtKB/Swiss-Prot;Acc:Q4V9Z5]	7	0.312027	0.143529	0.999909	127.307	199.365	131.603	108.894	118.539	144.169
Gm42836	predicted gene 42836 [Source:MGI Symbol;Acc:MGI:5662973]	3	-3.66535	0.143627	NA	0	0	0	3.04598	2.50434	1.83654
Gm26809	predicted gene, 26809 [Source:MGI Symbol;Acc:MGI:5477303]	6	-0.234577	0.143665	0.999909	170.543	204.827	196.326	207.127	261.286	205.693
Gm45606	predicted gene 45606 [Source:MGI Symbol;Acc:MGI:5791442]	11	0.670614	0.143913	0.999909	26.4222	25.4896	30.204	19.0374	15.026	17.4472
Gtf2a1	Transcription initiation factor IIA subunit 1 Transcription initiation factor IIA alpha chain Transcription initiation factor IIA beta chain [Source:UniProtKB/Swiss-Prot;Acc:Q99PM3]	12	0.145654	0.143943	0.999909	473.197	432.414	457.375	427.199	392.347	410.467
CT030170.3		12	-0.413616	0.143993	0.999909	58.8493	59.1724	55.0144	92.1409	71.7911	66.1155
Msmo1	Methylsterol monooxygenase 1 [Source:UniProtKB/Swiss-Prot;Acc:Q9CRA4]	8	-0.286414	0.144023	0.999909	122.503	107.421	113.265	158.391	142.747	115.702
Pex5	Peroxisomal targeting signal 1 receptor [Source:UniProtKB/Swiss-Prot;Acc:O09012]	6	0.117329	0.144045	0.999909	779.454	772.882	766.966	731.035	727.929	677.684
AC123705.1		12	-3.00932	0.144063	NA	0	0.910344	0	3.04598	3.33912	2.75481
Fgd4	FYVE, RhoGEF and PH domain-containing protein 4 [Source:UniProtKB/Swiss-Prot;Acc:Q91ZT5]	16	-0.140179	0.144096	0.999909	631.73	628.138	592.214	697.53	673.668	669.42
Sox30	Transcription factor SOX-30 [Source:UniProtKB/Swiss-Prot;Acc:Q8CGW4]	11	-0.87181	0.144184	0.999909	15.6131	15.4759	5.39357	14.4684	14.1913	38.5674
Rpl18a-ps1	ribosomal protein L18A, pseudogene 1 [Source:MGI Symbol;Acc:MGI:3647504]	12	-3.72162	0.144212	NA	0	0	0	2.28449	0.83478	4.59136
Lefty2	Left-right determination factor 2 [Source:UniProtKB/Swiss-Prot;Acc:P57785]	1	-3.01954	0.144215	NA	0	0.910344	0	2.28449	4.1739	2.75481
Cpa3	Mast cell carboxypeptidase A [Source:UniProtKB/Swiss-Prot;Acc:P15089]	3	0.859699	0.144244	0.999909	10.8091	20.0276	12.9446	6.85346	7.51302	10.101
Zfp35	zinc finger protein 35 [Source:MGI Symbol;Acc:MGI:99179]	18	0.250337	0.14425	0.999909	148.925	151.117	177.988	130.216	126.052	146.005
Nol8	nucleolar protein 8 [Source:MGI Symbol;Acc:MGI:1918180]	13	0.140983	0.144314	0.999909	534.448	505.241	579.27	478.98	480.834	507.804
Arhgef7	Rho guanine nucleotide exchange factor 7 [Source:UniProtKB/Swiss-Prot;Acc:Q9ES28]	8	0.108786	0.144317	0.999909	3302.77	3200.77	3516.61	2957.65	3329.94	3003.67
Notch4	notch 4 [Source:MGI Symbol;Acc:MGI:107471]	17	0.181814	0.144352	0.999909	1070.1	1115.17	1447.63	958.722	1071.02	1174.47
AC167019.1		15	-2.6873	0.144478	NA	0	1.82069	0	2.28449	6.67824	3.67308
AU020206	expressed sequence AU020206 [Source:MGI Symbol;Acc:MGI:2142134]	7	-0.236092	0.144585	0.999909	481.604	412.386	517.783	667.831	430.747	561.982
Gm14399		2	0.289999	0.144616	0.999909	127.307	120.165	132.682	125.647	85.1476	99.1733
Pcdh18	Protocadherin 18 [Source:UniProtKB/Swiss-Prot;Acc:Q8VHR0]	3	0.307124	0.14477	0.999909	142.92	133.821	145.626	111.94	89.3215	140.495
Cd63-ps	CD63 antigen, pseudogene [Source:MGI Symbol;Acc:MGI:105972]	18	0.246781	0.144923	0.999909	279.835	421.489	296.646	277.946	293.843	271.808
Pfn1	profilin 1 [Source:MGI Symbol;Acc:MGI:97549]	11	0.128914	0.144923	0.999909	3787.98	3881.71	3575.94	3278.24	3617.94	3389.34
Ppp2cb	Serine/threonine-protein phosphatase 2A catalytic subunit beta isoform [Source:UniProtKB/Swiss-Prot;Acc:P62715]	8	0.127387	0.145069	0.999909	784.258	737.379	845.712	683.823	757.981	724.516
Acsm5	Acyl-coenzyme A synthetase ACSM5, mitochondrial [Source:UniProtKB/Swiss-Prot;Acc:Q8BGA8]	7	-0.222182	0.145226	0.999909	569.277	426.041	477.87	608.435	578.503	528.006
Sem1	26S proteasome complex subunit SEM1 [Source:UniProtKB/Swiss-Prot;Acc:P60897]	6	-0.129699	0.145281	0.999909	2182.23	2176.63	2306.29	2421.55	2434.22	2436.17
Rps15a-ps7	ribosomal protein S15A, pseudogene 7 [Source:MGI Symbol;Acc:MGI:3650538]	2	0.157692	0.145305	0.999909	709.795	792.91	881.31	769.11	699.546	668.501
Rassf3	Ras association domain-containing protein 3 [Source:UniProtKB/Swiss-Prot;Acc:Q99P51]	10	0.0865597	0.145398	0.999909	4700.74	4417.9	4855.29	4325.29	4506.14	4325.06
Dph5	Diphthine methyl ester synthase [Source:UniProtKB/Swiss-Prot;Acc:Q9CWQ0]	3	0.245245	0.14548	0.999909	139.317	137.462	155.335	108.132	131.895	124.885
Gm36388	predicted gene, 36388 [Source:MGI Symbol;Acc:MGI:5595547]	1	-3.12424	0.145546	NA	0	0	0	0.761495	2.50434	1.83654
Usp33	ubiquitin specific peptidase 33 [Source:MGI Symbol;Acc:MGI:2159711]	3	-0.163946	0.145562	0.999909	578.885	629.958	695.771	707.429	720.416	707.069
Gm23547	predicted gene, 23547 [Source:MGI Symbol;Acc:MGI:5453324]	6	-3.12424	0.145581	NA	0	0	0	0.761495	2.50434	1.83654
Klk1b26	Kallikrein 1-related peptidase b26 [Source:UniProtKB/Swiss-Prot;Acc:P36369]	7	-0.491559	0.145604	0.999909	54.0453	32.7724	52.857	63.2041	76.7998	55.0963
Anxa2	Annexin A2 [Source:UniProtKB/Swiss-Prot;Acc:P07356]	9	-0.174367	0.14569	0.999909	1567.31	1718.73	1349.47	1578.58	1781.42	1874.19
Gabpb2	GA-binding protein subunit beta-2 [Source:UniProtKB/Swiss-Prot;Acc:P81069]	3	-0.124914	0.145768	0.999909	819.087	810.206	806.878	925.978	838.954	890.723
Gm43850	predicted gene 43850 [Source:MGI Symbol;Acc:MGI:5663987]	5	-2.17988	0.145838	NA	0	0.910344	2.15743	5.33047	4.1739	4.59136
Trabd	Mus musculus TraB domain containing (Trabd), transcript variant 2, mRNA. [Source:RefSeq mRNA;Acc:NM_001355617]	15	-0.105934	0.145885	0.999909	1401.58	1423.78	1336.53	1452.93	1576.9	1449.95
Ifi207		1	-0.200649	0.146025	0.999909	303.855	427.862	329.008	402.831	429.077	391.184
Zfp354c	zinc finger protein 354C [Source:MGI Symbol;Acc:MGI:1353621]	11	0.364188	0.146028	0.999909	79.2665	70.0965	51.7783	57.1121	51.7564	46.8318
Kif1a	kinesin family member 1A [Source:MGI Symbol;Acc:MGI:108391]	1	0.468376	0.146037	0.999909	94.8796	62.8138	103.557	47.9742	83.478	56.9328
Chmp4c	Charged multivesicular body protein 4c [Source:UniProtKB/Swiss-Prot;Acc:Q9D7F7]	3	0.15493	0.146145	0.999909	943.992	945.848	1112.15	878.765	894.885	922.863
Mir8094	microRNA 8094 [Source:MGI Symbol;Acc:MGI:5530895]	17	0.498152	0.146493	0.999909	56.4473	60.0827	55.0144	40.3592	42.5738	38.5674
Ipo5	Importin-5 [Source:UniProtKB/Swiss-Prot;Acc:Q8BKC5]	14	0.130258	0.146507	0.999909	5750.42	6374.23	6677.24	5266.5	6190.73	5724.5
Gm15478	predicted gene 15478 [Source:MGI Symbol;Acc:MGI:3705145]	5	-3.29774	0.146536	NA	0	0	0	3.04598	0.83478	1.83654
Mylk3	Myosin light chain kinase 3 [Source:UniProtKB/Swiss-Prot;Acc:Q3UIZ8]	8	-0.100963	0.146547	0.999909	16782.9	18348.9	16414.8	17981.9	19579.8	17725.4
Atp5d	ATP synthase subunit delta, mitochondrial [Source:UniProtKB/Swiss-Prot;Acc:Q9D3D9]	10	-0.0982994	0.146572	0.999909	11910.4	10685.6	11015.8	11587.7	12622.7	11766.7
Uchl5	ubiquitin carboxyl-terminal esterase L5 [Source:MGI Symbol;Acc:MGI:1914848]	1	0.180537	0.146681	0.999909	337.483	352.303	414.226	304.598	352.277	317.722
Dynlt1-ps1	dynein light chain Tctex-type 1, pseuodogene 1 [Source:MGI Symbol;Acc:MGI:3642625]	6	-0.303177	0.1467	0.999909	124.905	149.296	149.941	179.713	185.321	158.861
Srpk3	serine/arginine-rich protein specific kinase 3 [Source:MGI Symbol;Acc:MGI:1891338]	X	0.155967	0.146884	0.999909	730.212	710.979	888.861	651.84	718.746	720.843
Lad1	Ladinin-1 [Source:UniProtKB/Swiss-Prot;Acc:P57016]	1	-0.425839	0.146975	0.999909	54.0453	50.0689	38.8337	81.48	47.5825	62.4424
D330023K18Rik	RIKEN cDNA D330023K18 gene [Source:MGI Symbol;Acc:MGI:2445152]	2	-0.403746	0.146976	0.999909	52.8443	49.1586	63.6442	68.5346	75.1302	75.2982
1110002L01Rik	RIKEN cDNA 1110002L01 gene [Source:MGI Symbol;Acc:MGI:1915821]	12	-0.257964	0.147104	0.999909	103.287	160.221	147.784	168.29	161.947	164.371
1500026H17Rik	RIKEN cDNA 1500026H17 gene [Source:MGI Symbol;Acc:MGI:1916252]	10	-0.873615	0.147109	0.999909	7.20604	5.46207	9.70843	15.9914	10.0174	14.6923
Pigu	phosphatidylinositol glycan anchor biosynthesis, class U [Source:MGI Symbol;Acc:MGI:3039607]	2	-0.153826	0.147157	0.999909	557.267	474.289	518.862	590.159	571.825	559.227
Ccpg1os	cell cycle progression 1, opposite strand [Source:MGI Symbol;Acc:MGI:3648770]	9	0.388711	0.147344	0.999909	51.6433	60.0827	61.4867	52.5432	39.2347	40.4039
Stx16	syntaxin 16 [Source:MGI Symbol;Acc:MGI:1923396]	2	-0.139822	0.147372	0.999909	708.594	869.379	816.587	880.288	823.094	940.31
Mum1	PWWP domain-containing protein MUM1 [Source:UniProtKB/Swiss-Prot;Acc:Q6DID5]	10	0.128321	0.147395	0.999909	680.971	660.91	717.345	641.94	600.207	640.953
Slc35a3	UDP-N-acetylglucosamine transporter [Source:UniProtKB/Swiss-Prot;Acc:Q8R1T4]	3	-0.18257	0.147647	0.999909	341.086	331.365	291.253	407.4	363.964	320.477
Ncl	Nucleolin [Source:UniProtKB/Swiss-Prot;Acc:P09405]	1	0.0836756	0.147734	0.999909	5485	5376.49	5502.52	4926.11	5323.39	5192.82
Tmtc2	transmembrane and tetratricopeptide repeat containing 2 [Source:MGI Symbol;Acc:MGI:1914057]	10	-0.225575	0.147789	0.999909	224.588	189.352	182.303	254.339	210.365	230.486
Wt1	Wilms tumor 1 homolog [Source:MGI Symbol;Acc:MGI:98968]	2	-0.351042	0.147861	0.999909	93.6785	171.145	118.659	154.584	192.834	144.169
Olfr1336		7	-0.741133	0.147897	0.999909	9.60806	13.6552	14.0233	21.3219	17.5304	23.8751
Chac1	Glutathione-specific gamma-glutamylcyclotransferase 1 [Source:UniProtKB/Swiss-Prot;Acc:Q8R3J5]	2	0.368459	0.147963	0.999909	123.704	89.2137	147.784	73.1035	107.687	98.255
Tysnd1	trypsin domain containing 1 [Source:MGI Symbol;Acc:MGI:1919017]	10	0.155211	0.148031	0.999909	697.785	663.641	649.386	535.331	661.981	608.814
Tspyl5	Testis-specific Y-encoded-like protein 5 [Source:UniProtKB/Swiss-Prot;Acc:Q69ZB3]	15	0.29544	0.148046	0.999909	248.608	140.193	202.798	167.529	156.939	155.188
Ube2n	ubiquitin-conjugating enzyme E2N [Source:MGI Symbol;Acc:MGI:1934835]	10	-0.121241	0.148131	0.999909	745.825	835.696	770.202	881.811	865.667	812.67
Scarna13	small Cajal body-specific RNA 1 [Source:MGI Symbol;Acc:MGI:4360027]	12	-1.88706	0.14816	NA	0	2.73103	1.07871	6.85346	3.33912	4.59136
K230015D01Rik		8	0.717892	0.148167	0.999909	28.8242	26.4	23.7317	10.6609	20.0347	17.4472
Dap	Death-associated protein 1 [Source:UniProtKB/Swiss-Prot;Acc:Q91XC8]	15	-0.179106	0.148221	0.999909	357.9	371.42	336.559	370.087	413.216	425.16
Clec4d	C-type lectin domain family 4 member D [Source:UniProtKB/Swiss-Prot;Acc:Q9Z2H6]	6	-0.873932	0.148304	0.999909	4.80403	12.7448	16.1807	17.5144	29.2173	15.6106
Tppp3	Tubulin polymerization-promoting protein family member 3 [Source:UniProtKB/Swiss-Prot;Acc:Q9CRB6]	8	-0.169461	0.148329	0.999909	427.559	428.772	357.054	497.256	422.399	444.443
Gm11973	predicted gene 11973 [Source:MGI Symbol;Acc:MGI:3650058]	11	2.58523	0.148335	0.999909	2.40201	0.910344	2.15743	0.761495	0	0
Ly6g5b	Lymphocyte antigen 6 complex locus protein G5b [Source:UniProtKB/Swiss-Prot;Acc:Q8K1T4]	17	1.45165	0.148352	0.999909	7.20604	6.37241	7.551	0.761495	2.50434	4.59136
Zfp94	zinc finger protein 94 [Source:MGI Symbol;Acc:MGI:107610]	7	0.42448	0.14847	0.999909	55.2463	66.4551	45.306	43.4052	40.0695	41.3222
Brd2	Bromodomain-containing protein 2 [Source:UniProtKB/Swiss-Prot;Acc:Q7JJ13]	17	0.109783	0.148513	0.999909	2446.45	2390.56	2485.36	2356.07	2183.79	2244.25
Spata13	spermatogenesis associated 13 [Source:MGI Symbol;Acc:MGI:104838]	14	-0.168689	0.148535	0.999909	464.79	422.4	413.148	542.946	489.181	426.078
Gm37691	predicted gene, 37691 [Source:MGI Symbol;Acc:MGI:5610919]	1	-0.234875	0.148541	0.999909	157.332	125.628	131.603	149.253	160.278	177.226
Cyp4b1	Cytochrome P450 4B1 [Source:UniProtKB/Swiss-Prot;Acc:Q64462]	4	0.169454	0.148542	0.999909	613.715	707.338	761.572	643.463	595.198	614.323
Gm17377	predicted gene, 17377 [Source:MGI Symbol;Acc:MGI:4937011]	17	-1.17155	0.149142	0.999909	1.20101	6.37241	3.23614	7.61495	7.51302	10.101
Sesn1	Sestrin-1 [Source:UniProtKB/Swiss-Prot;Acc:P58006]	10	0.149714	0.149166	0.999909	2408.02	2477.05	3000.98	2167.98	2460.93	2481.17
Zeb2os	zinc finger E-box binding homeobox 2, opposite strand [Source:MGI Symbol;Acc:MGI:3652108]	2	-0.469786	0.1493	0.999909	22.8191	42.7862	26.9679	37.3133	45.9129	46.8318
Shd	SH2 domain-containing adapter protein D [Source:UniProtKB/Swiss-Prot;Acc:O88834]	17	-0.85871	0.149303	0.999909	13.2111	9.10344	6.47229	19.7989	20.8695	11.0193
Mrfap1	MORF4 family-associated protein 1 [Source:UniProtKB/Swiss-Prot;Acc:Q9CQL7]	5	0.115844	0.149336	0.999909	5685.57	4780.22	5316.98	4686.24	5077.97	4796.13
Nmt1	Glycylpeptide N-tetradecanoyltransferase 1 [Source:UniProtKB/Swiss-Prot;Acc:O70310]	11	0.100933	0.149388	0.999909	1873.57	1924.47	2027.98	1861.86	1769.73	1800.73
Sun1	Sad1 and UNC84 domain containing 1 [Source:MGI Symbol;Acc:MGI:1924303]	5	-0.102959	0.149502	0.999909	1192.6	1254.45	1244.84	1334.9	1312.27	1319.56
Ttf1	transcription termination factor, RNA polymerase I [Source:MGI Symbol;Acc:MGI:105044]	2	0.177202	0.149541	0.999909	279.835	300.414	323.614	276.423	245.425	278.236
Epop	Elongin BC and Polycomb repressive complex 2-associated protein [Source:UniProtKB/Swiss-Prot;Acc:Q7TNS8]	11	-0.671472	0.149607	0.999909	18.0151	10.0138	17.2594	22.8449	30.0521	18.3654
Rxfp1	Relaxin receptor 1 [Source:UniProtKB/Swiss-Prot;Acc:Q6R6I7]	3	1.48634	0.149616	0.999909	25.2211	5.46207	2.15743	3.80748	5.00868	2.75481
Cxcl9	C-X-C motif chemokine 9 [Source:UniProtKB/Swiss-Prot;Acc:P18340]	5	0.464504	0.149623	0.999909	58.8493	145.655	87.3759	84.526	49.252	78.9713
Pdf	peptide deformylase, mitochondrial [Source:HGNC Symbol;Acc:HGNC:30012]	8	0.120721	0.14969	0.999909	1066.49	1006.84	1114.31	934.354	1051.82	943.983
Opn4	Melanopsin [Source:UniProtKB/Swiss-Prot;Acc:Q9QXZ9]	14	-0.461143	0.149709	0.999909	50.4423	24.5793	38.8337	60.1581	45.9129	48.6684
Tmem267	transmembrane protein 267 [Source:MGI Symbol;Acc:MGI:3648543]	13	0.351853	0.149777	0.999909	235.397	274.014	316.063	201.035	139.408	307.621
Plxna3	plexin A3 [Source:MGI Symbol;Acc:MGI:107683]	X	0.437221	0.149878	0.999909	58.8493	59.1724	44.2273	31.9828	45.0781	43.1587
Kcnip4	Kv channel interacting protein 4 [Source:MGI Symbol;Acc:MGI:1933131]	5	0.988992	0.149918	0.999909	14.4121	12.7448	7.551	6.85346	4.1739	6.4279
Hdc	histidine decarboxylase [Source:MGI Symbol;Acc:MGI:96062]	2	-0.413383	0.149937	0.999909	43.2363	49.1586	52.857	80.7185	48.4173	64.279
Gm8226	predicted gene 8226 [Source:MGI Symbol;Acc:MGI:3643827]	9	0.542886	0.149957	0.999909	121.302	118.345	105.714	51.7817	100.174	85.3992
Gm5205	predicted gene 5205 [Source:MGI Symbol;Acc:MGI:3643900]	14	-3.34847	0.149971	NA	0	0	0	2.28449	0	3.67308
Phactr4	Phosphatase and actin regulator 4 [Source:UniProtKB/Swiss-Prot;Acc:Q501J7]	4	-0.171346	0.149995	0.999909	550.061	517.076	682.826	620.619	644.45	705.232
Gm7285	predicted gene 7285 [Source:MGI Symbol;Acc:MGI:3647212]	5	-1.17577	0.150047	0.999909	4.80403	2.73103	11.8659	8.37645	14.1913	21.1202
Dnajc2	DnaJ homolog subfamily C member 2 [Source:UniProtKB/Swiss-Prot;Acc:P54103]	5	0.162273	0.150055	0.999909	680.971	649.986	600.844	540.662	592.694	593.203
Gm13880	predicted gene 13880 [Source:MGI Symbol;Acc:MGI:3649539]	2	1.04323	0.150089	0.999909	8.40705	3.64138	2.15743	2.28449	0.83478	3.67308
Zrsr2	zinc finger (CCCH type), RNA binding motif and serine/arginine rich 2 [Source:MGI Symbol;Acc:MGI:103287]	X	0.163541	0.150117	0.999909	384.322	418.758	393.731	357.903	368.973	342.515
Gm16166	predicted gene 16166 [Source:MGI Symbol;Acc:MGI:3801807]	10	-2.36591	0.150219	NA	0	0.910344	0	1.52299	2.50434	1.83654
Mapk8ip1	C-Jun-amino-terminal kinase-interacting protein 1 [Source:UniProtKB/Swiss-Prot;Acc:Q9WVI9]	2	0.272661	0.150279	0.999909	170.543	171.145	140.233	117.27	131.061	151.515
Col7a1	Collagen alpha-1(VII) chain [Source:UniProtKB/Swiss-Prot;Acc:Q63870]	9	0.40025	0.15034	0.999909	55.2463	49.1586	48.5421	41.1207	35.8956	38.5674
Ccdc114	Coiled-coil domain-containing protein 114 [Source:UniProtKB/Swiss-Prot;Acc:Q3UX62]	7	-0.41356	0.150475	0.999909	58.8493	33.6827	38.8337	63.9656	57.5999	51.4232
Chchd7	Coiled-coil-helix-coiled-coil-helix domain-containing protein 7 [Source:UniProtKB/Swiss-Prot;Acc:Q8K2Q5]	4	-0.154292	0.150485	0.999909	1061.69	1042.34	985.945	1149.86	1255.51	1032.14
Copg2	Coatomer subunit gamma-2 [Source:UniProtKB/Swiss-Prot;Acc:Q9QXK3]	6	0.115584	0.150521	0.999909	947.595	1006.84	1020.46	855.92	972.519	920.108
Acss2	Acetyl-coenzyme A synthetase, cytoplasmic [Source:UniProtKB/Swiss-Prot;Acc:Q9QXG4]	2	0.11497	0.150619	0.999909	935.584	923.999	1005.36	871.15	927.441	845.728
Tbx6	T-box transcription factor TBX6 [Source:UniProtKB/Swiss-Prot;Acc:P70327]	7	0.643197	0.150621	0.999909	25.2211	29.131	17.2594	22.0834	12.5217	11.0193
Cplx3	Complexin-3 [Source:UniProtKB/Swiss-Prot;Acc:Q8R1B5]	9	2.97567	0.1507	NA	1.20101	3.64138	2.15743	0	0	0.918271
Gm5086	predicted gene 5086 [Source:MGI Symbol;Acc:MGI:3644417]	13	-1.07534	0.150908	0.999909	4.80403	4.55172	8.62972	11.4224	10.8521	15.6106
A130071D04Rik	RIKEN cDNA A130071D04 gene [Source:MGI Symbol;Acc:MGI:2444749]	1	1.89274	0.150921	0.999909	3.60302	4.55172	1.07871	0.761495	0.83478	0.918271
Smc4	Mus musculus structural maintenance of chromosomes 4 (Smc4), transcript variant 2, mRNA. [Source:RefSeq mRNA;Acc:NM_001356976]	3	0.158552	0.150975	0.999909	333.88	348.662	341.952	296.222	297.182	325.986
Rab20	Ras-related protein Rab-20 [Source:UniProtKB/Swiss-Prot;Acc:P35295]	8	0.183386	0.151092	0.999909	569.277	477.931	429.328	383.032	456.625	460.054
Gm28529	predicted gene 28529 [Source:MGI Symbol;Acc:MGI:5579235]	18	0.714933	0.151095	0.999909	21.6181	18.2069	17.2594	14.4684	10.8521	9.18271
Mapk8	Mitogen-activated protein kinase 8 [Source:UniProtKB/Swiss-Prot;Acc:Q91Y86]	14	-0.142673	0.151097	0.999909	535.649	540.745	546.908	609.958	574.329	607.896
Usb1	U6 snRNA biogenesis 1 [Source:MGI Symbol;Acc:MGI:2142454]	8	-0.202104	0.151207	0.999909	243.804	204.827	215.743	271.092	232.069	258.952
Mctp1	Multiple C2 and transmembrane domain-containing protein 1 [Source:UniProtKB/Swiss-Prot;Acc:E9PV86]	13	-0.640161	0.15125	0.999909	38.4322	27.3103	19.4169	44.9282	35.0608	52.3415
Rps18-ps3	ribosomal protein S18, pseudogene 3 [Source:MGI Symbol;Acc:MGI:3642474]	8	-0.426197	0.151267	0.999909	61.2514	70.0965	49.6209	100.517	69.2868	73.4617
Gm8984	predicted gene 8984 [Source:MGI Symbol;Acc:MGI:3647416]	5	0.834004	0.151379	0.999909	15.6131	17.2965	14.0233	12.1839	6.67824	7.34617
Hebp1	heme binding protein 1 [Source:HGNC Symbol;Acc:HGNC:17176]	6	0.227356	0.151465	0.999909	243.804	220.303	186.618	166.767	194.504	194.673
9330179D12Rik	RIKEN cDNA 9330179D12 gene [Source:MGI Symbol;Acc:MGI:1924808]	6	0.833536	0.151513	0.999909	14.4121	13.6552	11.8659	8.37645	7.51302	6.4279
Hspd1	heat shock protein 1 (chaperonin) [Source:MGI Symbol;Acc:MGI:96242]	1	0.136973	0.15152	0.999909	6872.16	5513.96	6864.94	5891.69	5272.47	6339.74
Mov10	Putative helicase MOV-10 [Source:UniProtKB/Swiss-Prot;Acc:P23249]	3	0.212979	0.151712	0.999909	249.809	308.607	306.355	229.21	231.234	288.337
Myo7a	Unconventional myosin-VIIa [Source:UniProtKB/Swiss-Prot;Acc:P97479]	7	0.219	0.151721	0.999909	383.121	502.51	425.013	344.196	402.364	382.001
Zfp974	zinc finger protein 974 [Source:MGI Symbol;Acc:MGI:1920680]	7	-0.329919	0.151734	0.999909	98.4826	76.4689	74.4313	129.454	100.174	81.7261
Gm14232	predicted gene 14232 [Source:MGI Symbol;Acc:MGI:3701956]	2	0.95275	0.15183	0.999909	7.20604	19.1172	18.3381	7.61495	9.18258	6.4279
Gm29808	predicted gene, 29808 [Source:MGI Symbol;Acc:MGI:5588967]	3	-1.88417	0.151832	0.999909	0	0	2.15743	0	1.66956	6.4279
Gm9013	predicted gene 9013 [Source:MGI Symbol;Acc:MGI:3646930]	14	-2.34176	0.151834	0.999909	1.20101	0	0	2.28449	2.50434	0.918271
Slc39a4	solute carrier family 39 (zinc transporter), member 4 [Source:MGI Symbol;Acc:MGI:1919277]	15	1.41402	0.151881	0.999909	7.20604	9.10344	5.39357	3.80748	3.33912	0.918271
Cyb5r2	NADH-cytochrome b5 reductase 2 [Source:UniProtKB/Swiss-Prot;Acc:Q3KNK3]	7	-0.261409	0.151886	0.999909	194.563	228.496	167.201	258.908	235.408	213.957
Gm11816	predicted gene 11816 [Source:MGI Symbol;Acc:MGI:3650294]	4	-0.813376	0.151955	0.999909	9.60806	35.5034	5.39357	35.7903	23.3739	31.2212
Ccny	Cyclin-Y [Source:UniProtKB/Swiss-Prot;Acc:Q8BGU5]	18	0.124829	0.15202	0.999909	2146.2	2355.06	2505.85	2060.61	2213	2155.18
Gm3470	predicted gene 3470 [Source:MGI Symbol;Acc:MGI:3781646]	5	-0.343455	0.152046	0.999909	84.0705	65.5448	57.1719	78.434	109.356	73.4617
Slc16a10	solute carrier family 16 (monocarboxylic acid transporters), member 10 [Source:MGI Symbol;Acc:MGI:1919722]	10	-0.149623	0.152086	0.999909	546.458	464.276	491.894	586.351	540.103	536.27
Tll2	Tolloid-like protein 2 [Source:UniProtKB/Swiss-Prot;Acc:Q9WVM6]	19	0.631681	0.152213	0.999909	20.4171	17.2965	20.4956	12.9454	12.5217	11.9375
Gm10356	predicted gene 10356 [Source:MGI Symbol;Acc:MGI:3641761]	3	-3.3258	0.152378	0.999909	0	0	0	0	5.84346	0
Rpap3	RNA polymerase II-associated protein 3 [Source:UniProtKB/Swiss-Prot;Acc:Q9D706]	15	0.159421	0.152448	0.999909	362.704	355.034	386.18	327.443	338.086	322.313
Zfp97	zinc finger protein 97 [Source:MGI Symbol;Acc:MGI:105921]	17	0.253317	0.152483	0.999909	214.98	183.89	201.72	196.466	170.295	134.986
AA672651	expressed sequence AA672651 [Source:MGI Symbol;Acc:MGI:2142438]	8	-0.818571	0.152544	0.999909	9.60806	18.2069	7.551	30.4598	15.026	17.4472
Shroom1	shroom family member 1 [Source:MGI Symbol;Acc:MGI:1919024]	11	0.531458	0.152564	0.999909	34.8292	37.3241	31.2827	32.7443	19.2	19.2837
Clec14a	C-type lectin domain family 14 member A [Source:UniProtKB/Swiss-Prot;Acc:Q8VCP9]	12	-0.155052	0.152891	0.999909	527.242	539.834	463.847	570.36	535.929	599.631
Gm18537	predicted gene, 18537 [Source:MGI Symbol;Acc:MGI:5010722]	6	-0.249273	0.152979	0.999909	182.553	159.31	173.673	223.118	185.321	202.938
Aimp2	Aminoacyl tRNA synthase complex-interacting multifunctional protein 2 [Source:UniProtKB/Swiss-Prot;Acc:Q8R010]	5	-0.164903	0.153063	0.999909	362.704	385.076	379.707	391.408	414.886	460.054
Gm21817	predicted gene, 21817 [Source:MGI Symbol;Acc:MGI:5433981]	8	-1.61359	0.153077	0.999909	1.20101	1.82069	2.15743	4.56897	5.00868	6.4279
Emp3	Epithelial membrane protein 3 [Source:UniProtKB/Swiss-Prot;Acc:O35912]	7	-0.230036	0.153196	0.999909	240.201	284.938	230.845	284.799	318.886	284.664
Nr5a2	Nuclear receptor subfamily 5 group A member 2 [Source:UniProtKB/Swiss-Prot;Acc:P45448]	1	-0.73168	0.153199	0.999909	9.60806	7.28275	11.8659	15.9914	16.6956	14.6923
Hagh	hydroxyacyl glutathione hydrolase [Source:MGI Symbol;Acc:MGI:95745]	17	0.170191	0.153201	0.999909	1283.88	1242.62	1610.52	1162.04	1235.48	1279.15
Ankrd45	Ankyrin repeat domain-containing protein 45 [Source:UniProtKB/Swiss-Prot;Acc:Q810N6]	1	0.423247	0.153321	0.999909	120.101	142.924	217.9	113.463	136.904	108.356
Gm19710	predicted gene, 19710 [Source:MGI Symbol;Acc:MGI:5011895]	3	0.849757	0.153329	0.999909	13.2111	24.5793	20.4956	12.1839	7.51302	12.8558
Pink1	Serine/threonine-protein kinase PINK1, mitochondrial [Source:UniProtKB/Swiss-Prot;Acc:Q99MQ3]	4	-0.111297	0.153393	0.999909	19404.7	18098.6	18248.6	20094.3	21983.1	18141.4
Syk	spleen tyrosine kinase [Source:MGI Symbol;Acc:MGI:99515]	13	0.154081	0.153534	0.999909	1096.52	1102.43	1204.92	962.53	1108.59	988.06
Coro6	Coronin-6 [Source:UniProtKB/Swiss-Prot;Acc:Q920M5]	11	0.0900216	0.153634	0.999909	9693.33	9261.84	10136.7	8619.36	9508.98	9202.91
Scand1	SCAN domain-containing 1 [Source:MGI Symbol;Acc:MGI:1343132]	2	0.128009	0.153672	0.999909	792.665	730.096	779.911	686.869	693.703	725.434
Stambpl1	AMSH-like protease [Source:UniProtKB/Swiss-Prot;Acc:Q76N33]	19	-0.323029	0.153673	0.999909	68.4574	61.9034	51.7783	77.6725	71.7911	78.0531
Hs6st2	Heparan-sulfate 6-O-sulfotransferase 2 [Source:UniProtKB/Swiss-Prot;Acc:Q80UW0]	X	0.840905	0.153777	0.999909	20.4171	10.0138	7.551	6.09196	6.67824	8.26444
Akap7	Mus musculus A kinase (PRKA) anchor protein 7 (Akap7), transcript variant 2, mRNA. [Source:RefSeq mRNA;Acc:NM_001347460]	10	-0.133872	0.153951	0.999909	546.458	549.848	528.57	647.271	556.799	577.593
Gm14038	predicted gene 14038 [Source:MGI Symbol;Acc:MGI:3650657]	2	-0.693075	0.154008	0.999909	21.6181	8.1931	17.2594	18.2759	27.5478	29.3847
Iigp1	Interferon-inducible GTPase 1 [Source:UniProtKB/Swiss-Prot;Acc:Q9QZ85]	18	-0.631592	0.154025	0.999909	895.951	1367.34	1076.56	2747.47	953.319	1473.83
Jam2	Junctional adhesion molecule B [Source:UniProtKB/Swiss-Prot;Acc:Q9JI59]	16	-0.122261	0.154239	0.999909	3538.17	3899	3171.42	4035.92	3783.22	3730.02
Gm45883	predicted gene 45883 [Source:MGI Symbol;Acc:MGI:5804998]	11	0.563917	0.154276	0.999909	36.0302	38.2345	61.4867	26.6523	36.7303	28.4664
AC106830.2		15	1.85285	0.154345	0.999909	12.0101	6.37241	3.23614	0	4.1739	1.83654
Atp5g2	ATP synthase F(0) complex subunit C2, mitochondrial [Source:UniProtKB/Swiss-Prot;Acc:P56383]	15	0.336947	0.154495	0.999909	75.6634	39.1448	70.1164	46.4512	43.4086	55.0963
2018-09-10	septin 10 [Source:MGI Symbol;Acc:MGI:1918110]	10	0.185955	0.154659	0.999909	391.528	349.572	296.646	299.268	306.364	305.784
Atrnl1	Attractin-like protein 1 [Source:UniProtKB/Swiss-Prot;Acc:Q6A051]	19	-0.183722	0.15468	0.999909	829.896	699.144	620.261	805.662	899.059	733.699
Slc4a2	solute carrier family 4 (anion exchanger), member 2 [Source:MGI Symbol;Acc:MGI:109351]	5	-0.107244	0.154682	0.999909	1118.14	1056	1115.39	1126.25	1242.99	1172.63
Ccni	Cyclin-I [Source:UniProtKB/Swiss-Prot;Acc:Q9Z2V9]	5	-0.127044	0.154819	0.999909	3373.63	3011.42	3093.75	3546.28	3724.79	3075.29
Gmps	GMP synthase [glutamine-hydrolyzing] [Source:UniProtKB/Swiss-Prot;Acc:Q3THK7]	3	-0.101024	0.154982	0.999909	942.791	968.606	914.75	1020.4	1025.11	986.223
Il11ra1	Interleukin-11 receptor subunit alpha-1 [Source:UniProtKB/Swiss-Prot;Acc:Q64385]	4	0.123998	0.155005	0.999909	1940.83	1716.91	1920.11	1765.91	1692.93	1655.64
Tbx15	T-box transcription factor TBX15 [Source:UniProtKB/Swiss-Prot;Acc:O70306]	3	0.480368	0.155042	0.999909	44.4373	50.0689	40.9911	24.3678	39.2347	33.976
Gm5829	predicted gene 5829 [Source:MGI Symbol;Acc:MGI:3644438]	1	-3.21358	0.155205	0.999909	0	0	0	5.33047	0	0
Crispld2	Cysteine-rich secretory protein LCCL domain-containing 2 [Source:UniProtKB/Swiss-Prot;Acc:Q8BZQ2]	8	0.164906	0.15528	0.999909	1538.49	1630.43	1670.93	1462.83	1317.28	1538.1
9330104G04Rik	RIKEN cDNA 9330104G04 gene [Source:MGI Symbol;Acc:MGI:2445112]	7	0.636973	0.15529	0.999909	32.4272	16.3862	28.0466	16.7529	18.3652	13.7741
Limk1	LIM domain kinase 1 [Source:UniProtKB/Swiss-Prot;Acc:P53668]	5	-0.210241	0.155301	0.999909	166.94	159.31	155.335	181.997	178.643	196.51
B930036N10Rik	RIKEN cDNA B930036N10 gene [Source:MGI Symbol;Acc:MGI:3702496]	1	1.47581	0.155447	0.999909	15.6131	5.46207	0	3.04598	1.66956	2.75481
Eif2ak1	Eukaryotic translation initiation factor 2-alpha kinase 1 [Source:UniProtKB/Swiss-Prot;Acc:Q9Z2R9]	5	0.106764	0.155658	0.999909	925.976	975.889	940.639	882.573	913.25	844.809
Lrpprc	Leucine-rich PPR motif-containing protein, mitochondrial [Source:UniProtKB/Swiss-Prot;Acc:Q6PB66]	17	0.0969268	0.155817	0.999909	5600.3	5269.98	5713.95	5049.47	5234.91	5220.37
Gm9493		19	-0.133059	0.156001	0.999909	1243.04	1360.96	1275.04	1298.35	1450.01	1509.64
Gm9115	predicted gene 9115 [Source:MGI Symbol;Acc:MGI:3648181]	X	-3.32579	0.156024	0.999909	0	0	0	0	5.84346	0
4930506C21Rik	RIKEN cDNA 4930506C21 gene [Source:MGI Symbol;Acc:MGI:1922310]	17	-0.394765	0.156085	0.999909	56.4473	63.7241	57.1719	92.9024	65.9477	74.38
AC125149.1		GL456210.1	-1.0713	0.156192	0.999909	3.60302	10.9241	4.31486	17.5144	10.8521	11.9375
Ssna1	Sjoegren syndrome nuclear autoantigen 1 homolog [Source:UniProtKB/Swiss-Prot;Acc:Q9JJ94]	2	-0.17931	0.15622	0.999909	389.126	457.903	455.217	461.466	479.999	536.27
Rab27b	RAB27B, member RAS oncogene family [Source:MGI Symbol;Acc:MGI:1931295]	18	0.44299	0.156311	0.999909	43.2363	40.9655	34.5189	29.6983	31.7217	25.7116
Gm5045	predicted gene 5045 [Source:MGI Symbol;Acc:MGI:3647181]	15	3.84401	0.156522	NA	0	5.46207	1.07871	0	0	0
Gm9157	predicted gene 9157 [Source:MGI Symbol;Acc:MGI:3643722]	X	-2.86137	0.156657	NA	0	0	1.07871	4.56897	0	3.67308
Gm17039	predicted gene 17039 [Source:MGI Symbol;Acc:MGI:4937866]	13	-1.57756	0.156686	0.999909	0	2.73103	2.15743	4.56897	3.33912	7.34617
Gm6444	predicted gene 6444 [Source:MGI Symbol;Acc:MGI:3648226]	5	0.327611	0.15679	0.999909	132.111	117.434	134.839	89.8564	90.9911	125.803
Gm16364	predicted gene 16364 [Source:MGI Symbol;Acc:MGI:3840142]	10	-0.967325	0.156854	0.999909	3.60302	9.10344	8.62972	15.2299	15.026	11.9375
Tnfrsf12a	Tumor necrosis factor receptor superfamily member 12A [Source:UniProtKB/Swiss-Prot;Acc:Q9CR75]	17	0.402864	0.156864	0.999909	1339.12	984.993	1728.1	691.438	1177.04	1196.51
Chchd1	Coiled-coil-helix-coiled-coil-helix domain-containing protein 1 [Source:UniProtKB/Swiss-Prot;Acc:Q9CQA6]	14	-0.131195	0.156869	0.999909	691.78	782.896	789.619	842.214	804.728	835.627
Klhl3	Kelch-like protein 3 [Source:UniProtKB/Swiss-Prot;Acc:E0CZ16]	13	-0.189417	0.156896	0.999909	270.227	249.434	244.868	306.883	302.191	260.789
Slfn5	Schlafen family member 5 [Source:UniProtKB/Swiss-Prot;Acc:Q8CBA2]	11	-0.142963	0.157141	0.999909	2655.43	3304.55	3131.51	3414.54	3094.53	3534.43
Celsr2	cadherin EGF LAG seven-pass G-type receptor 2 isoform 2 [Source:RefSeq peptide;Acc:NP_001004177]	3	-0.202901	0.157161	0.999909	235.397	184.8	198.483	223.118	258.782	227.731
Rab31	RAB31, member RAS oncogene family [Source:HGNC Symbol;Acc:HGNC:9771]	17	0.147972	0.157259	0.999909	526.041	532.551	514.547	438.621	509.216	472.91
Actn2	Alpha-actinin-2 [Source:UniProtKB/Swiss-Prot;Acc:Q9JI91]	13	0.127378	0.157358	0.999909	55470.9	51910.6	58458.8	44154.5	56093.9	51577.5
Msh6	DNA mismatch repair protein Msh6 [Source:UniProtKB/Swiss-Prot;Acc:P54276]	17	0.172015	0.157404	0.999909	306.257	319.531	273.993	261.954	272.138	265.38
Dsn1	Kinetochore-associated [Source:UniProtKB/Swiss-Prot;Acc:Q9CYC5]	2	0.462187	0.157407	0.999909	44.4373	30.9517	37.755	28.9368	24.2086	28.4664
Gm14788	predicted gene 14788 [Source:MGI Symbol;Acc:MGI:3705584]	X	3.81223	0.157507	NA	3.60302	1.82069	1.07871	0	0	0
Dixdc1	Dixin [Source:UniProtKB/Swiss-Prot;Acc:Q80Y83]	9	-0.215148	0.157571	0.999909	402.337	271.283	317.142	346.48	429.077	370.982
Grhl1	Grainyhead-like [Source:UniProtKB/Swiss-Prot;Acc:Q921D9]	12	0.845477	0.157578	0.999909	12.0101	10.0138	23.7317	12.9454	6.67824	5.50963
Mfng	Beta-1,3-N-acetylglucosaminyltransferase manic fringe [Source:UniProtKB/Swiss-Prot;Acc:O09008]	15	0.199189	0.157685	0.999909	218.583	226.676	215.743	197.227	189.495	189.164
Thap2	THAP domain-containing protein 2 [Source:UniProtKB/Swiss-Prot;Acc:Q9D305]	10	-0.203849	0.157755	0.999909	225.789	245.793	265.364	294.699	277.147	277.318
Gm43802	predicted gene 43802 [Source:MGI Symbol;Acc:MGI:5663939]	3	-0.650352	0.15782	0.999909	30.0252	65.5448	31.2827	94.4254	35.0608	70.7069
Cdhr4	cadherin-related family member 4 [Source:MGI Symbol;Acc:MGI:1916648]	9	-0.73304	0.157848	0.999909	15.6131	10.0138	7.551	19.7989	20.0347	14.6923
Riiad1	RIIa domain-containing protein 1 [Source:UniProtKB/Swiss-Prot;Acc:Q3KNY5]	3	-0.824125	0.157868	0.999909	12.0101	9.10344	8.62972	14.4684	25.0434	12.8558
Acaa2	3-ketoacyl-CoA thiolase, mitochondrial [Source:UniProtKB/Swiss-Prot;Acc:Q8BWT1]	18	-0.111138	0.157918	0.999909	18975.9	16910.6	18188.2	21331.8	19198.3	17867.7
Tpra1	Transmembrane protein adipocyte-associated 1 [Source:UniProtKB/Swiss-Prot;Acc:Q99MU1]	6	0.146895	0.15799	0.999909	791.464	635.42	719.503	601.581	680.346	653.809
Gm12165	predicted gene 12165 [Source:MGI Symbol;Acc:MGI:3650634]	11	-1.09902	0.158415	0.999909	3.60302	7.28275	2.15743	3.04598	8.3478	17.4472
Lysmd3	LysM and putative peptidoglycan-binding domain-containing protein 3 [Source:UniProtKB/Swiss-Prot;Acc:Q99LE3]	13	-0.183574	0.158416	0.999909	285.84	308.607	261.049	347.242	318.051	306.703
Rtn4	reticulon 4 [Source:MGI Symbol;Acc:MGI:1915835]	11	0.13047	0.15847	0.999909	2343.16	2505.27	2534.98	2036.24	2572.79	2137.74
Arhgef17	Rho guanine nucleotide exchange factor 17 [Source:UniProtKB/Swiss-Prot;Acc:Q80U35]	7	-0.127229	0.158512	0.999909	2417.63	2151.14	2283.64	2344.64	2767.3	2369.14
Nos1	Nitric oxide synthase, brain [Source:UniProtKB/Swiss-Prot;Acc:Q9Z0J4]	5	0.880558	0.15876	0.999909	34.8292	26.4	21.5743	15.9914	14.1913	14.6923
Hnrnph3	Mus musculus heteroous nuclear ribonucleoprotein H3 (Hnrnph3), transcript variant 3, mRNA. [Source:RefSeq mRNA;Acc:NM_001359260]	10	0.144395	0.158773	0.999909	1169.78	1007.75	1148.83	998.32	1026.78	981.632
Ctsz	cathepsin Z [Source:MGI Symbol;Acc:MGI:1891190]	2	0.144212	0.158802	0.999909	851.514	984.082	866.208	803.377	830.607	813.588
Pcdha11	protocadherin alpha 11 [Source:MGI Symbol;Acc:MGI:1298372]	18	-2.58877	0.158895	NA	0	1.82069	0	3.04598	4.1739	4.59136
Tcf19	transcription factor 19 [Source:MGI Symbol;Acc:MGI:103180]	17	0.453168	0.158928	0.999909	70.8594	64.6344	40.9911	41.8822	37.5651	49.5866
Tceal8	Transcription elongation factor A protein-like 8 [Source:UniProtKB/Swiss-Prot;Acc:Q9CZY2]	X	-0.264137	0.158938	0.999909	139.317	121.076	89.5333	130.977	128.556	160.697
Ddah1	N(G),N(G)-dimethylarginine dimethylaminohydrolase 1 [Source:UniProtKB/Swiss-Prot;Acc:Q9CWS0]	3	0.232432	0.15896	0.999909	204.171	183.89	179.067	161.437	139.408	181.818
Gstm1	Glutathione S-transferase Mu 1 [Source:UniProtKB/Swiss-Prot;Acc:P10649]	3	-0.136342	0.159098	0.999909	4484.56	4526.23	4087.25	4853.01	5189.83	4352.61
Gins1	DNA replication complex GINS protein PSF1 [Source:UniProtKB/Swiss-Prot;Acc:Q9CZ15]	2	0.39984	0.159277	0.999909	44.4373	49.1586	38.8337	35.0288	34.226	31.2212
Gm12250		11	-0.641389	0.159314	0.999909	37.2312	39.1448	47.4634	109.655	22.5391	60.6059
Atp8a1	Phospholipid-transporting ATPase IA [Source:UniProtKB/Swiss-Prot;Acc:P70704]	5	0.14308	0.159386	0.999909	1352.33	1345.49	1440.08	1254.18	1283.06	1209.36
Gm7290	predicted pseudogene 7290 [Source:MGI Symbol;Acc:MGI:3646633]	7	-3.63705	0.159496	NA	0	0	0	3.80748	2.50434	0.918271
Gmpr	guanosine monophosphate reductase [Source:MGI Symbol;Acc:MGI:1913605]	13	0.102418	0.159639	0.999909	2660.23	2603.58	2904.98	2510.65	2651.26	2445.36
Hnrnpa3	Heteroous nuclear ribonucleoprotein A3 [Source:UniProtKB/Swiss-Prot;Acc:Q8BG05]	2	-0.102587	0.159647	0.999909	1614.15	1553.05	1528.54	1814.64	1625.32	1597.79
Eif4e	Eukaryotic translation initiation factor 4E [Source:UniProtKB/Swiss-Prot;Acc:P63073]	3	0.0971799	0.159689	0.999909	2616.99	2959.53	2728.07	2461.91	2645.42	2662.99
Ltbp2	latent transforming growth factor beta binding protein 2 [Source:HGNC Symbol;Acc:HGNC:6715]	12	0.27182	0.159701	0.999909	320.669	421.489	389.416	232.256	366.469	340.679
Dek	Protein DEK [Source:UniProtKB/Swiss-Prot;Acc:Q7TNV0]	13	0.115975	0.159935	0.999909	875.534	845.71	790.698	791.193	735.442	790.631
Grip1	Glutamate receptor-interacting protein 1 [Source:UniProtKB/Swiss-Prot;Acc:Q925T6]	10	0.716243	0.159959	0.999909	24.0201	15.4759	21.5743	9.89944	12.5217	14.6923
Gm6723	predicted pseudogene 6723 [Source:MGI Symbol;Acc:MGI:3648054]	15	1.23492	0.16005	0.999909	10.8091	3.64138	11.8659	2.28449	2.50434	6.4279
Uba52	ubiquitin A-52 residue ribosomal protein fusion product 1 [Source:MGI Symbol;Acc:MGI:98887]	8	-0.10246	0.160077	0.999909	6842.14	7188.08	6790.51	7667.49	7655.77	7030.28
R74862	expressed sequence R74862 [Source:MGI Symbol;Acc:MGI:2142382]	7	0.309931	0.160219	0.999909	91.2765	81.931	72.2739	62.4426	69.2868	66.1155
Wnt5a	wingless-type MMTV integration site family, member 5A [Source:MGI Symbol;Acc:MGI:98958]	14	-0.19747	0.160386	0.999909	351.895	316.8	265.364	340.388	399.86	329.659
Cc2d1b	Coiled-coil and C2 domain-containing protein 1B [Source:UniProtKB/Swiss-Prot;Acc:Q8BRN9]	4	0.160372	0.160427	0.999909	594.498	559.862	537.2	483.549	508.381	521.578
Siglecg	Sialic acid-binding Ig-like lectin 10 [Source:UniProtKB/Swiss-Prot;Acc:Q80ZE3]	7	1.17246	0.160452	0.999909	6.00504	10.0138	8.62972	0.761495	6.67824	3.67308
Ccl4	C-C motif chemokine 4 [Source:UniProtKB/Swiss-Prot;Acc:P14097]	11	1.55684	0.160484	0.999909	3.60302	6.37241	2.15743	1.52299	0.83478	1.83654
Iqgap3	IQ motif containing GTPase activating protein 3 [Source:HGNC Symbol;Acc:HGNC:20669]	3	0.614028	0.160549	0.999909	39.6332	69.1862	48.5421	28.1753	26.713	48.6684
Zfp516	zinc finger protein 516 [Source:MGI Symbol;Acc:MGI:2443957]	18	-0.18869	0.160584	0.999909	365.106	431.503	367.842	424.914	510.051	393.938
Bag3	BAG family molecular chaperone regulator 3 [Source:UniProtKB/Swiss-Prot;Acc:Q9JLV1]	7	0.113219	0.16067	0.999909	5666.35	5829.84	6645.96	5409.66	5685.69	5678.59
Appl2	DCC-interacting protein 13-beta [Source:UniProtKB/Swiss-Prot;Acc:Q8K3G9]	10	-0.119582	0.160786	0.999909	1993.67	1978.18	1965.42	2410.13	2003.47	2033.97
Gata6	Transcription factor GATA-6 [Source:UniProtKB/Swiss-Prot;Acc:Q61169]	18	-0.112019	0.160818	0.999909	1389.57	1303.61	1387.23	1469.69	1506.78	1430.67
Atp5o	ATP synthase subunit O, mitochondrial [Source:UniProtKB/Swiss-Prot;Acc:Q9DB20]	16	-0.0824216	0.161023	0.999909	18521.9	18262.4	17706	19773	19332.7	18585.8
Gem	GTP-binding protein GEM [Source:UniProtKB/Swiss-Prot;Acc:P55041]	4	-0.408807	0.161034	0.999909	105.689	82.8413	60.408	140.115	112.695	76.2165
Gm43359	predicted gene 43359 [Source:MGI Symbol;Acc:MGI:5663496]	5	-0.562697	0.161142	0.999909	42.0352	33.6827	32.3614	77.6725	43.4086	37.6491
Sorbs3	sorbin and SH3 domain containing 3 [Source:MGI Symbol;Acc:MGI:700013]	14	-0.14135	0.161191	0.999909	907.961	934.924	1065.77	1033.35	1143.65	1031.22
Gpd1	glycerol-3-phosphate dehydrogenase 1 (soluble) [Source:MGI Symbol;Acc:MGI:95679]	15	0.146211	0.161481	0.999909	1293.48	1611.31	1605.13	1401.91	1386.57	1289.25
Vwa8	von Willebrand factor A domain containing 8 [Source:MGI Symbol;Acc:MGI:1919008]	14	0.152201	0.161572	0.999909	6794.1	6380.6	7965.23	6106.43	6801.79	6113.85
Mcts2	Malignant T-cell-amplified sequence 2 [Source:UniProtKB/Swiss-Prot;Acc:Q9CQ21]	2	-0.232452	0.161605	0.999909	117.699	116.524	124.052	138.592	131.061	151.515
Pdgfrb	platelet-derived growth factor receptor beta isoform 2 [Source:RefSeq peptide;Acc:NP_032835]	18	-0.0928428	0.161729	0.999909	1615.35	1636.8	1677.4	1745.35	1719.65	1793.38
Gab3	GRB2-associated-binding protein 3 [Source:UniProtKB/Swiss-Prot;Acc:Q8BSM5]	X	-0.538371	0.161788	0.999909	18.0151	21.8483	15.102	26.6523	22.5391	31.2212
Oat	ornithine aminotransferase [Source:MGI Symbol;Acc:MGI:97394]	7	0.0679939	0.161794	0.999909	5020.21	4791.14	4868.24	4682.43	4678.11	4639.11
Tmem181b-ps	transmembrane protein 181B, pseudogene [Source:MGI Symbol;Acc:MGI:3779544]	17	-0.235952	0.161856	0.999909	299.051	320.441	380.786	505.633	322.225	348.943
Gm40841	predicted gene, 40841 [Source:MGI Symbol;Acc:MGI:5623726]	13	-0.591053	0.162105	0.999909	43.2363	32.7724	21.5743	66.2501	35.0608	44.9953
Naaladl1	N-acetylated-alpha-linked acidic dipeptidase-like protein [Source:UniProtKB/Swiss-Prot;Acc:Q7M758]	19	-1.679	0.162247	0.999909	0	1.82069	2.15743	5.33047	5.00868	2.75481
Hsd17b7	hydroxysteroid (17-beta) dehydrogenase 7 [Source:MGI Symbol;Acc:MGI:1330808]	1	-0.248797	0.162477	0.999909	491.212	642.703	357.054	559.699	636.103	578.511
B230118H07Rik	Uncharacterized [Source:UniProtKB/Swiss-Prot;Acc:Q9CQI4]	2	-0.117192	0.162511	0.999909	881.539	916.717	836.004	1005.94	959.163	891.641
Vis1	viral integration site 1 [Source:MGI Symbol;Acc:MGI:96091]	2	-1.75049	0.162641	0.999909	0	0	4.31486	3.80748	4.1739	6.4279
Fut4	Alpha-(1,3)-fucosyltransferase 4 [Source:UniProtKB/Swiss-Prot;Acc:Q11127]	9	0.487835	0.162652	0.999909	34.8292	24.5793	33.4401	23.6063	19.2	22.9568
Gm11966	predicted gene 11966 [Source:MGI Symbol;Acc:MGI:3649988]	11	-0.152234	0.162723	0.999909	994.434	1015.03	824.138	1176.51	950.815	1021.12
Gm26561	predicted gene, 26561 [Source:MGI Symbol;Acc:MGI:5477055]	17	-1.47255	0.162733	0.999909	4.80403	0	2.15743	6.09196	5.00868	7.34617
Ung	uracil DNA glycosylase [Source:MGI Symbol;Acc:MGI:109352]	5	-0.193083	0.162765	0.999909	443.172	416.938	344.11	441.667	435.755	499.54
Gm7331	predicted gene 7331 [Source:MGI Symbol;Acc:MGI:3644702]	X	-0.753438	0.162897	0.999909	338.684	87.3931	254.577	231.495	558.468	356.289
Nedd8	NEDD8 [Source:UniProtKB/Swiss-Prot;Acc:P29595]	14	-0.118033	0.162913	0.999909	1375.15	1410.12	1338.68	1470.45	1527.65	1478.42
Gm43283	predicted gene 43283 [Source:MGI Symbol;Acc:MGI:5663420]	3	-2.96622	0.162941	NA	1.20101	0	0	5.33047	1.66956	1.83654
Gm7114	predicted gene 7114 [Source:MGI Symbol;Acc:MGI:3643085]	1	1.33752	0.16296	0.999909	3.60302	7.28275	14.0233	4.56897	2.50434	2.75481
Sox12	Transcription factor SOX-12 [Source:UniProtKB/Swiss-Prot;Acc:Q04890]	2	0.198703	0.162984	0.999909	385.523	374.151	497.287	316.782	392.347	386.592
Mmp28	matrix metallopeptidase 28 (epilysin) [Source:MGI Symbol;Acc:MGI:2153062]	11	-0.252376	0.162989	0.999909	102.086	104.69	93.8482	119.555	118.539	120.294
Gm14140	predicted gene 14140 [Source:MGI Symbol;Acc:MGI:3649719]	2	-2.82292	0.163004	NA	0	0	1.07871	3.80748	4.1739	0
Dnaja3	DnaJ homolog subfamily A member 3, mitochondrial [Source:UniProtKB/Swiss-Prot;Acc:Q99M87]	16	0.0725658	0.163059	0.999909	3341.2	3245.38	3324.6	3069.59	3184.69	3169.87
Trim72	Tripartite motif-containing protein 72 [Source:UniProtKB/Swiss-Prot;Acc:Q1XH17]	7	0.126884	0.16308	0.999909	11838.3	12150.4	12661.9	9544.58	11992.5	12031.2
Dglucy	D-glutamate cyclase, mitochondrial [Source:UniProtKB/Swiss-Prot;Acc:Q8BH86]	12	-0.154737	0.163338	0.999909	1358.34	1187.09	1337.61	1549.64	1455.02	1314.05
Gm3776	predicted gene 3776 [Source:MGI Symbol;Acc:MGI:3826440]	9	0.508162	0.16354	0.999909	50.4423	57.3517	102.478	38.8362	55.0955	54.178
St14	suppression of tumorigenicity 14 (colon carcinoma) [Source:MGI Symbol;Acc:MGI:1338881]	9	0.683251	0.163632	0.999909	16.8141	24.5793	17.2594	12.9454	9.18258	14.6923
Gm20695		16	5.46024	0.163717	0.999909	4.80403	15.4759	0	0	0	0
Gm19461	predicted gene, 19461 [Source:MGI Symbol;Acc:MGI:5011646]	1	-0.223519	0.163811	0.999909	329.076	334.096	313.906	399.785	399.86	340.679
Gm14295		2	-0.281873	0.163813	0.999909	92.4775	96.4965	87.3759	108.894	111.861	115.702
Gm10171	predicted gene 10171 [Source:MGI Symbol;Acc:MGI:3704203]	1	0.145445	0.163829	0.999909	775.851	865.737	805.8	735.604	791.372	686.867
Gm21742	predicted gene, 21742 [Source:MGI Symbol;Acc:MGI:5433906]	Y	5.45642	0.164015	0.999909	8.40705	11.8345	0	0	0	0
Gm13887	predicted gene 13887 [Source:MGI Symbol;Acc:MGI:3649361]	2	-2.13008	0.16418	NA	0	0.910344	1.07871	3.80748	3.33912	1.83654
Prdm2	PR domain containing 2, with ZNF domain [Source:MGI Symbol;Acc:MGI:107628]	4	-0.104799	0.164181	0.999909	1013.65	1086.04	1159.62	1160.52	1182.05	1164.37
Hist1h1e	Histone H1.4 [Source:UniProtKB/Swiss-Prot;Acc:P43274]	13	0.35447	0.164254	0.999909	88.8745	69.1862	80.9036	63.9656	50.9216	71.6252
Uhrf1	ubiquitin-like, containing PHD and RING finger domains, 1 [Source:MGI Symbol;Acc:MGI:1338889]	17	0.52543	0.164335	0.999909	58.8493	71.0069	34.5189	23.6063	40.9042	50.5049
Gm14173	predicted gene 14173 [Source:MGI Symbol;Acc:MGI:3650930]	2	2.1878	0.164393	0.999909	0	0	2.15743	0	0	0
Gm3331	predicted gene 3331 [Source:MGI Symbol;Acc:MGI:3781509]	9	3.14518	0.164433	NA	4.80403	0	3.23614	0	0	0.918271
Pgap1	GPI inositol-deacylase [Source:UniProtKB/Swiss-Prot;Acc:Q3UUQ7]	1	-0.312954	0.16447	0.999909	103.287	102.869	73.3526	121.839	116.034	109.274
Nop14	Nucleolar protein 14 [Source:UniProtKB/Swiss-Prot;Acc:Q8R3N1]	5	0.143998	0.164478	0.999909	490.011	457.903	514.547	417.299	480.834	424.241
Lman1l	Protein ERGIC-53-like [Source:UniProtKB/Swiss-Prot;Acc:Q8VCD3]	9	0.729823	0.164564	0.999909	24.0201	23.669	47.4634	19.7989	20.0347	17.4472
Tbc1d7	TBC1 domain family member 7 [Source:UniProtKB/Swiss-Prot;Acc:Q9D0K0]	13	0.158614	0.164581	0.999909	386.724	396	392.652	387.601	348.103	315.885
Gm7628		9	1.33313	0.164719	0.999909	12.0101	3.64138	7.551	3.80748	2.50434	2.75481
Synpo	Synaptopodin [Source:UniProtKB/Swiss-Prot;Acc:Q8CC35]	18	0.186744	0.164816	0.999909	3808.39	3459.31	4502.55	2993.44	3730.63	3617.07
Gm13394	predicted gene 13394 [Source:MGI Symbol;Acc:MGI:3651848]	2	2.7525	0.164818	NA	0	2.73103	3.23614	0.761495	0	0
Arsi	Arylsulfatase I [Source:UniProtKB/Swiss-Prot;Acc:Q32KI9]	18	0.566556	0.164858	0.999909	33.6282	46.4276	26.9679	21.3219	15.8608	35.8126
Ubxn8	UBX domain protein 8 [Source:MGI Symbol;Acc:MGI:1337129]	8	0.189173	0.164891	0.999909	255.815	292.221	252.419	244.44	236.243	222.222
Park7	Protein/nucleic acid deglycase DJ-1 [Source:UniProtKB/Swiss-Prot;Acc:Q99LX0]	4	0.100991	0.164948	0.999909	3475.71	3564	3867.19	3267.58	3580.37	3322.31
Ulk3	unc-51-like kinase 3 [Source:MGI Symbol;Acc:MGI:1918992]	9	0.176181	0.164964	0.999909	299.051	308.607	333.323	265	296.347	271.808
Itpkc	Inositol-trisphosphate 3-kinase C [Source:UniProtKB/Swiss-Prot;Acc:Q7TS72]	7	0.236555	0.164999	0.999909	135.714	135.641	159.65	118.032	118.539	129.476
Lpcat1	Lysophosphatidylcholine acyltransferase 1 [Source:UniProtKB/Swiss-Prot;Acc:Q3TFD2]	13	0.183159	0.165064	0.999909	228.191	266.731	271.836	221.595	219.547	235.996
Ap3m1-ps	adaptor-related protein complex 3, mu 1 subunit, pseudogene [Source:MGI Symbol;Acc:MGI:3645307]	10	-0.721978	0.165073	0.999909	3.60302	11.8345	14.0233	21.3219	15.8608	11.9375
Adgrl1	Adhesion G protein-coupled receptor L1 [Source:UniProtKB/Swiss-Prot;Acc:Q80TR1]	8	-0.166505	0.165301	0.999909	816.685	670.924	748.628	874.196	854.815	776.857
Zfp185	zinc finger protein 185 [Source:MGI Symbol;Acc:MGI:108095]	X	0.801183	0.165327	0.999909	15.6131	14.5655	7.551	8.37645	5.00868	8.26444
Serpinb9b	serine (or cysteine) peptidase inhibitor, clade B, member 9b [Source:MGI Symbol;Acc:MGI:894668]	13	0.947148	0.165579	0.999909	9.60806	11.8345	10.7871	3.80748	7.51302	5.50963
Cln5	Ceroid-lipofuscinosis neuronal Ceroid-lipofuscinosis neuronal , secreted form [Source:UniProtKB/Swiss-Prot;Acc:Q3UMW8]	14	0.143324	0.16574	0.999909	516.433	566.234	528.57	488.88	474.99	496.785
Rps20	ribosomal protein S20 [Source:MGI Symbol;Acc:MGI:1914677]	4	-0.119539	0.165863	0.999909	849.112	875.751	882.388	960.245	954.989	917.353
Gm26848	predicted gene, 26848 [Source:MGI Symbol;Acc:MGI:5477342]	17	-0.594902	0.165906	0.999909	20.4171	13.6552	17.2594	31.9828	20.8695	23.8751
Rpe	Ribulose-phosphate 3-epimerase [Source:UniProtKB/Swiss-Prot;Acc:Q8VEE0]	1	0.196923	0.166135	0.999909	196.965	198.455	180.145	168.29	168.626	165.289
Rpl34-ps1	ribosomal protein L34, pseudogene 1 [Source:MGI Symbol;Acc:MGI:3704270]	6	-0.171869	0.166214	0.999909	821.489	970.427	828.453	1023.45	989.215	941.228
Gm18343	predicted gene, 18343 [Source:MGI Symbol;Acc:MGI:5010528]	5	-3.14252	0.166327	NA	0	0	0	0	3.33912	1.83654
Gm44166	predicted gene, 44166 [Source:MGI Symbol;Acc:MGI:5690558]	6	-1.25713	0.166441	0.999909	0	12.7448	6.47229	19.0374	15.026	12.8558
Ndufaf2	NADH dehydrogenase [ubiquinone] 1 alpha subcomplex assembly factor 2 [Source:UniProtKB/Swiss-Prot;Acc:Q59J78]	13	-0.217395	0.166445	0.999909	222.186	362.317	320.378	345.719	370.643	339.76
Itpripl1	Mus musculus inositol 1,4,5-triphosphate receptor interacting protein-like 1 (Itpripl1), transcript variant 3, mRNA. [Source:RefSeq mRNA;Acc:NM_001355634]	2	-0.193516	0.166449	0.999909	236.598	281.296	265.364	300.029	318.886	278.236
Xirp1	xin actin-binding repeat containing 1 [Source:MGI Symbol;Acc:MGI:1333878]	9	0.132162	0.166501	0.999909	5875.33	5477.54	6992.23	5264.22	5734.11	5740.11
S100a6	S100 calcium binding protein A6 (calcyclin) [Source:MGI Symbol;Acc:MGI:1339467]	3	-0.25713	0.166505	0.999909	696.584	853.903	569.561	858.205	917.424	759.41
Chtf18	chromosome transmission fidelity factor 18 [Source:HGNC Symbol;Acc:HGNC:18435]	17	0.440369	0.16657	0.999909	42.0352	48.2482	40.9911	28.1753	35.8956	33.0578
Ano10	Anoctamin-10 [Source:UniProtKB/Swiss-Prot;Acc:Q8BH79]	9	-0.191479	0.166596	0.999909	1241.84	984.993	1373.2	1417.9	1182.88	1507.8
Gm3531	predicted pseudogene 3531 [Source:MGI Symbol;Acc:MGI:3781708]	1	-0.26781	0.1666	0.999909	361.503	249.434	306.355	376.94	372.312	352.616
Gm14681	predicted gene 14681 [Source:MGI Symbol;Acc:MGI:3705734]	X	0.143294	0.16662	0.999909	516.433	505.241	444.43	444.713	450.781	431.587
Cdk1	Cyclin-dependent kinase 1 [Source:UniProtKB/Swiss-Prot;Acc:P11440]	10	0.718357	0.166633	0.999909	33.6282	41.8758	18.3381	11.4224	15.8608	30.3029
Zwilch	zwilch kinetochore protein [Source:MGI Symbol;Acc:MGI:1915264]	9	0.740705	0.16665	0.999909	12.0101	15.4759	22.653	11.4224	5.84346	12.8558
Cyp1b1	Cytochrome P450 1B1 [Source:UniProtKB/Swiss-Prot;Acc:Q64429]	17	0.240212	0.166701	0.999909	195.764	200.276	242.711	141.638	192	208.448
Dclk1	Mus musculus doublecortin-like kinase 1 (Dclk1), transcript variant 12, mRNA. [Source:RefSeq mRNA;Acc:NM_001357475]	3	-0.288904	0.166757	0.999909	85.2715	95.5861	63.6442	102.04	101.008	96.4185
Suclg1	Succinate--CoA ligase [ADP/GDP-forming] subunit alpha, mitochondrial [Source:UniProtKB/Swiss-Prot;Acc:Q9WUM5]	6	-0.0903725	0.166778	0.999909	7198.84	6356.93	6786.19	7384.22	7178.28	7087.22
Mfsd4a	Major facilitator superfamily domain-containing protein 4A [Source:UniProtKB/Swiss-Prot;Acc:Q6PDC8]	1	-0.136802	0.166875	0.999909	471.996	436.055	487.579	499.541	520.903	512.395
Trim65	Tripartite motif-containing protein 65 [Source:UniProtKB/Swiss-Prot;Acc:Q8BFW4]	11	0.195371	0.167155	0.999909	248.608	264	332.244	238.348	242.086	258.034
Arl6ip4	ADP-ribosylation factor-like protein 6-interacting protein 4 [Source:UniProtKB/Swiss-Prot;Acc:Q9JM93]	5	-0.14138	0.167445	0.999909	692.981	668.193	648.307	684.584	808.067	723.598
AC137842.1		15	-0.351338	0.16745	0.999909	74.4624	98.3172	130.524	128.693	117.704	141.414
Cd19	Mus musculus CD19 antigen (Cd19), transcript variant 2, mRNA. [Source:RefSeq mRNA;Acc:NM_001357091]	7	0.724523	0.167459	0.999909	21.6181	24.5793	11.8659	12.1839	6.67824	16.5289
Rpl22-ps1	ribosomal protein L22, pseudogene 1 [Source:MGI Symbol;Acc:MGI:3644276]	X	1.96519	0.16747	NA	7.20604	2.73103	3.23614	0.761495	1.66956	0.918271
Kcp	Kielin/chordin-like protein [Source:UniProtKB/Swiss-Prot;Acc:Q3U492]	6	-0.252355	0.167495	0.999909	138.116	158.4	115.422	150.015	177.808	164.371
Gm5422	predicted pseudogene 5422 [Source:MGI Symbol;Acc:MGI:3643411]	10	0.300928	0.167502	0.999909	81.6685	90.1241	101.399	76.911	75.965	68.8703
Pkm	Pyruvate kinase PKM [Source:UniProtKB/Swiss-Prot;Acc:P52480]	9	-0.089023	0.167589	0.999909	36068.6	36440.2	35992.4	36016.4	40753.1	38639.9
Tbc1d10c	Carabin [Source:UniProtKB/Swiss-Prot;Acc:Q8C9V1]	19	-0.328975	0.167677	0.999909	116.498	94.6758	75.51	133.262	111.861	113.866
Trim16	Tripartite motif-containing protein 16 [Source:UniProtKB/Swiss-Prot;Acc:Q99PP9]	11	0.1877	0.167678	0.999909	214.98	245.793	215.743	200.273	202.017	192.837
Zfp972	zinc finger protein 972 [Source:MGI Symbol;Acc:MGI:1925953]	2	-0.882549	0.167776	0.999909	4.80403	8.1931	7.551	11.4224	16.6956	10.101
Gm15410	predicted gene 15410 [Source:MGI Symbol;Acc:MGI:3705241]	5	1.90473	0.167895	NA	3.60302	5.46207	3.23614	1.52299	0.83478	0.918271
Apex2	DNA-(apurinic or apyrimidinic site) lyase 2 [Source:UniProtKB/Swiss-Prot;Acc:Q68G58]	X	-0.234057	0.168037	0.999909	158.533	142.014	186.618	197.227	184.486	190.082
Fchsd1	F-BAR and double SH3 domains protein 1 [Source:UniProtKB/Swiss-Prot;Acc:Q6PFY1]	18	0.306119	0.168044	0.999909	109.292	91.9448	103.557	83.003	65.1129	98.255
Gm3724	predicted gene 3724 [Source:MGI Symbol;Acc:MGI:3804937]	5	-0.171278	0.168203	0.999909	433.564	479.751	406.675	465.274	497.529	526.169
Gm13563	predicted gene 13563 [Source:MGI Symbol;Acc:MGI:3652052]	2	0.349239	0.168245	0.999909	68.4574	82.8413	79.8249	66.2501	58.4346	56.9328
Slc25a34	Solute carrier family 25 member 34 [Source:UniProtKB/Swiss-Prot;Acc:A2ADF7]	4	0.110269	0.168272	0.999909	3933.3	3601.32	4216.69	3652.13	3375.02	3857.66
Sapcd1	Suppressor APC domain-containing protein 1 [Source:UniProtKB/Swiss-Prot;Acc:Q9CY86]	17	0.964448	0.16831	0.999909	7.20604	13.6552	10.7871	9.89944	1.66956	4.59136
Plxna1	Plexin-A1 [Source:UniProtKB/Swiss-Prot;Acc:P70206]	6	-0.121775	0.168376	0.999909	1157.77	1323.64	1349.47	1337.95	1416.62	1417.81
Col1a2	Collagen alpha-2(I) chain [Source:UniProtKB/Swiss-Prot;Acc:Q01149]	6	0.115298	0.16841	0.999909	4000.55	4022.81	3587.8	3172.39	3706.43	3843.88
Gm29050	predicted gene 29050 [Source:MGI Symbol;Acc:MGI:5579756]	17	-1.81817	0.168433	0.999909	0	1.82069	2.15743	3.04598	5.00868	6.4279
Bard1	BRCA1-associated RING domain protein 1 [Source:UniProtKB/Swiss-Prot;Acc:O70445]	1	0.57095	0.168549	0.999909	26.4222	22.7586	23.7317	18.2759	15.8608	14.6923
Tcp11l2	T-complex protein 11-like protein 2 [Source:UniProtKB/Swiss-Prot;Acc:Q8K1H7]	10	-0.125774	0.168586	0.999909	3073.38	2787.47	2787.4	2848.75	3412.58	3173.55
Sptbn4	spectrin beta, non-erythrocytic 4 [Source:MGI Symbol;Acc:MGI:1890574]	7	-0.407066	0.16862	0.999909	46.8393	39.1448	32.3614	54.0662	50.9216	51.4232
Trmt5	tRNA (guanine(37)-N1)-methyltransferase [Source:UniProtKB/Swiss-Prot;Acc:Q9D0C4]	12	-0.211343	0.168895	0.999909	659.353	689.131	633.205	828.507	752.137	713.497
Rpain	RPA interacting protein [Source:MGI Symbol;Acc:MGI:1916973]	11	-0.242415	0.169065	0.999909	132.111	140.193	146.705	178.19	159.443	157.943
Zscan30	zinc finger and SCAN domain containing 30 [Source:MGI Symbol;Acc:MGI:2685600]	18	-0.785324	0.169132	0.999909	7.20604	8.1931	10.7871	13.7069	15.026	16.5289
Atp1a1	Sodium/potassium-transporting ATPase subunit alpha-1 [Source:UniProtKB/Swiss-Prot;Acc:Q8VDN2]	3	-0.0950168	0.16915	0.999909	29481.1	28867	30897.6	29272.6	33914.6	32134.9
Igbp1	Immunoglobulin-binding protein 1 [Source:UniProtKB/Swiss-Prot;Acc:Q61249]	X	-0.121843	0.16918	0.999909	670.162	723.724	674.197	723.42	760.485	769.511
Nifk	MKI67 FHA domain-interacting nucleolar phosphoprotein [Source:UniProtKB/Swiss-Prot;Acc:Q91VE6]	1	0.153011	0.169208	0.999909	296.649	301.324	326.85	275.661	277.982	278.236
Selenok-ps1	selenoprotein K, pseudogene 1 [Source:MGI Symbol;Acc:MGI:3649370]	11	-1.09356	0.16927	0.999909	4.80403	3.64138	3.23614	12.1839	3.33912	9.18271
Rpl31-ps11	ribosomal protein L31, pseudogene 11 [Source:MGI Symbol;Acc:MGI:3646595]	3	-3.5555	0.169341	NA	0	0	0	2.28449	0	4.59136
Sord	sorbitol dehydrogenase [Source:MGI Symbol;Acc:MGI:98266]	2	-0.111438	0.169486	0.999909	4697.14	4370.56	4409.78	4872.05	5092.16	4592.27
Atg10	autophagy related 10 [Source:HGNC Symbol;Acc:HGNC:20315]	13	-0.158865	0.169557	0.999909	342.287	346.841	334.401	367.041	378.99	397.611
Tex10	Mus musculus testis expressed 10 (Tex10), transcript variant 2, mRNA. [Source:RefSeq mRNA;Acc:NM_001355740]	4	0.200212	0.169565	0.999909	207.774	198.455	215.743	192.658	178.643	168.962
Gm47021	predicted gene, 47021 [Source:MGI Symbol;Acc:MGI:6095708]	13	-0.322275	0.169806	0.999909	205.372	199.365	127.288	211.696	269.634	183.654
Antxr1	Anthrax toxin receptor 1 [Source:UniProtKB/Swiss-Prot;Acc:Q9CZ52]	6	-0.25699	0.169824	0.999909	282.237	339.558	256.734	373.133	348.103	329.659
Gm11652	predicted gene 11652 [Source:MGI Symbol;Acc:MGI:3651204]	11	-1.04034	0.169848	0.999909	2.40201	6.37241	3.23614	5.33047	10.0174	10.101
C130080G10Rik	RIKEN cDNA C130080G10 gene [Source:MGI Symbol;Acc:MGI:4844008]	2	-0.172447	0.169893	0.999909	3183.87	2690.98	3176.81	3781.58	3553.66	2861.33
Tmem30a	transmembrane protein 30A [Source:MGI Symbol;Acc:MGI:106402]	9	0.0938545	0.169924	0.999909	1993.67	1876.22	1864.02	1823.02	1766.4	1780.53
Tmem242	Transmembrane protein 242 [Source:UniProtKB/Swiss-Prot;Acc:Q8VCR3]	17	-0.116274	0.170024	0.999909	1450.82	1491.14	1523.14	1572.49	1638.67	1629.93
Ddr2	Discoidin domain-containing receptor 2 [Source:UniProtKB/Swiss-Prot;Acc:Q62371]	1	-0.122895	0.170074	0.999909	859.921	926.73	847.87	964.814	926.606	979.795
Ndc80	Kinetochore [Source:UniProtKB/Swiss-Prot;Acc:Q9D0F1]	17	0.742924	0.170126	0.999909	13.2111	15.4759	12.9446	9.89944	5.84346	9.18271
Dnajc21	DnaJ homolog subfamily C member 21 [Source:UniProtKB/Swiss-Prot;Acc:E9Q8D0]	15	0.113789	0.170182	0.999909	1119.34	1045.08	1029.09	983.09	1031.79	933.882
Kcnj3	G protein-activated inward rectifier potassium channel 1 [Source:UniProtKB/Swiss-Prot;Acc:P63250]	2	-0.175004	0.170472	0.999909	2188.23	1563.06	1580.32	2030.91	2048.55	1934.8
Ryr3	Ryanodine receptor 3 [Source:UniProtKB/Swiss-Prot;Acc:A2AGL3]	2	0.45479	0.170553	0.999909	88.8745	47.3379	48.5421	54.0662	40.0695	39.4857
5033421B08Rik	RIKEN cDNA 5033421B08 gene [Source:MGI Symbol;Acc:MGI:1923240]	12	-2.37962	0.170698	NA	1.20101	0	1.07871	5.33047	4.1739	1.83654
Gm6501	predicted gene 6501 [Source:MGI Symbol;Acc:MGI:3645570]	19	0.42424	0.170763	0.999909	52.8443	134.731	98.163	88.3334	67.6172	57.8511
Gm37677	predicted gene, 37677 [Source:MGI Symbol;Acc:MGI:5610905]	1	-0.819577	0.170836	0.999909	9.60806	5.46207	7.551	16.7529	14.1913	8.26444
Ccdc106	Coiled-coil domain-containing protein 106 [Source:UniProtKB/Swiss-Prot;Acc:Q3ULM0]	7	-0.852291	0.170966	0.999909	7.20604	3.64138	5.39357	12.9454	9.18258	6.4279
Peli1	pellino 1 [Source:MGI Symbol;Acc:MGI:1914495]	11	-0.16491	0.171414	0.999909	321.87	339.558	324.693	405.115	367.303	332.414
Mterf1b		5	-0.619043	0.171438	0.999909	10.8091	14.5655	19.4169	21.3219	28.3825	19.2837
Slc2a1	solute carrier family 2 (facilitated glucose transporter), member 1 [Source:MGI Symbol;Acc:MGI:95755]	4	-0.168592	0.171445	0.999909	565.674	550.758	579.27	537.616	674.503	695.131
Aox1	aldehyde oxidase 1 [Source:HGNC Symbol;Acc:HGNC:553]	1	0.181953	0.171486	0.999909	1110.93	1017.76	1371.05	1048.58	976.693	1058.77
S100a10	S100 calcium binding protein A10 (calpactin) [Source:MGI Symbol;Acc:MGI:1339468]	3	-0.195385	0.171488	0.999909	402.337	541.655	442.273	548.276	493.355	549.126
Upk2	uroplakin 2 [Source:MGI Symbol;Acc:MGI:98913]	9	1.70931	0.171553	0.999909	7.20604	0.910344	8.62972	0.761495	2.50434	1.83654
Mllt3	myeloid/lymphoid or mixed-lineage leukemia; translocated to, 3 [Source:MGI Symbol;Acc:MGI:1917372]	4	-0.19394	0.171589	0.999909	251.01	243.972	215.743	254.339	312.208	246.097
Ak5	Adenylate kinase isoenzyme 5 [Source:UniProtKB/Swiss-Prot;Acc:Q920P5]	3	-1.98105	0.171633	NA	0	1.82069	1.07871	2.28449	3.33912	6.4279
1700066B19Rik	RIKEN cDNA 1700066B19 gene [Source:MGI Symbol;Acc:MGI:1920699]	18	1.39841	0.171777	0.999909	2.40201	5.46207	7.551	1.52299	1.66956	2.75481
Plekhf1	Pleckstrin homology domain-containing family F member 1 [Source:UniProtKB/Swiss-Prot;Acc:Q3TB82]	7	-0.15675	0.171782	0.999909	354.297	436.965	413.148	446.236	451.616	448.116
Gm6190	predicted gene 6190 [Source:MGI Symbol;Acc:MGI:3643523]	12	-2.90713	0.171842	NA	0	0	1.07871	2.28449	1.66956	4.59136
Tmem98	Transmembrane protein 98 [Source:UniProtKB/Swiss-Prot;Acc:Q91X86]	11	0.19804	0.171855	0.999909	306.257	284.938	266.442	245.201	262.121	239.669
Adamtsl2	ADAMTS-like protein 2 [Source:UniProtKB/Swiss-Prot;Acc:Q7TSK7]	2	0.557661	0.17205	0.999909	395.131	349.572	665.567	183.52	330.573	444.443
Gm10193	predicted gene 10193 [Source:MGI Symbol;Acc:MGI:3708520]	1	0.163179	0.172123	0.999909	312.262	329.545	366.763	318.305	282.991	299.356
1600002K03Rik	RIKEN cDNA 1600002K03 gene [Source:MGI Symbol;Acc:MGI:1917020]	10	0.322087	0.172237	0.999909	86.4725	81.931	79.8249	75.388	58.4346	64.279
Wdr89	WD repeat domain 89 [Source:MGI Symbol;Acc:MGI:1919588]	12	0.209532	0.172275	0.999909	184.955	154.759	181.224	153.822	154.434	140.495
Yap1	yes-associated protein 1 [Source:MGI Symbol;Acc:MGI:103262]	9	-0.094057	0.172306	0.999909	2493.29	2542.59	2676.29	2650	2797.35	2786.03
Msx1	Homeobox protein MSX-1 [Source:UniProtKB/Swiss-Prot;Acc:P13297]	5	0.36047	0.172432	0.999909	160.935	102.869	128.367	113.463	94.3302	96.4185
Clspn	Claspin [Source:UniProtKB/Swiss-Prot;Acc:Q80YR7]	4	0.748555	0.172489	0.999909	30.0252	20.9379	12.9446	12.9454	5.84346	19.2837
Vcp-rs	valosin containing protein, related sequence [Source:MGI Symbol;Acc:MGI:894298]	X	0.125437	0.172522	0.999909	4954.15	5100.66	5619.02	4560.59	5296.68	4511.47
Sh2d6		6	1.66014	0.172588	NA	4.80403	3.64138	2.15743	0.761495	1.66956	0.918271
Mboat2	Lysophospholipid acyltransferase 2 [Source:UniProtKB/Swiss-Prot;Acc:Q8R3I2]	12	0.260854	0.172706	0.999909	154.93	117.434	134.839	111.94	123.548	102.846
Btaf1	B-TFIID TATA-box binding protein associated factor 1 [Source:MGI Symbol;Acc:MGI:2147538]	19	0.192941	0.172745	0.999909	563.272	609.931	677.433	464.512	516.729	640.035
Gm26606	predicted gene, 26606 [Source:MGI Symbol;Acc:MGI:5477100]	4	0.919682	0.172939	0.999909	15.6131	10.0138	12.9446	5.33047	5.00868	10.101
1700052K11Rik	RIKEN cDNA 1700052K11 gene [Source:MGI Symbol;Acc:MGI:1920681]	11	0.354228	0.173138	0.999909	87.6735	59.1724	79.8249	57.8736	51.7564	67.0338
Rhbdf1	rhomboid 5 homolog 1 [Source:MGI Symbol;Acc:MGI:104328]	11	0.123372	0.173381	0.999909	906.76	855.724	962.213	760.734	852.311	888.887
Mia2	Mus musculus melanoma inhibitory activity 2 (Mia2), transcript variant 1, mRNA. [Source:RefSeq mRNA;Acc:NM_001329047]	12	-0.105064	0.173412	0.999909	1482.04	1389.19	1424.98	1610.56	1482.57	1524.33
Noc2l	NOC2 like nucleolar associated transcriptional repressor [Source:HGNC Symbol;Acc:HGNC:24517]	4	0.12894	0.173439	0.999909	1040.07	929.462	1072.24	899.326	990.884	888.887
Msra	Mitochondrial peptide methionine sulfoxide reductase [Source:UniProtKB/Swiss-Prot;Acc:Q9D6Y7]	14	0.109831	0.173442	0.999909	910.363	843.889	956.82	827.745	831.441	851.237
Hist1h3g	Histone H3.1 [Source:UniProtKB/Swiss-Prot;Acc:P68433]	13	1.08422	0.173488	0.999909	16.8141	9.10344	19.4169	6.09196	2.50434	12.8558
Prr15	proline rich 15 [Source:MGI Symbol;Acc:MGI:1925254]	6	-0.567529	0.173493	0.999909	20.4171	18.2069	17.2594	22.8449	35.0608	24.7933
Aldh3a2	Fatty aldehyde dehydrogenase [Source:UniProtKB/Swiss-Prot;Acc:P47740]	11	0.11216	0.173685	0.999909	720.604	751.034	738.919	681.538	662.816	702.477
Serinc5	Serine incorporator 5 [Source:UniProtKB/Swiss-Prot;Acc:Q8BHJ6]	13	0.140447	0.173748	0.999909	497.217	462.455	487.579	433.291	468.312	409.549
Rbfox1	RNA binding 1 [Source:UniProtKB/Swiss-Prot;Acc:Q9JJ43]	16	-0.142235	0.173868	0.999909	723.006	787.448	619.182	833.076	733.772	785.122
4931422A03Rik	RIKEN cDNA 4931422A03 gene [Source:MGI Symbol;Acc:MGI:1918236]	2	0.732797	0.173934	0.999909	16.8141	16.3862	18.3381	9.13794	10.0174	11.9375
Pclo	Protein piccolo [Source:UniProtKB/Swiss-Prot;Acc:Q9QYX7]	5	0.624669	0.173944	0.999909	30.0252	24.5793	36.6763	18.2759	24.2086	16.5289
Gabarapl2	Gamma-aminobutyric acid receptor-associated protein-like 2 [Source:UniProtKB/Swiss-Prot;Acc:P60521]	8	0.110576	0.174065	0.999909	1104.93	1123.36	1153.15	1130.06	1031.79	967.858
Best1	Bestrophin-1 [Source:UniProtKB/Swiss-Prot;Acc:O88870]	19	-1.36428	0.174122	0.999909	1.20101	3.64138	2.15743	3.80748	9.18258	5.50963
Gm12248	fatty acid hydroxylase domain containing 2 [Source:HGNC Symbol;Acc:HGNC:1334]	11	-3.4597	0.174153	NA	0	0	0	3.04598	3.33912	0
Plekhh1	Pleckstrin homology domain-containing family H member 1 [Source:UniProtKB/Swiss-Prot;Acc:Q80TI1]	12	-0.539251	0.174189	0.999909	21.6181	20.0276	36.6763	49.4972	21.7043	42.2405
Camk2n1	Calcium/calmodulin-dependent protein kinase II inhibitor 1 [Source:UniProtKB/Swiss-Prot;Acc:Q6QWF9]	4	-0.171911	0.174229	0.999909	984.826	926.73	699.007	1001.37	1048.48	889.805
Fbxo21	Mus musculus F-box protein 21 (Fbxo21), transcript variant 2, mRNA. [Source:RefSeq mRNA;Acc:NM_001346588]	5	0.124457	0.17426	0.999909	1140.96	1027.78	1118.63	1106.45	939.963	965.103
Gripap1	Mus musculus GRIP1 associated protein 1 (Gripap1), transcript variant 6, mRNA. [Source:RefSeq mRNA;Acc:NM_001359293]	X	-0.125724	0.174345	0.999909	833.499	873.02	951.426	983.09	911.58	1006.43
P2rx5	purinergic receptor P2X, ligand-gated ion channel, 5 [Source:MGI Symbol;Acc:MGI:2137026]	11	0.175535	0.174393	0.999909	425.156	394.179	481.107	330.489	397.355	424.241
Mrm1	rRNA methyltransferase 1, mitochondrial [Source:UniProtKB/Swiss-Prot;Acc:Q99J25]	11	-0.163827	0.174439	0.999909	469.594	468.827	526.413	578.736	502.538	559.227
Gm10719		9	0.624827	0.174529	0.999909	20.4171	40.0551	47.4634	19.7989	26.713	23.8751
Nenf	Neudesin [Source:UniProtKB/Swiss-Prot;Acc:Q9CQ45]	1	-0.132999	0.174556	0.999909	1152.97	1021.41	1013.99	1164.33	1190.4	1138.66
Gk	Mus musculus glycerol kinase (Gk), transcript variant 5, mRNA. [Source:RefSeq mRNA;Acc:NM_001331046]	X	0.133	0.174658	0.999909	819.087	720.082	865.129	711.998	756.311	721.761
Sec31b	Protein transport protein Sec31B [Source:UniProtKB/Swiss-Prot;Acc:Q3TZ89]	19	-0.133045	0.174721	0.999909	731.413	659.089	769.123	846.783	754.642	763.083
[truncated: 21,101 more rows]

## Sheet: Table S2
Supplemental Table S2: Pathways upregulated in aged hearts with exercise training. Gene set enrichment analysis performed on cardiac RNAseq profiles from very old (30 month) sedentary versus very old (30 month) exercise-trained mice using the Gene Ontology pathway database. n=3/group. For each pathway, data presented as enrichment score (ES) followed by false discovery rate (FDR) value. FDR value…
Pathway	ES#FDR
GO__DE_NOVO_POSTTRANSLATIONAL_PROTEIN_FOLDING	0.89836633#0.80798835
GO__DE_NOVO_PROTEIN_FOLDING	1.3206543#0.49716994
GO_14_3_3_PROTEIN_BINDING	NA
GO_2_IRON_2_SULFUR_CLUSTER_BINDING	1.0672953#0.68576765
GO_3_5_CYCLIC_AMP_PHOSPHODIESTERASE_ACTIVITY	NA
GO_3_5_CYCLIC_GMP_PHOSPHODIESTERASE_ACTIVITY	NA
GO_3_5_DNA_HELICASE_ACTIVITY	0.7697544#0.8970017
GO_3_5_EXONUCLEASE_ACTIVITY	0.974266#0.74994045
GO_4_HYDROXYPROLINE_METABOLIC_PROCESS	0.93112594#0.7822556
GO_4_IRON_4_SULFUR_CLUSTER_BINDING	0.7647129#0.9006955
GO_90S_PRERIBOSOME	1.582556#0.29481766
GO_A_BAND	1.0617917#0.6879868
GO_ACETYL_COA_BIOSYNTHETIC_PROCESS	0.5256388#0.9924375
GO_ACETYLGALACTOSAMINYLTRANSFERASE_ACTIVITY	1.193575#0.5872219
GO_ACETYLGLUCOSAMINYLTRANSFERASE_ACTIVITY	0.81814045#0.86793745
GO_ACID_AMINO_ACID_LIGASE_ACTIVITY	0.57964325#0.9778705
GO_ACID_PHOSPHATASE_ACTIVITY	0.9371453#0.7765839
GO_ACID_SECRETION	0.7954911#0.88398033
GO_ACIDIC_AMINO_ACID_TRANSMEMBRANE_TRANSPORTER_ACTIVITY	1.143227#0.6360498
GO_ACIDIC_AMINO_ACID_TRANSPORT	1.3568765#0.47114962
GO_ACROSOMAL_VESICLE	0.9018457#0.8053329
GO_ACROSOME_REACTION	0.76410085#0.90077853
GO_ACTIN_BASED_CELL_PROJECTION	0.96837425#0.7540514
GO_ACTIN_BINDING	1.8528283#0.1587058
GO_ACTIN_CYTOSKELETON	2.0444653#0.09943752
GO_ACTIN_CYTOSKELETON_REORGANIZATION	NA
GO_ACTIN_DEPENDENT_ATPASE_ACTIVITY	1.7760632#0.18500492
GO_ACTIN_FILAMENT	1.4902265#0.36303556
GO_ACTIN_FILAMENT_BASED_MOVEMENT	1.9457761#0.12678967
GO_ACTIN_FILAMENT_BASED_PROCESS	1.552126#0.31572095
GO_ACTIN_FILAMENT_BINDING	1.8439167#0.1607026
GO_ACTIN_FILAMENT_BUNDLE	1.4738072#0.37707448
GO_ACTIN_FILAMENT_BUNDLE_ORGANIZATION	1.3529476#0.47383207
GO_ACTIN_FILAMENT_ORGANIZATION	1.297935#0.5109638
GO_ACTIN_FILAMENT_POLYMERIZATION	1.5365431#0.33163106
GO_ACTIN_MEDIATED_CELL_CONTRACTION	1.650275#0.25274804
GO_ACTIN_MONOMER_BINDING	1.2654946#0.53175277
GO_ACTIN_MYOSIN_FILAMENT_SLIDING	1.9481163#0.12625873
GO_ACTIN_NUCLEATION	1.0538116#0.69397616
GO_ACTIN_POLYMERIZATION_OR_DEPOLYMERIZATION	1.51051#0.35184428
GO_ACTININ_BINDING	1.1014149#0.66413534
GO_ACTION_POTENTIAL	NA
GO_ACTIVATING_TRANSCRIPTION_FACTOR_BINDING	1.0281616#0.71836185
GO_ACTIVATION_OF_ADENYLATE_CYCLASE_ACTIVITY	NA
GO_ACTIVATION_OF_ANAPHASE_PROMOTING_COMPLEX_ACTIVITY	1.6981874#0.22380099
GO_ACTIVATION_OF_CYSTEINE_TYPE_ENDOPEPTIDASE_ACTIVITY_INVOLVED_IN_APOPTOTIC_SIGNALING_PATHWAY	1.280684#0.52438605
GO_ACTIVATION_OF_GTPASE_ACTIVITY	NA
GO_ACTIVATION_OF_IMMUNE_RESPONSE	0.9473394#0.7676168
GO_ACTIVATION_OF_INNATE_IMMUNE_RESPONSE	0.8845485#0.8166395
GO_ACTIVATION_OF_JUN_KINASE_ACTIVITY	1.281779#0.5236375
GO_ACTIVATION_OF_MAPK_ACTIVITY	0.73413295#0.91287166
GO_ACTIVATION_OF_MAPKK_ACTIVITY	0.74885106#0.90673
GO_ACTIVATION_OF_PHOSPHOLIPASE_C_ACTIVITY	NA
GO_ACTIVATION_OF_PROTEIN_KINASE_A_ACTIVITY	0.5991827#0.974924
GO_ACTIVATION_OF_PROTEIN_KINASE_ACTIVITY	1.2831594#0.5235922
GO_ACTIVATION_OF_PROTEIN_KINASE_B_ACTIVITY	1.0980692#0.66426086
GO_ACTIVATION_OF_TRANSMEMBRANE_RECEPTOR_PROTEIN_TYROSINE_KINASE_ACTIVITY	1.7853827#0.18118559
GO_ACTIVE_ION_TRANSMEMBRANE_TRANSPORTER_ACTIVITY	NA
GO_ACTIVE_TRANSMEMBRANE_TRANSPORTER_ACTIVITY	0.58483#0.97787774
GO_ACTIVIN_BINDING	NA
GO_ACTIVIN_RECEPTOR_SIGNALING_PATHWAY	0.7306387#0.9151118
GO_ACTOMYOSIN	1.5056831#0.35376006
GO_ACTOMYOSIN_STRUCTURE_ORGANIZATION	1.7600731#0.19227673
GO_ACUTE_INFLAMMATORY_RESPONSE	0.89190346#0.8124069
GO_ACUTE_PHASE_RESPONSE	1.2839664#0.5228574
GO_ACYL_COA_DEHYDROGENASE_ACTIVITY	0.75652874#0.90496856
GO_ACYLGLYCEROL_HOMEOSTASIS	0.8400767#0.8524551
GO_ACYLGLYCEROL_O_ACYLTRANSFERASE_ACTIVITY	1.0657161#0.68623114
GO_ADA2_GCN5_ADA3_TRANSCRIPTION_ACTIVATOR_COMPLEX	0.8769935#0.8187101
GO_ADAPTATION_OF_SIGNALING_PATHWAY	NA
GO_ADAPTIVE_IMMUNE_RESPONSE	0.95204663#0.7626756
GO_ADAPTIVE_IMMUNE_RESPONSE_BASED_ON_SOMATIC_RECOMBINATION_OF_IMMUNE_RECEPTORS_BUILT_FROM_IMMUNOGLOBULIN_SUPERFAMILY_DOMAINS	1.1663108#0.6157087
GO_ADENOHYPOPHYSIS_DEVELOPMENT	1.2092417#0.5751593
GO_ADENOSINE_DEAMINASE_ACTIVITY	0.8709278#0.8231255
GO_ADENYL_NUCLEOTIDE_BINDING	2.285015#0.043507393
GO_ADENYLATE_CYCLASE_ACTIVATING_DOPAMINE_RECEPTOR_SIGNALING_PATHWAY	0.97564906#0.75012547
GO_ADENYLATE_CYCLASE_ACTIVATING_G_PROTEIN_COUPLED_RECEPTOR_SIGNALING_PATHWAY	NA
GO_ADENYLATE_CYCLASE_INHIBITING_G_PROTEIN_COUPLED_RECEPTOR_SIGNALING_PATHWAY	NA
GO_ADENYLATE_CYCLASE_MODULATING_G_PROTEIN_COUPLED_RECEPTOR_SIGNALING_PATHWAY	NA
GO_ADENYLYLTRANSFERASE_ACTIVITY	1.4260392#0.41589826
GO_ADHERENS_JUNCTION_ASSEMBLY	1.1603276#0.62061036
GO_ADHERENS_JUNCTION_ORGANIZATION	1.4765202#0.37568212
GO_ADIPOSE_TISSUE_DEVELOPMENT	0.66047305#0.9507654
GO_ADP_BINDING	1.4768263#0.37620336
GO_ADP_METABOLIC_PROCESS	1.2362164#0.5550036
GO_ADRENAL_GLAND_DEVELOPMENT	1.2599063#0.5380133
GO_ADRENERGIC_RECEPTOR_ACTIVITY	0.89129716#0.8129422
GO_ADRENERGIC_RECEPTOR_BINDING	0.69334173#0.9392955
GO_ADRENERGIC_RECEPTOR_SIGNALING_PATHWAY	0.87505996#0.8214687
GO_ADULT_BEHAVIOR	NA
GO_ADULT_HEART_DEVELOPMENT	NA
GO_ADULT_LOCOMOTORY_BEHAVIOR	NA
GO_AGGRESOME	NA
GO_AGING	1.495316#0.35747403
GO_ALCOHOL_BINDING	NA
GO_ALCOHOL_CATABOLIC_PROCESS	0.98531383#0.7441982
GO_ALCOHOL_DEHYDROGENASE_NADP_ACTIVITY	1.2190188#0.56809765
GO_ALCOHOL_METABOLIC_PROCESS	1.5843232#0.29266283
GO_ALCOHOL_TRANSMEMBRANE_TRANSPORTER_ACTIVITY	1.6279784#0.26632908
GO_ALDEHYDE_CATABOLIC_PROCESS	1.1521338#0.62659353
GO_ALDEHYDE_DEHYDROGENASE_NAD_ACTIVITY	1.3619477#0.46740732
GO_ALDITOL_METABOLIC_PROCESS	0.7599513#0.90260243
GO_ALDITOL_PHOSPHATE_METABOLIC_PROCESS	0.9264779#0.7870924
GO_ALKALI_METAL_ION_BINDING	0.8795751#0.8177897
GO_ALKALOID_METABOLIC_PROCESS	1.0662183#0.68590546
GO_ALPHA_ACTININ_BINDING	0.997991#0.73870176
GO_ALPHA_AMINO_ACID_BIOSYNTHETIC_PROCESS	1.271875#0.52794355
GO_ALPHA_AMINO_ACID_CATABOLIC_PROCESS	1.3110702#0.5038261
GO_ALPHA_AMINO_ACID_METABOLIC_PROCESS	1.2678401#0.5293368
GO_ALPHA_BETA_T_CELL_ACTIVATION	0.7479592#0.906622
GO_ALPHA_BETA_T_CELL_DIFFERENTIATION	0.83540255#0.85472226
GO_ALPHA_LINOLENIC_ACID_METABOLIC_PROCESS	2.0221994#0.10286509
GO_ALPHA_TUBULIN_BINDING	1.6248087#0.26753494
GO_ALTERNATIVE_MRNA_SPLICING_VIA_SPLICEOSOME	0.88739145#0.81614375
GO_AMEBOIDAL_TYPE_CELL_MIGRATION	NA
GO_AMELOGENESIS	0.87201107#0.8231757
GO_AMIDE_BINDING	1.8398575#0.16086842
GO_AMIDE_TRANSMEMBRANE_TRANSPORTER_ACTIVITY	0.790476#0.88788617
GO_AMIDE_TRANSPORT	1.2032102#0.57895243
GO_AMINE_CATABOLIC_PROCESS	0.94104147#0.7728732
GO_AMINE_METABOLIC_PROCESS	1.3133482#0.5022317
GO_AMINO_ACID_ACTIVATION	1.7418009#0.20113307
GO_AMINO_ACID_BETAINE_METABOLIC_PROCESS	2.0645134#0.09574515
GO_AMINO_ACID_BETAINE_TRANSPORT	1.7494117#0.19657966
GO_AMINO_ACID_BINDING	1.8214657#0.16877744
GO_AMINO_ACID_IMPORT	NA
GO_AMINO_ACID_TRANSMEMBRANE_TRANSPORT	0.912778#0.7953285
GO_AMINO_ACID_TRANSMEMBRANE_TRANSPORTER_ACTIVITY	0.97031206#0.75269914
GO_AMINO_ACID_TRANSPORT	0.9711692#0.75193536
GO_AMINO_SUGAR_BIOSYNTHETIC_PROCESS	0.9942341#0.7410041
GO_AMINO_SUGAR_CATABOLIC_PROCESS	1.3190633#0.49788857
GO_AMINO_SUGAR_METABOLIC_PROCESS	2.0281858#0.102966465
GO_AMINOACYL_TRNA_EDITING_ACTIVITY	1.4130069#0.42604598
GO_AMINOGLYCAN_BIOSYNTHETIC_PROCESS	1.7292097#0.2043721
GO_AMINOGLYCAN_CATABOLIC_PROCESS	1.8626323#0.15364458
GO_AMINOGLYCAN_METABOLIC_PROCESS	1.5657312#0.30616236
GO_AMINOPEPTIDASE_ACTIVITY	1.3546606#0.47297156
GO_AMMONIUM_ION_METABOLIC_PROCESS	1.4416542#0.40240365
GO_AMMONIUM_TRANSMEMBRANE_TRANSPORT	1.4042528#0.43485937
GO_AMMONIUM_TRANSMEMBRANE_TRANSPORTER_ACTIVITY	1.2049749#0.57813734
GO_AMMONIUM_TRANSPORT	1.745884#0.19816424
GO_AMPA_GLUTAMATE_RECEPTOR_COMPLEX	0.9467651#0.7678119
GO_AMYLOID_PRECURSOR_PROTEIN_METABOLIC_PROCESS	NA
GO_ANAPHASE_PROMOTING_COMPLEX	1.16171#0.62057
GO_ANAPHASE_PROMOTING_COMPLEX_DEPENDENT_CATABOLIC_PROCESS	2.7080152#0.0065965066
GO_ANATOMICAL_STRUCTURE_ARRANGEMENT	0.8960585#0.80931515
GO_ANATOMICAL_STRUCTURE_FORMATION_INVOLVED_IN_MORPHOGENESIS	1.8194672#0.17020498
GO_ANATOMICAL_STRUCTURE_HOMEOSTASIS	1.1726372#0.6069544
GO_ANATOMICAL_STRUCTURE_MATURATION	NA
GO_ANATOMICAL_STRUCTURE_REGRESSION	1.1186103#0.65228224
GO_ANCHORED_COMPONENT_OF_EXTERNAL_SIDE_OF_PLASMA_MEMBRANE	1.4042404#0.43438154
GO_ANCHORED_COMPONENT_OF_MEMBRANE	1.5956755#0.28706828
GO_ANCHORED_COMPONENT_OF_PLASMA_MEMBRANE	1.6581565#0.2474731
GO_ANDROGEN_BIOSYNTHETIC_PROCESS	1.6164093#0.27209195
GO_ANDROGEN_METABOLIC_PROCESS	1.368404#0.45959958
GO_ANGIOGENESIS	1.663338#0.24266547
GO_ANGIOGENESIS_INVOLVED_IN_WOUND_HEALING	NA
GO_ANGIOTENSIN_RECEPTOR_BINDING	NA
GO_ANION_ANION_ANTIPORTER_ACTIVITY	1.0562454#0.69312763
GO_ANION_CATION_SYMPORTER_ACTIVITY	0.57727873#0.9788034
GO_ANION_CHANNEL_ACTIVITY	1.1019838#0.66405207
GO_ANION_TRANSMEMBRANE_TRANSPORT	0.89329875#0.81125903
GO_ANION_TRANSMEMBRANE_TRANSPORTER_ACTIVITY	1.0443001#0.7009587
GO_ANION_TRANSMEMBRANE_TRANSPORTING_ATPASE_ACTIVITY	NA
GO_ANION_TRANSPORT	1.5608455#0.3071438
GO_ANKYRIN_BINDING	NA
GO_ANTERIOR_POSTERIOR_AXIS_SPECIFICATION	1.3649192#0.46373862
GO_ANTERIOR_POSTERIOR_PATTERN_SPECIFICATION	1.8427371#0.15950324
GO_ANTEROGRADE_AXONAL_TRANSPORT	0.7815654#0.8889575
GO_ANTIGEN_BINDING	1.2701313#0.52698904
GO_ANTIGEN_PROCESSING_AND_PRESENTATION	2.1278906#0.07589158
GO_ANTIGEN_PROCESSING_AND_PRESENTATION_OF_ENDOGENOUS_ANTIGEN	NA
GO_ANTIGEN_PROCESSING_AND_PRESENTATION_OF_ENDOGENOUS_PEPTIDE_ANTIGEN	NA
GO_ANTIGEN_PROCESSING_AND_PRESENTATION_OF_EXOGENOUS_PEPTIDE_ANTIGEN_VIA_MHC_CLASS_I	2.3610108#0.03721035
GO_ANTIGEN_PROCESSING_AND_PRESENTATION_OF_PEPTIDE_ANTIGEN	2.3248382#0.038240448
GO_ANTIGEN_PROCESSING_AND_PRESENTATION_OF_PEPTIDE_ANTIGEN_VIA_MHC_CLASS_I	1.9323071#0.13168815
GO_ANTIGEN_PROCESSING_AND_PRESENTATION_OF_PEPTIDE_OR_POLYSACCHARIDE_ANTIGEN_VIA_MHC_CLASS_II	1.8850222#0.14692241
GO_ANTIGEN_PROCESSING_AND_PRESENTATION_VIA_MHC_CLASS_IB	NA
GO_ANTIGEN_RECEPTOR_MEDIATED_SIGNALING_PATHWAY	1.4377315#0.40462226
GO_ANTIMICROBIAL_HUMORAL_RESPONSE	0.96286345#0.75812477
GO_ANTIPORTER_ACTIVITY	1.1029428#0.6635683
GO_AORTA_DEVELOPMENT	NA
GO_AORTA_MORPHOGENESIS	NA
GO_APICAL_JUNCTION_COMPLEX	0.9931831#0.7417732
GO_APICAL_PART_OF_CELL	1.0007313#0.73714536
GO_APICAL_PROTEIN_LOCALIZATION	0.75491273#0.9051037
GO_APOLIPOPROTEIN_BINDING	1.5880277#0.29124406
GO_APOPTOTIC_MITOCHONDRIAL_CHANGES	1.142337#0.63552797
GO_APOPTOTIC_PROCESS_INVOLVED_IN_DEVELOPMENT	0.94855744#0.76643044
GO_APOPTOTIC_PROCESS_INVOLVED_IN_MORPHOGENESIS	1.1107305#0.6565428
GO_APOPTOTIC_SIGNALING_PATHWAY	2.0364397#0.1000918
GO_APPENDAGE_DEVELOPMENT	1.2361226#0.55474985
GO_ARACHIDONATE_TRANSPORT	NA
GO_ARACHIDONIC_ACID_METABOLIC_PROCESS	1.2027519#0.57866234
GO_ARF_GUANYL_NUCLEOTIDE_EXCHANGE_FACTOR_ACTIVITY	NA
GO_ARGININE_METABOLIC_PROCESS	NA
GO_ARMADILLO_REPEAT_DOMAIN_BINDING	1.478208#0.3760289
GO_AROMATIC_AMINO_ACID_FAMILY_CATABOLIC_PROCESS	0.78670174#0.88786185
GO_AROMATIC_AMINO_ACID_FAMILY_METABOLIC_PROCESS	NA
GO_ARP2_3_COMPLEX_MEDIATED_ACTIN_NUCLEATION	0.9080882#0.80092674
GO_ARP2_3_PROTEIN_COMPLEX	0.8594165#0.83225834
GO_ARTERY_DEVELOPMENT	NA
GO_ARTERY_MORPHOGENESIS	NA
GO_ARYLSULFATASE_ACTIVITY	1.6886102#0.22746739
GO_ASSOCIATIVE_LEARNING	0.65960145#0.9508897
GO_ASTROCYTE_DEVELOPMENT	0.59511286#0.97592235
GO_ASYMMETRIC_CELL_DIVISION	0.68792176#0.9417391
GO_ASYMMETRIC_PROTEIN_LOCALIZATION	1.1307716#0.6441135
GO_ATP_DEPENDENT_CHROMATIN_REMODELING	1.1523979#0.6268703
GO_ATP_DEPENDENT_DNA_HELICASE_ACTIVITY	0.69751364#0.93598694
GO_ATP_DEPENDENT_MICROTUBULE_MOTOR_ACTIVITY	1.7716869#0.18809618
GO_ATP_GENERATION_FROM_ADP	1.0761005#0.6816301
GO_ATPASE_ACTIVITY	1.5973964#0.28633517
GO_ATPASE_ACTIVITY_COUPLED	1.3009645#0.5083186
GO_ATPASE_BINDING	0.7379682#0.9106937
GO_ATPASE_COMPLEX	NA
GO_ATPASE_REGULATOR_ACTIVITY	0.7870918#0.88810354
GO_ATRIAL_SEPTUM_DEVELOPMENT	NA
GO_ATRIAL_SEPTUM_MORPHOGENESIS	NA
GO_ATRIOVENTRICULAR_VALVE_DEVELOPMENT	0.9196378#0.79326487
GO_ATRIOVENTRICULAR_VALVE_MORPHOGENESIS	1.0078421#0.7291273
GO_ATTACHMENT_OF_SPINDLE_MICROTUBULES_TO_KINETOCHORE	0.87466115#0.8219178
GO_AUDITORY_RECEPTOR_CELL_DEVELOPMENT	1.0547515#0.6933291
GO_AUDITORY_RECEPTOR_CELL_DIFFERENTIATION	1.1438042#0.6360657
GO_AUDITORY_RECEPTOR_CELL_MORPHOGENESIS	1.1431676#0.6353546
GO_AUTONOMIC_NERVOUS_SYSTEM_DEVELOPMENT	0.9728536#0.7515141
GO_AUTOPHAGOSOME	1.2515694#0.54633725
GO_AUTOPHAGOSOME_MEMBRANE	0.8663264#0.82634145
GO_AUTOPHAGOSOME_ORGANIZATION	0.77365875#0.89363515
GO_AUTOPHAGY	1.1296577#0.644874
GO_AXIS_ELONGATION	NA
GO_AXIS_SPECIFICATION	1.5871191#0.29146987
GO_AXO_DENDRITIC_TRANSPORT	1.0785553#0.6797637
GO_AXOLEMMA	1.0719367#0.684194
GO_AXON	1.0593046#0.6909922
GO_AXON_CYTOPLASM	0.97131133#0.75198776
GO_AXON_ENSHEATHMENT_IN_CENTRAL_NERVOUS_SYSTEM	0.8133834#0.87160844
GO_AXON_INITIAL_SEGMENT	NA
GO_AXON_PART	0.9470876#0.76780736
GO_AXON_REGENERATION	1.2485398#0.5472799
GO_AXONAL_FASCICULATION	0.9359879#0.7782231
GO_AXONAL_GROWTH_CONE	1.1031386#0.6642979
GO_AXONEME_ASSEMBLY	NA
GO_B_CELL_ACTIVATION	1.2391994#0.5528859
GO_B_CELL_ACTIVATION_INVOLVED_IN_IMMUNE_RESPONSE	1.6487241#0.2542151
GO_B_CELL_DIFFERENTIATION	1.0963069#0.66572446
GO_B_CELL_HOMEOSTASIS	NA
GO_B_CELL_MEDIATED_IMMUNITY	1.796279#0.17840904
GO_B_CELL_PROLIFERATION	1.2239175#0.5640293
GO_B_CELL_RECEPTOR_SIGNALING_PATHWAY	1.5023216#0.3555881
GO_BAF_TYPE_COMPLEX	0.83856046#0.8540157
GO_BANDED_COLLAGEN_FIBRIL	NA
GO_BASAL_LAMINA	NA
GO_BASAL_PART_OF_CELL	0.6643976#0.9492963
GO_BASAL_PLASMA_MEMBRANE	0.650302#0.9556324
GO_BASAL_TRANSCRIPTION_MACHINERY_BINDING	1.1392488#0.638778
GO_BASE_EXCISION_REPAIR	0.9491914#0.76646703
GO_BASEMENT_MEMBRANE	0.9559889#0.76152885
GO_BASEMENT_MEMBRANE_ORGANIZATION	0.9102827#0.79814225
GO_BASIC_AMINO_ACID_TRANSPORT	NA
GO_BEHAVIOR	0.9264816#0.7874103
GO_BEHAVIORAL_RESPONSE_TO_COCAINE	1.3343825#0.4867645
GO_BEHAVIORAL_RESPONSE_TO_PAIN	NA
GO_BENZENE_CONTAINING_COMPOUND_METABOLIC_PROCESS	NA
GO_BETA_1_3_GALACTOSYLTRANSFERASE_ACTIVITY	0.64029145#0.9583455
GO_BETA_AMYLOID_BINDING	1.4275001#0.41537356
GO_BETA_AMYLOID_METABOLIC_PROCESS	0.67929405#0.9441823
GO_BETA_CATENIN_BINDING	NA
GO_BETA_CATENIN_DESTRUCTION_COMPLEX	1.4665747#0.3831413
GO_BETA_CATENIN_DESTRUCTION_COMPLEX_DISASSEMBLY	0.66777414#0.9478037
GO_BETA_CATENIN_TCF_COMPLEX_ASSEMBLY	0.6836889#0.9437965
GO_BETA_TUBULIN_BINDING	1.785809#0.18133175
GO_BHLH_TRANSCRIPTION_FACTOR_BINDING	0.86039585#0.83134806
GO_BICARBONATE_TRANSMEMBRANE_TRANSPORTER_ACTIVITY	NA
GO_BICARBONATE_TRANSPORT	1.1115286#0.6560003
GO_BILE_ACID_AND_BILE_SALT_TRANSPORT	NA
GO_BILE_ACID_BIOSYNTHETIC_PROCESS	1.6116134#0.27479544
GO_BILE_ACID_METABOLIC_PROCESS	1.0671794#0.68566275
GO_BILE_ACID_TRANSMEMBRANE_TRANSPORTER_ACTIVITY	0.9350134#0.77856624
GO_BINDING_BRIDGING	1.2228556#0.5645278
GO_BINDING_OF_SPERM_TO_ZONA_PELLUCIDA	1.2726394#0.5285474
GO_BIOACTIVE_LIPID_RECEPTOR_ACTIVITY	0.51273113#0.99386865
GO_BIOLOGICAL_ADHESION	2.1302502#0.07670717
GO_BIOMINERAL_TISSUE_DEVELOPMENT	NA
GO_BLASTOCYST_GROWTH	0.787903#0.88857174
GO_BLASTODERM_SEGMENTATION	0.75345594#0.9040738
GO_BLOC_1_COMPLEX	1.2540476#0.54352474
GO_BLOC_COMPLEX	1.1358246#0.63926613
GO_BLOOD_COAGULATION_FIBRIN_CLOT_FORMATION	0.66394156#0.94922507
GO_BLOOD_COAGULATION_INTRINSIC_PATHWAY	0.61222357#0.97181684
GO_BLOOD_MICROPARTICLE	1.305987#0.5045291
GO_BLOOD_VESSEL_ENDOTHELIAL_CELL_MIGRATION	NA
GO_BLOOD_VESSEL_MORPHOGENESIS	1.7039902#0.21964672
GO_BLOOD_VESSEL_REMODELING	1.2768577#0.52698207
GO_BODY_MORPHOGENESIS	1.9256334#0.13264665
GO_BONE_CELL_DEVELOPMENT	NA
GO_BONE_DEVELOPMENT	0.88171244#0.8171418
GO_BONE_GROWTH	NA
GO_BONE_MATURATION	NA
GO_BONE_MINERALIZATION	NA
GO_BONE_MORPHOGENESIS	1.8243462#0.16838302
GO_BONE_REMODELING	1.4706458#0.38090122
GO_BONE_RESORPTION	1.5278225#0.3355303
GO_BONE_TRABECULA_MORPHOGENESIS	NA
GO_BRANCHING_INVOLVED_IN_LABYRINTHINE_LAYER_MORPHOGENESIS	1.2348247#0.55562
GO_BRANCHING_INVOLVED_IN_MAMMARY_GLAND_DUCT_MORPHOGENESIS	1.9698167#0.11744635
GO_BRANCHING_INVOLVED_IN_SALIVARY_GLAND_MORPHOGENESIS	NA
GO_BRANCHING_MORPHOGENESIS_OF_AN_EPITHELIAL_TUBE	1.2395204#0.55312055
GO_BRUSH_BORDER	1.576105#0.2991833
GO_BRUSH_BORDER_MEMBRANE	1.8564928#0.156703
GO_BUNDLE_OF_HIS_CELL_TO_PURKINJE_MYOCYTE_COMMUNICATION	NA
GO_C_C_CHEMOKINE_RECEPTOR_ACTIVITY	1.0659784#0.6860416
GO_C21_STEROID_HORMONE_BIOSYNTHETIC_PROCESS	1.1884373#0.5923808
GO_C21_STEROID_HORMONE_METABOLIC_PROCESS	1.2794113#0.5259821
GO_C2H2_ZINC_FINGER_DOMAIN_BINDING	NA
GO_CAJAL_BODY	1.1661861#0.6155738
GO_CALCIUM_ACTIVATED_CATION_CHANNEL_ACTIVITY	0.5388806#0.9896368
GO_CALCIUM_ACTIVATED_POTASSIUM_CHANNEL_ACTIVITY	0.7494156#0.9070932
GO_CALCIUM_CHANNEL_COMPLEX	NA
GO_CALCIUM_CHANNEL_REGULATOR_ACTIVITY	0.7172575#0.9249276
GO_CALCIUM_DEPENDENT_CELL_CELL_ADHESION_VIA_PLASMA_MEMBRANE_CELL_ADHESION_MOLECULES	1.3560327#0.47182393
GO_CALCIUM_DEPENDENT_PHOSPHOLIPID_BINDING	0.69236034#0.93993884
GO_CALCIUM_DEPENDENT_PROTEIN_BINDING	0.9867293#0.7439216
GO_CALCIUM_DEPENDENT_PROTEIN_KINASE_ACTIVITY	0.78952825#0.8873822
GO_CALCIUM_INDEPENDENT_CELL_CELL_ADHESION_VIA_PLASMA_MEMBRANE_CELL_ADHESION_MOLECULES	0.92273605#0.7884225
GO_CALCIUM_ION_BINDING	1.3095851#0.504291
GO_CALCIUM_ION_IMPORT	0.7206739#0.92248756
GO_CALCIUM_ION_IMPORT_INTO_CYTOSOL	0.58457613#0.97776055
GO_CALCIUM_ION_REGULATED_EXOCYTOSIS	1.0065925#0.7307193
GO_CALCIUM_ION_REGULATED_EXOCYTOSIS_OF_NEUROTRANSMITTER	0.79349476#0.88526344
GO_CALCIUM_ION_TRANSMEMBRANE_TRANSPORT	NA
GO_CALCIUM_ION_TRANSMEMBRANE_TRANSPORTER_ACTIVITY	NA
GO_CALCIUM_ION_TRANSPORT	0.75582176#0.90459704
GO_CALCIUM_MEDIATED_SIGNALING	1.1871142#0.5934613
GO_CALCIUM_MEDIATED_SIGNALING_USING_INTRACELLULAR_CALCIUM_SOURCE	0.66399604#0.9494564
GO_CALMODULIN_BINDING	NA
GO_CALMODULIN_DEPENDENT_PROTEIN_KINASE_ACTIVITY	NA
GO_CAMERA_TYPE_EYE_MORPHOGENESIS	0.83027554#0.8572952
GO_CAMERA_TYPE_EYE_PHOTORECEPTOR_CELL_DIFFERENTIATION	0.63602716#0.95906794
GO_CAMP_BINDING	NA
GO_CAMP_BIOSYNTHETIC_PROCESS	NA
GO_CAMP_MEDIATED_SIGNALING	NA
GO_CAMP_METABOLIC_PROCESS	NA
GO_CAMP_RESPONSE_ELEMENT_BINDING	NA
GO_CANONICAL_WNT_SIGNALING_PATHWAY	NA
GO_CARBOHYDRATE_BINDING	1.2510848#0.5460138
GO_CARBOHYDRATE_CATABOLIC_PROCESS	0.96743554#0.75398344
GO_CARBOHYDRATE_DERIVATIVE_BIOSYNTHETIC_PROCESS	1.0477364#0.6969357
GO_CARBOHYDRATE_DERIVATIVE_CATABOLIC_PROCESS	2.0635693#0.09557155
GO_CARBOHYDRATE_DERIVATIVE_TRANSPORT	0.75003296#0.90704
GO_CARBOHYDRATE_DERIVATIVE_TRANSPORTER_ACTIVITY	0.60408163#0.973733
GO_CARBOHYDRATE_HOMEOSTASIS	1.1425922#0.63541824
GO_CARBOHYDRATE_KINASE_ACTIVITY	0.9383143#0.77613467
GO_CARBOHYDRATE_METABOLIC_PROCESS	1.2563276#0.5424631
GO_CARBOHYDRATE_PHOSPHATASE_ACTIVITY	1.0846823#0.678464
GO_CARBOHYDRATE_PHOSPHORYLATION	0.9774974#0.7497804
GO_CARBOHYDRATE_TRANSMEMBRANE_TRANSPORT	1.4520183#0.3975607
GO_CARBOHYDRATE_TRANSPORT	1.2498561#0.5459714
GO_CARBOHYDRATE_TRANSPORTER_ACTIVITY	1.3446584#0.4775453
GO_CARBON_CARBON_LYASE_ACTIVITY	1.0142316#0.7260411
GO_CARBON_OXYGEN_LYASE_ACTIVITY	1.8971672#0.14491433
GO_CARBON_SULFUR_LYASE_ACTIVITY	0.94031334#0.77339524
GO_CARBOXY_LYASE_ACTIVITY	0.9248696#0.7870768
GO_CARBOXY_TERMINAL_DOMAIN_PROTEIN_KINASE_COMPLEX	0.9804501#0.7484391
GO_CARBOXYLIC_ESTER_HYDROLASE_ACTIVITY	0.9652209#0.7559302
GO_CARBOXYPEPTIDASE_ACTIVITY	0.794932#0.88400406
GO_CARDIAC_ATRIUM_DEVELOPMENT	NA
GO_CARDIAC_CELL_DEVELOPMENT	1.0629383#0.688802
GO_CARDIAC_CELL_FATE_COMMITMENT	NA
GO_CARDIAC_CHAMBER_DEVELOPMENT	NA
GO_CARDIAC_CHAMBER_FORMATION	NA
GO_CARDIAC_CHAMBER_MORPHOGENESIS	NA
GO_CARDIAC_CONDUCTION	NA
GO_CARDIAC_CONDUCTION_SYSTEM_DEVELOPMENT	NA
GO_CARDIAC_EPITHELIAL_TO_MESENCHYMAL_TRANSITION	1.37842#0.45337647
GO_CARDIAC_LEFT_VENTRICLE_MORPHOGENESIS	0.9635956#0.7576247
GO_CARDIAC_MUSCLE_ADAPTATION	0.6849189#0.9429164
GO_CARDIAC_MUSCLE_CELL_CONTRACTION	NA
GO_CARDIAC_MUSCLE_CELL_DIFFERENTIATION	NA
GO_CARDIAC_MUSCLE_TISSUE_DEVELOPMENT	NA
GO_CARDIAC_MUSCLE_TISSUE_MORPHOGENESIS	NA
GO_CARDIAC_MYOFIBRIL_ASSEMBLY	NA
GO_CARDIAC_RIGHT_VENTRICLE_MORPHOGENESIS	0.71162295#0.92947686
GO_CARDIAC_SEPTUM_DEVELOPMENT	NA
GO_CARDIAC_SEPTUM_MORPHOGENESIS	NA
GO_CARDIAC_VENTRICLE_DEVELOPMENT	NA
GO_CARDIAC_VENTRICLE_MORPHOGENESIS	NA
GO_CARDIOBLAST_DIFFERENTIATION	0.60704494#0.97367936
GO_CARDIOCYTE_DIFFERENTIATION	NA
GO_CARDIOLIPIN_METABOLIC_PROCESS	1.0623987#0.6888822
GO_CARGO_RECEPTOR_ACTIVITY	NA
GO_CARNITINE_METABOLIC_PROCESS	1.869737#0.15040578
GO_CARTILAGE_DEVELOPMENT	1.1077896#0.6582719
GO_CARTILAGE_DEVELOPMENT_INVOLVED_IN_ENDOCHONDRAL_BONE_MORPHOGENESIS	0.75053287#0.9068621
GO_CATABOLIC_PROCESS	2.1354456#0.07695078
GO_CATECHOLAMINE_BINDING	1.0172719#0.7252841
GO_CATECHOLAMINE_BIOSYNTHETIC_PROCESS	0.9531734#0.76334727
GO_CATECHOLAMINE_METABOLIC_PROCESS	1.3281778#0.49258226
GO_CATECHOLAMINE_TRANSPORT	1.1821837#0.5982404
GO_CATION_AMINO_ACID_SYMPORTER_ACTIVITY	0.55263466#0.9867922
GO_CATION_CATION_ANTIPORTER_ACTIVITY	0.8985823#0.8081867
GO_CATION_CHANNEL_ACTIVITY	NA
GO_CATION_CHANNEL_COMPLEX	NA
GO_CATION_SUGAR_SYMPORTER_ACTIVITY	0.78776765#0.88849217
GO_CATION_TRANSMEMBRANE_TRANSPORTER_ACTIVITY	NA
GO_CCR_CHEMOKINE_RECEPTOR_BINDING	NA
GO_CD4_POSITIVE_ALPHA_BETA_T_CELL_ACTIVATION	0.846212#0.8481002
GO_CD4_POSITIVE_OR_CD8_POSITIVE_ALPHA_BETA_T_CELL_LINEAGE_COMMITMENT	1.0018308#0.73583865
GO_CDP_DIACYLGLYCEROL_METABOLIC_PROCESS	1.1370306#0.6383318
GO_CELL_ACTIVATION	NA
GO_CELL_ACTIVATION_INVOLVED_IN_IMMUNE_RESPONSE	0.7354837#0.91117257
GO_CELL_ADHESION_MEDIATED_BY_INTEGRIN	0.89119756#0.8128195
GO_CELL_ADHESION_MOLECULE_BINDING	0.98439205#0.74501604
GO_CELL_AGGREGATION	1.4103215#0.4283983
GO_CELL_BODY	1.5260514#0.33778384
GO_CELL_CELL_ADHERENS_JUNCTION	0.64492756#0.9577013
GO_CELL_CELL_ADHESION	1.221026#0.56665397
GO_CELL_CELL_ADHESION_VIA_PLASMA_MEMBRANE_ADHESION_MOLECULES	1.2154485#0.5703957
GO_CELL_CELL_CONTACT_ZONE	1.0226109#0.723623
GO_CELL_CELL_JUNCTION	0.98042125#0.74815917
GO_CELL_CELL_JUNCTION_ASSEMBLY	1.0522742#0.6946521
GO_CELL_CELL_RECOGNITION	0.9285538#0.7849047
GO_CELL_CELL_SIGNALING	1.895331#0.14448519
GO_CELL_CELL_SIGNALING_INVOLVED_IN_CARDIAC_CONDUCTION	NA
GO_CELL_CHEMOTAXIS	NA
GO_CELL_COMMUNICATION_BY_ELECTRICAL_COUPLING	NA
GO_CELL_COMMUNICATION_INVOLVED_IN_CARDIAC_CONDUCTION	NA
GO_CELL_CORTEX	1.4110632#0.42813703
GO_CELL_CORTEX_PART	NA
GO_CELL_CORTEX_REGION	1.439776#0.40266627
GO_CELL_CYCLE	2.8197014#0.0022259185
GO_CELL_CYCLE_ARREST	1.1127503#0.6557575
GO_CELL_CYCLE_CHECKPOINT	1.5974044#0.28683254
GO_CELL_CYCLE_DNA_REPLICATION	1.1809982#0.599067
GO_CELL_CYCLE_G1_S_PHASE_TRANSITION	1.6097529#0.2757752
GO_CELL_CYCLE_G2_M_PHASE_TRANSITION	1.371595#0.45813543
GO_CELL_CYCLE_PHASE_TRANSITION	1.8833#0.14591654
GO_CELL_CYCLE_PROCESS	3.0947244#0.00040864668
GO_CELL_DEATH	1.3595694#0.4699117
GO_CELL_DEATH_IN_RESPONSE_TO_OXIDATIVE_STRESS	2.0551622#0.09594419
GO_CELL_DEVELOPMENT	2.6731362#0.007177417
GO_CELL_DIFFERENTIATION_IN_HINDBRAIN	NA
GO_CELL_DIFFERENTIATION_IN_SPINAL_CORD	NA
GO_CELL_DIFFERENTIATION_INVOLVED_IN_EMBRYONIC_PLACENTA_DEVELOPMENT	1.4937018#0.3589737
GO_CELL_DIFFERENTIATION_INVOLVED_IN_KIDNEY_DEVELOPMENT	NA
GO_CELL_DIFFERENTIATION_INVOLVED_IN_METANEPHROS_DEVELOPMENT	NA
GO_CELL_DIVISION	3.0078647#0.0015133449
GO_CELL_DIVISION_SITE	1.1529121#0.6269609
GO_CELL_FATE_COMMITMENT	0.9619801#0.757632
GO_CELL_FATE_DETERMINATION	0.983513#0.7450773
GO_CELL_FATE_SPECIFICATION	NA
GO_CELL_GROWTH	1.568255#0.30510545
GO_CELL_JUNCTION	1.086558#0.6771209
GO_CELL_JUNCTION_ASSEMBLY	1.3618392#0.46712372
GO_CELL_JUNCTION_ORGANIZATION	1.6700339#0.24005273
GO_CELL_KILLING	NA
GO_CELL_LEADING_EDGE	NA
GO_CELL_MATRIX_ADHESION	0.68282175#0.9425217
GO_CELL_MATURATION	1.6455554#0.25449365
GO_CELL_MIGRATION_IN_HINDBRAIN	0.9013874#0.80460286
GO_CELL_MIGRATION_INVOLVED_IN_GASTRULATION	NA
GO_CELL_MIGRATION_INVOLVED_IN_HEART_DEVELOPMENT	NA
GO_CELL_MORPHOGENESIS_INVOLVED_IN_DIFFERENTIATION	1.7250885#0.20634195
GO_CELL_MORPHOGENESIS_INVOLVED_IN_NEURON_DIFFERENTIATION	1.4739915#0.37729338
GO_CELL_MOTILITY	1.1437693#0.6357407
GO_CELL_PART_MORPHOGENESIS	1.2750735#0.5274147
GO_CELL_PROJECTION	1.698269#0.22422136
GO_CELL_PROJECTION_CYTOPLASM	1.0556251#0.69299847
GO_CELL_PROJECTION_MEMBRANE	0.8306809#0.8575049
GO_CELL_PROJECTION_ORGANIZATION	1.3081794#0.50382495
GO_CELL_PROJECTION_PART	1.2678158#0.5289636
GO_CELL_PROLIFERATION	1.8581355#0.15585382
GO_CELL_RECOGNITION	1.8778366#0.14682193
GO_CELL_REDOX_HOMEOSTASIS	1.182539#0.5983265
GO_CELL_SEPARATION_AFTER_CYTOKINESIS	1.0373693#0.7066197
GO_CELL_SUBSTRATE_ADHERENS_JUNCTION_ASSEMBLY	1.4430164#0.4030247
GO_CELL_SUBSTRATE_ADHESION	1.0141383#0.72516894
GO_CELL_SUBSTRATE_JUNCTION_ASSEMBLY	1.6787593#0.23483305
GO_CELL_SURFACE	1.440405#0.40203202
GO_CELL_SURFACE_RECEPTOR_SIGNALING_PATHWAY_INVOLVED_IN_CELL_CELL_SIGNALING	0.83634955#0.85515684
GO_CELL_SURFACE_RECEPTOR_SIGNALING_PATHWAY_INVOLVED_IN_HEART_DEVELOPMENT	1.350031#0.4755507
GO_CELL_TRAILING_EDGE	NA
GO_CELL_VOLUME_HOMEOSTASIS	1.3083707#0.50390905
GO_CELLULAR_ALDEHYDE_METABOLIC_PROCESS	1.6465164#0.25485817
GO_CELLULAR_AMIDE_METABOLIC_PROCESS	0.96368635#0.7577742
GO_CELLULAR_AMINO_ACID_BIOSYNTHETIC_PROCESS	0.8583967#0.8332113
GO_CELLULAR_AMINO_ACID_CATABOLIC_PROCESS	1.3599744#0.47013783
GO_CELLULAR_AMINO_ACID_METABOLIC_PROCESS	1.8173622#0.17047349
GO_CELLULAR_ANION_HOMEOSTASIS	NA
GO_CELLULAR_CARBOHYDRATE_BIOSYNTHETIC_PROCESS	1.618639#0.27169776
GO_CELLULAR_CARBOHYDRATE_METABOLIC_PROCESS	1.0455905#0.69964385
GO_CELLULAR_CATABOLIC_PROCESS	1.955481#0.122941814
GO_CELLULAR_CHEMICAL_HOMEOSTASIS	1.0187068#0.72546756
GO_CELLULAR_COMPONENT_MAINTENANCE	NA
GO_CELLULAR_COMPONENT_MORPHOGENESIS	1.8014507#0.17626078
GO_CELLULAR_COPPER_ION_HOMEOSTASIS	0.68036747#0.9440461
GO_CELLULAR_DEFENSE_RESPONSE	NA
GO_CELLULAR_EXTRAVASATION	NA
GO_CELLULAR_GLUCOSE_HOMEOSTASIS	1.5283412#0.3352781
GO_CELLULAR_HOMEOSTASIS	1.2636294#0.5327732
GO_CELLULAR_HORMONE_METABOLIC_PROCESS	2.309653#0.041374132
GO_CELLULAR_IRON_ION_HOMEOSTASIS	0.9346677#0.7789555
GO_CELLULAR_LIPID_CATABOLIC_PROCESS	1.499709#0.35420966
GO_CELLULAR_LIPID_METABOLIC_PROCESS	1.9489118#0.126338
GO_CELLULAR_MACROMOLECULAR_COMPLEX_ASSEMBLY	1.7510505#0.19589357
GO_CELLULAR_MACROMOLECULE_LOCALIZATION	1.6102246#0.27567104
GO_CELLULAR_MODIFIED_AMINO_ACID_BIOSYNTHETIC_PROCESS	2.0068178#0.105068244
GO_CELLULAR_MODIFIED_AMINO_ACID_CATABOLIC_PROCESS	1.245377#0.55145526
GO_CELLULAR_MODIFIED_AMINO_ACID_METABOLIC_PROCESS	1.4410125#0.402484
GO_CELLULAR_PIGMENTATION	1.3908724#0.4427897
GO_CELLULAR_PROCESS_INVOLVED_IN_REPRODUCTION_IN_MULTICELLULAR_ORGANISM	0.6976542#0.9361
GO_CELLULAR_PROTEIN_COMPLEX_ASSEMBLY	1.1393635#0.63892627
GO_CELLULAR_PROTEIN_COMPLEX_LOCALIZATION	0.6153933#0.97061014
GO_CELLULAR_RESPONSE_TO_ABIOTIC_STIMULUS	1.3576589#0.4711154
GO_CELLULAR_RESPONSE_TO_ACID_CHEMICAL	0.88624245#0.816161
GO_CELLULAR_RESPONSE_TO_ALCOHOL	0.83177054#0.8579642
GO_CELLULAR_RESPONSE_TO_ALKALOID	0.62575525#0.96567917
GO_CELLULAR_RESPONSE_TO_AMINO_ACID_STIMULUS	0.9014198#0.80518395
GO_CELLULAR_RESPONSE_TO_ARSENIC_CONTAINING_SUBSTANCE	0.5866522#0.97809213
GO_CELLULAR_RESPONSE_TO_ATP	0.7094091#0.9298772
GO_CELLULAR_RESPONSE_TO_BIOTIC_STIMULUS	NA
GO_CELLULAR_RESPONSE_TO_CADMIUM_ION	NA
GO_CELLULAR_RESPONSE_TO_CALCIUM_ION	0.772293#0.89493203
GO_CELLULAR_RESPONSE_TO_CAMP	1.5344882#0.332118
GO_CELLULAR_RESPONSE_TO_CARBOHYDRATE_STIMULUS	1.9034922#0.14657852
GO_CELLULAR_RESPONSE_TO_CHOLESTEROL	0.6857211#0.94246817
GO_CELLULAR_RESPONSE_TO_CORTICOSTEROID_STIMULUS	1.3251818#0.494006
GO_CELLULAR_RESPONSE_TO_CYTOKINE_STIMULUS	1.6951014#0.22475807
GO_CELLULAR_RESPONSE_TO_DEXAMETHASONE_STIMULUS	1.92637#0.1326459
GO_CELLULAR_RESPONSE_TO_DNA_DAMAGE_STIMULUS	1.1153109#0.6545984
GO_CELLULAR_RESPONSE_TO_DRUG	0.7237257#0.92073715
GO_CELLULAR_RESPONSE_TO_DSRNA	0.5584429#0.98556304
GO_CELLULAR_RESPONSE_TO_ELECTRICAL_STIMULUS	NA
GO_CELLULAR_RESPONSE_TO_EPINEPHRINE_STIMULUS	NA
GO_CELLULAR_RESPONSE_TO_ESTRADIOL_STIMULUS	1.0666916#0.6859779
GO_CELLULAR_RESPONSE_TO_ESTROGEN_STIMULUS	0.99904823#0.73789257
GO_CELLULAR_RESPONSE_TO_EXOGENOUS_DSRNA	0.9875339#0.743312
GO_CELLULAR_RESPONSE_TO_EXTERNAL_STIMULUS	1.4238127#0.4151365
GO_CELLULAR_RESPONSE_TO_FATTY_ACID	NA
GO_CELLULAR_RESPONSE_TO_GAMMA_RADIATION	1.1893007#0.5918515
GO_CELLULAR_RESPONSE_TO_GLUCAGON_STIMULUS	0.9119585#0.79637307
GO_CELLULAR_RESPONSE_TO_GLUCOSE_STARVATION	1.6971365#0.22442819
GO_CELLULAR_RESPONSE_TO_GONADOTROPIN_STIMULUS	NA
GO_CELLULAR_RESPONSE_TO_GROWTH_HORMONE_STIMULUS	NA
GO_CELLULAR_RESPONSE_TO_HEAT	1.3285906#0.4927597
GO_CELLULAR_RESPONSE_TO_HYDROGEN_PEROXIDE	1.0053433#0.7319407
GO_CELLULAR_RESPONSE_TO_INTERFERON_BETA	1.0237024#0.7231107
GO_CELLULAR_RESPONSE_TO_INTERFERON_GAMMA	0.8778742#0.81854594
GO_CELLULAR_RESPONSE_TO_INTERLEUKIN_1	NA
GO_CELLULAR_RESPONSE_TO_INTERLEUKIN_4	1.1676564#0.6132786
GO_CELLULAR_RESPONSE_TO_INTERLEUKIN_6	NA
GO_CELLULAR_RESPONSE_TO_IONIZING_RADIATION	1.042305#0.7015953
GO_CELLULAR_RESPONSE_TO_KETONE	1.0694385#0.6850306
GO_CELLULAR_RESPONSE_TO_LEPTIN_STIMULUS	0.8478557#0.8469176
GO_CELLULAR_RESPONSE_TO_LIGHT_STIMULUS	1.5087639#0.35196987
GO_CELLULAR_RESPONSE_TO_MECHANICAL_STIMULUS	1.0186589#0.7248571
GO_CELLULAR_RESPONSE_TO_NITRIC_OXIDE	1.639292#0.2577226
GO_CELLULAR_RESPONSE_TO_NITROGEN_LEVELS	0.6900099#0.9411712
GO_CELLULAR_RESPONSE_TO_NUTRIENT	NA
GO_CELLULAR_RESPONSE_TO_ORGANIC_CYCLIC_COMPOUND	1.3797865#0.45337018
GO_CELLULAR_RESPONSE_TO_ORGANIC_SUBSTANCE	1.8870767#0.14723174
GO_CELLULAR_RESPONSE_TO_OXYGEN_LEVELS	1.8499076#0.15889068
GO_CELLULAR_RESPONSE_TO_PH	2.0278335#0.10246642
GO_CELLULAR_RESPONSE_TO_PROSTAGLANDIN_STIMULUS	NA
GO_CELLULAR_RESPONSE_TO_RADIATION	1.6604816#0.24519324
GO_CELLULAR_RESPONSE_TO_REACTIVE_NITROGEN_SPECIES	1.5612785#0.30752105
GO_CELLULAR_RESPONSE_TO_RETINOIC_ACID	1.294928#0.5137267
GO_CELLULAR_RESPONSE_TO_STARVATION	1.7489548#0.1965229
GO_CELLULAR_RESPONSE_TO_STEROL	0.9723477#0.7512094
GO_CELLULAR_RESPONSE_TO_STRESS	1.6640027#0.24242356
GO_CELLULAR_RESPONSE_TO_TOPOLOGICALLY_INCORRECT_PROTEIN	1.8348601#0.16355057
GO_CELLULAR_RESPONSE_TO_UV	1.8979523#0.14615487
GO_CELLULAR_RESPONSE_TO_VASCULAR_ENDOTHELIAL_GROWTH_FACTOR_STIMULUS	NA
GO_CELLULAR_RESPONSE_TO_VIRUS	NA
GO_CELLULAR_RESPONSE_TO_VITAMIN	NA
GO_CELLULAR_RESPONSE_TO_VITAMIN_D	NA
GO_CELLULAR_WATER_HOMEOSTASIS	1.4522763#0.39765003
GO_CENTRAL_NERVOUS_SYSTEM_DEVELOPMENT	1.2010936#0.5791102
GO_CENTRAL_NERVOUS_SYSTEM_NEURON_AXONOGENESIS	NA
GO_CENTRAL_NERVOUS_SYSTEM_NEURON_DIFFERENTIATION	NA
GO_CENTRAL_NERVOUS_SYSTEM_PROJECTION_NEURON_AXONOGENESIS	NA
GO_CENTRIOLAR_SATELLITE	1.0537252#0.69379616
GO_CENTRIOLE_ASSEMBLY	1.1009222#0.6636167
GO_CENTROMERE_COMPLEX_ASSEMBLY	1.1388874#0.63877714
GO_CENTROSOME	0.86140275#0.83064795
GO_CENTROSOME_CYCLE	0.96760815#0.7542875
GO_CENTROSOME_DUPLICATION	0.96898186#0.7534394
GO_CERAMIDE_CATABOLIC_PROCESS	1.3341794#0.486701
GO_CEREBELLAR_CORTEX_DEVELOPMENT	NA
GO_CEREBELLAR_CORTEX_MORPHOGENESIS	NA
GO_CEREBELLAR_GRANULAR_LAYER_DEVELOPMENT	NA
GO_CEREBELLAR_PURKINJE_CELL_LAYER_DEVELOPMENT	NA
GO_CEREBELLAR_PURKINJE_CELL_LAYER_FORMATION	NA
GO_CEREBELLAR_PURKINJE_CELL_LAYER_MORPHOGENESIS	NA
GO_CEREBRAL_CORTEX_DEVELOPMENT	1.1004703#0.6630025
GO_CEREBRAL_CORTEX_GABAERGIC_INTERNEURON_DIFFERENTIATION	1.8155805#0.17044379
GO_CEREBRAL_CORTEX_NEURON_DIFFERENTIATION	1.1255033#0.6473241
GO_CEREBRAL_CORTEX_RADIALLY_ORIENTED_CELL_MIGRATION	0.87945604#0.8176906
GO_CGMP_BINDING	NA
GO_CGMP_BIOSYNTHETIC_PROCESS	1.0981169#0.6645568
GO_CGMP_METABOLIC_PROCESS	1.0770094#0.6808268
GO_CHANNEL_INHIBITOR_ACTIVITY	1.2174014#0.56931466
GO_CHANNEL_REGULATOR_ACTIVITY	1.3670053#0.46127257
GO_CHAPERONE_BINDING	1.2232071#0.5650486
GO_CHAPERONE_MEDIATED_PROTEIN_COMPLEX_ASSEMBLY	1.1010315#0.6637684
GO_CHAPERONE_MEDIATED_PROTEIN_FOLDING	1.7585447#0.19267163
GO_CHEMICAL_HOMEOSTASIS	1.1309385#0.644579
GO_CHEMOATTRACTANT_ACTIVITY	NA
GO_CHEMOKINE_ACTIVITY	NA
GO_CHEMOKINE_BINDING	0.82238275#0.8642291
GO_CHEMOKINE_MEDIATED_SIGNALING_PATHWAY	NA
GO_CHEMOKINE_RECEPTOR_BINDING	NA
GO_CHEMOREPELLENT_ACTIVITY	0.7618815#0.90166485
GO_CHEMOSENSORY_BEHAVIOR	NA
GO_CHLORIDE_CHANNEL_COMPLEX	1.4397135#0.40227953
GO_CHLORIDE_CHANNEL_REGULATOR_ACTIVITY	0.64504105#0.95815986
GO_CHLORIDE_TRANSPORT	0.71257544#0.92905504
GO_CHOLESTEROL_EFFLUX	NA
GO_CHOLESTEROL_TRANSPORTER_ACTIVITY	NA
GO_CHONDROCYTE_DEVELOPMENT	1.1321391#0.6436199
GO_CHONDROCYTE_DIFFERENTIATION	0.7559629#0.9049617
GO_CHONDROITIN_SULFATE_BIOSYNTHETIC_PROCESS	1.3506956#0.47524256
GO_CHONDROITIN_SULFATE_CATABOLIC_PROCESS	1.5057918#0.35463652
GO_CHONDROITIN_SULFATE_PROTEOGLYCAN_BIOSYNTHETIC_PROCESS	1.2816021#0.5235187
GO_CHONDROITIN_SULFATE_PROTEOGLYCAN_METABOLIC_PROCESS	1.4975963#0.3549781
GO_CHROMATIN	0.90811795#0.80118966
GO_CHROMATIN_ASSEMBLY_OR_DISASSEMBLY	1.2686784#0.5280171
GO_CHROMATIN_DISASSEMBLY	1.4590775#0.38903937
GO_CHROMATIN_MODIFICATION	0.7115146#0.929332
GO_CHROMATIN_ORGANIZATION	0.86260784#0.8299295
GO_CHROMATIN_REMODELING	0.99345744#0.741555
GO_CHROMATIN_SILENCING_AT_RDNA	0.86461943#0.8277256
GO_CHROMATOID_BODY	1.0297153#0.71646804
GO_CHROMOCENTER	0.9397126#0.77396727
GO_CHROMOSOMAL_REGION	2.6974263#0.0062465016
GO_CHROMOSOME	1.9710901#0.11727158
GO_CHROMOSOME_CENTROMERIC_REGION	2.2660832#0.048695877
GO_CHROMOSOME_CONDENSATION	1.7250446#0.20586814
GO_CHROMOSOME_LOCALIZATION	0.6942532#0.93841606
GO_CHROMOSOME_ORGANIZATION	1.5003172#0.35526374
GO_CHROMOSOME_ORGANIZATION_INVOLVED_IN_MEIOTIC_CELL_CYCLE	0.72454095#0.9207693
GO_CHROMOSOME_SEGREGATION	2.1596613#0.07297173
GO_CHROMOSOME_SEPARATION	1.3979319#0.43785846
GO_CHROMOSOME_TELOMERIC_REGION	1.503084#0.3548919
GO_CHRONIC_INFLAMMATORY_RESPONSE	0.66459227#0.9493598
GO_CHYLOMICRON	NA
GO_CILIARY_BASAL_BODY	0.7544439#0.90493
GO_CILIARY_BASE	1.0280007#0.7183649
GO_CILIARY_MEMBRANE	NA
GO_CILIARY_PLASM	0.7003823#0.9354779
GO_CILIARY_TIP	1.1021991#0.6639666
GO_CILIARY_TRANSITION_ZONE	1.041804#0.7019321
GO_CIRCADIAN_REGULATION_OF_GENE_EXPRESSION	1.5040975#0.35477546
GO_CIRCADIAN_RHYTHM	1.7890549#0.18096104
GO_CIRCULATORY_SYSTEM_DEVELOPMENT	1.6451006#0.25452775
GO_CIRCULATORY_SYSTEM_PROCESS	NA
GO_CIS_TRANS_ISOMERASE_ACTIVITY	1.0564814#0.69302195
GO_CITRULLINE_METABOLIC_PROCESS	1.0387554#0.70509404
GO_CLATHRIN_BINDING	0.6811488#0.94339657
GO_CLATHRIN_COAT	0.8081917#0.8754768
GO_CLATHRIN_COAT_OF_COATED_PIT	0.84064436#0.85231423
GO_CLATHRIN_COAT_OF_ENDOCYTIC_VESICLE	0.7408023#0.909429
GO_CLATHRIN_COAT_OF_TRANS_GOLGI_NETWORK_VESICLE	NA
GO_CLATHRIN_COATED_ENDOCYTIC_VESICLE	0.87359935#0.82268584
GO_CLATHRIN_COATED_ENDOCYTIC_VESICLE_MEMBRANE	NA
GO_CLATHRIN_COATED_VESICLE	0.6428074#0.95872015
GO_CLATHRIN_COATED_VESICLE_MEMBRANE	NA
GO_CLATHRIN_MEDIATED_ENDOCYTOSIS	NA
GO_CLEAVAGE_INVOLVED_IN_RRNA_PROCESSING	0.75720054#0.9050985
GO_CLUSTER_OF_ACTIN_BASED_CELL_PROJECTIONS	1.3939437#0.4406146
GO_CO_SMAD_BINDING	0.8852137#0.8166015
GO_COA_HYDROLASE_ACTIVITY	0.9190576#0.793465
GO_COATED_PIT	0.86671656#0.826223
GO_COBALAMIN_METABOLIC_PROCESS	1.553698#0.31448156
GO_COCHLEA_DEVELOPMENT	NA
GO_COCHLEA_MORPHOGENESIS	NA
GO_COENZYME_A_BIOSYNTHETIC_PROCESS	1.2938432#0.5144969
GO_COENZYME_BINDING	1.7461708#0.19838992
GO_COENZYME_BIOSYNTHETIC_PROCESS	1.1369017#0.6381794
GO_COENZYME_CATABOLIC_PROCESS	NA
GO_COENZYME_METABOLIC_PROCESS	0.9373518#0.77647555
GO_COFACTOR_BINDING	1.5872077#0.29185337
GO_COFACTOR_BIOSYNTHETIC_PROCESS	1.0504394#0.69525784
GO_COFACTOR_CATABOLIC_PROCESS	NA
GO_COFACTOR_METABOLIC_PROCESS	0.8690153#0.82399446
GO_COFACTOR_TRANSPORT	0.8823246#0.81686145
GO_COFACTOR_TRANSPORTER_ACTIVITY	0.9825705#0.7457035
GO_COGNITION	0.7761047#0.89227474
GO_COHESIN_COMPLEX	1.4038835#0.43451437
GO_COLLAGEN_BINDING	0.7922633#0.8864118
GO_COLLAGEN_FIBRIL_ORGANIZATION	1.3468003#0.4782282
GO_COLLAGEN_TRIMER	1.3913834#0.4428812
GO_COLLECTING_DUCT_DEVELOPMENT	NA
GO_COLUMNAR_CUBOIDAL_EPITHELIAL_CELL_DEVELOPMENT	0.78665423#0.887636
GO_COLUMNAR_CUBOIDAL_EPITHELIAL_CELL_DIFFERENTIATION	1.5292172#0.3350006
GO_COMPACT_MYELIN	0.42626476#0.9993759
GO_COMPLEMENT_ACTIVATION	1.5225363#0.34092134
GO_COMPLEMENT_ACTIVATION_ALTERNATIVE_PATHWAY	NA
GO_COMPLEMENT_BINDING	0.4308342#0.9994049
GO_COMPLEX_OF_COLLAGEN_TRIMERS	1.3916878#0.4428072
GO_CONDENSED_CHROMOSOME	2.108278#0.081934765
GO_CONDENSED_CHROMOSOME_CENTROMERIC_REGION	2.0870912#0.09044564
GO_CONDENSED_CHROMOSOME_OUTER_KINETOCHORE	1.2231077#0.56442356
GO_CONDENSED_NUCLEAR_CHROMOSOME	1.6758342#0.23525234
GO_CONDENSED_NUCLEAR_CHROMOSOME_CENTROMERIC_REGION	1.5211103#0.34149218
GO_CONNECTIVE_TISSUE_DEVELOPMENT	NA
GO_CONTRACTILE_ACTIN_FILAMENT_BUNDLE_ASSEMBLY	1.2928085#0.51424146
GO_CONTRACTILE_FIBER	2.2858741#0.04392224
GO_CONVERGENT_EXTENSION	0.769736#0.8967354
GO_COP9_SIGNALOSOME	0.9659692#0.75572366
GO_COPI_COATED_VESICLE_MEMBRANE	0.6046281#0.97385687
GO_COPPER_ION_BINDING	1.0210037#0.72422355
GO_COPPER_ION_HOMEOSTASIS	0.5898788#0.97764045
GO_COPPER_ION_TRANSPORT	0.682027#0.9428999
GO_CORNIFIED_ENVELOPE	NA
GO_CORONARY_VASCULATURE_DEVELOPMENT	NA
GO_CORTICAL_ACTIN_CYTOSKELETON	NA
GO_CORTICAL_CYTOSKELETON	NA
GO_COSTAMERE	1.0540314#0.69384336
GO_COVALENT_CHROMATIN_MODIFICATION	0.49396524#0.9967289
GO_CRANIAL_SKELETAL_SYSTEM_DEVELOPMENT	1.431722#0.41045037
GO_CRANIOFACIAL_SUTURE_MORPHOGENESIS	1.902228#0.14506152
GO_CREATINE_METABOLIC_PROCESS	NA
GO_CULLIN_FAMILY_PROTEIN_BINDING	0.67076397#0.9467132
GO_CULLIN_RING_UBIQUITIN_LIGASE_COMPLEX	0.92765284#0.7860505
GO_CXCR_CHEMOKINE_RECEPTOR_BINDING	0.6376689#0.9592343
GO_CYCLASE_ACTIVITY	NA
GO_CYCLIC_NUCLEOTIDE_BINDING	NA
GO_CYCLIC_NUCLEOTIDE_BIOSYNTHETIC_PROCESS	NA
GO_CYCLIC_NUCLEOTIDE_CATABOLIC_PROCESS	NA
GO_CYCLIC_NUCLEOTIDE_GATED_ION_CHANNEL_ACTIVITY	0.71384394#0.9279122
GO_CYCLIC_NUCLEOTIDE_MEDIATED_SIGNALING	NA
GO_CYCLIC_NUCLEOTIDE_METABOLIC_PROCESS	NA
GO_CYCLIC_NUCLEOTIDE_PHOSPHODIESTERASE_ACTIVITY	NA
GO_CYCLIN_DEPENDENT_PROTEIN_KINASE_ACTIVITY	0.7426602#0.90782213
GO_CYCLIN_DEPENDENT_PROTEIN_KINASE_HOLOENZYME_COMPLEX	0.6108631#0.9726284
GO_CYCLIN_DEPENDENT_PROTEIN_SERINE_THREONINE_KINASE_INHIBITOR_ACTIVITY	NA
GO_CYCLOOXYGENASE_PATHWAY	NA
GO_CYSTEINE_TYPE_ENDOPEPTIDASE_ACTIVITY_INVOLVED_IN_APOPTOTIC_PROCESS	0.75513077#0.9050623
GO_CYSTEINE_TYPE_ENDOPEPTIDASE_INHIBITOR_ACTIVITY	NA
GO_CYTOCHROME_COMPLEX_ASSEMBLY	0.76339567#0.9007059
GO_CYTOKINE_ACTIVITY	2.0059702#0.10374563
GO_CYTOKINE_BINDING	0.7639896#0.90066147
GO_CYTOKINE_MEDIATED_SIGNALING_PATHWAY	1.3690687#0.45932543
GO_CYTOKINE_METABOLIC_PROCESS	0.8343719#0.85541284
GO_CYTOKINE_PRODUCTION	NA
GO_CYTOKINE_PRODUCTION_INVOLVED_IN_IMMUNE_RESPONSE	1.1325172#0.6435824
GO_CYTOKINE_RECEPTOR_ACTIVITY	NA
GO_CYTOKINE_RECEPTOR_BINDING	1.4051408#0.43378183
GO_CYTOKINE_SECRETION	NA
GO_CYTOKINESIS	1.6424083#0.2548698
GO_CYTOKINETIC_PROCESS	1.4127225#0.42605636
GO_CYTOLYSIS	NA
GO_CYTOPLASMIC_DYNEIN_COMPLEX	1.7284238#0.20485055
GO_CYTOPLASMIC_EXOSOME_RNASE_COMPLEX_	0.46324286#0.9974072
GO_CYTOPLASMIC_MICROTUBULE	1.5656546#0.30575323
GO_CYTOPLASMIC_MRNA_PROCESSING_BODY	1.0373365#0.70632845
GO_CYTOPLASMIC_MRNA_PROCESSING_BODY_ASSEMBLY	0.81352407#0.8716801
GO_CYTOPLASMIC_REGION	1.3234798#0.49549288
GO_CYTOPLASMIC_SEQUESTERING_OF_PROTEIN	NA
GO_CYTOPLASMIC_SEQUESTERING_OF_TRANSCRIPTION_FACTOR	NA
GO_CYTOPLASMIC_TRANSLATIONAL_INITIATION	0.8746087#0.82171
GO_CYTOPLASMIC_UBIQUITIN_LIGASE_COMPLEX	0.9887682#0.7444662
GO_CYTOPLASMIC_VESICLE_PART	1.6128327#0.27427676
GO_CYTOSKELETAL_ADAPTOR_ACTIVITY	1.3828537#0.45211998
GO_CYTOSKELETAL_PART	2.9886763#0.0014483222
GO_CYTOSKELETAL_PROTEIN_BINDING	2.8710575#0.0016891084
GO_CYTOSKELETON	2.893355#0.001473514
GO_CYTOSKELETON_DEPENDENT_CYTOKINESIS	1.3695639#0.45940056
GO_CYTOSKELETON_DEPENDENT_INTRACELLULAR_TRANSPORT	1.2886142#0.5178747
GO_CYTOSKELETON_ORGANIZATION	1.4839442#0.37090835
GO_CYTOSOLIC_CALCIUM_ION_TRANSPORT	0.8776484#0.81806445
GO_CYTOSOLIC_PROTEASOME_COMPLEX	2.1841085#0.06774302
GO_CYTOSOLIC_TRANSPORT	1.0510513#0.6950878
GO_DAMAGED_DNA_BINDING	1.9919169#0.108230874
GO_DEACETYLASE_ACTIVITY	1.1494671#0.6302138
GO_DEAMINASE_ACTIVITY	0.5197513#0.99276483
GO_DEATH_RECEPTOR_ACTIVITY	NA
GO_DEATH_RECEPTOR_BINDING	0.9984673#0.7384004
GO_DECIDUALIZATION	1.3396362#0.48334408
GO_DEFENSE_RESPONSE	1.037868#0.70589805
GO_DEFENSE_RESPONSE_TO_BACTERIUM	0.9694184#0.7535764
GO_DEFENSE_RESPONSE_TO_FUNGUS	0.9116833#0.7963069
GO_DEFENSE_RESPONSE_TO_GRAM_NEGATIVE_BACTERIUM	1.6156298#0.27203193
GO_DEFENSE_RESPONSE_TO_GRAM_POSITIVE_BACTERIUM	NA
GO_DEFENSE_RESPONSE_TO_OTHER_ORGANISM	1.0505049#0.69548786
GO_DEFENSE_RESPONSE_TO_VIRUS	0.9960296#0.73963815
GO_DEFINITIVE_HEMOPOIESIS	0.7383154#0.91104543
GO_DELAYED_RECTIFIER_POTASSIUM_CHANNEL_ACTIVITY	NA
GO_DENDRITE	1.3412673#0.48064423
GO_DENDRITIC_CELL_CHEMOTAXIS	0.75937533#0.9026043
GO_DENDRITIC_CELL_DIFFERENTIATION	NA
GO_DENDRITIC_CELL_MIGRATION	0.63609797#0.9592718
GO_DENDRITIC_SHAFT	1.3750738#0.45570505
GO_DENDRITIC_SPINE_ORGANIZATION	1.0512158#0.6950847
GO_DENSE_CORE_GRANULE	NA
GO_DENTATE_GYRUS_DEVELOPMENT	1.2105833#0.5736579
GO_DEOXYRIBONUCLEASE_ACTIVITY	0.6747984#0.94575185
GO_DEOXYRIBONUCLEOSIDE_TRIPHOSPHATE_METABOLIC_PROCESS	1.163355#0.6183639
GO_DEOXYRIBONUCLEOTIDE_BIOSYNTHETIC_PROCESS	1.1002997#0.662969
GO_DEOXYRIBONUCLEOTIDE_METABOLIC_PROCESS	1.304414#0.5048019
GO_DEOXYRIBOSE_PHOSPHATE_CATABOLIC_PROCESS	1.1922971#0.5889975
GO_DEPHOSPHORYLATION	0.72593576#0.9199353
GO_DERLIN_1_RETROTRANSLOCATION_COMPLEX	1.5222471#0.34029275
GO_DERMATAN_SULFATE_METABOLIC_PROCESS	0.6131156#0.97192305
GO_DERMATAN_SULFATE_PROTEOGLYCAN_METABOLIC_PROCESS	0.8055363#0.87642306
GO_DESMOSOME	1.4462163#0.4002332
GO_DETECTION_OF_ABIOTIC_STIMULUS	NA
GO_DETECTION_OF_BIOTIC_STIMULUS	0.78413206#0.8879585
GO_DETECTION_OF_CHEMICAL_STIMULUS_INVOLVED_IN_SENSORY_PERCEPTION_OF_TASTE	1.0173558#0.72547406
GO_DETECTION_OF_LIGHT_STIMULUS	NA
GO_DETECTION_OF_LIGHT_STIMULUS_INVOLVED_IN_SENSORY_PERCEPTION	NA
GO_DETECTION_OF_MECHANICAL_STIMULUS_INVOLVED_IN_SENSORY_PERCEPTION_OF_SOUND	0.5933322#0.9763608
GO_DETECTION_OF_MOLECULE_OF_BACTERIAL_ORIGIN	1.3053241#0.5044447
GO_DETECTION_OF_OTHER_ORGANISM	NA
GO_DETECTION_OF_STIMULUS	0.9254974#0.7877705
GO_DETECTION_OF_TEMPERATURE_STIMULUS	0.94148076#0.77231616
GO_DETECTION_OF_TEMPERATURE_STIMULUS_INVOLVED_IN_SENSORY_PERCEPTION	1.1547493#0.62665486
GO_DETERMINATION_OF_ADULT_LIFESPAN	1.0838072#0.67807823
GO_DETOXIFICATION	NA
GO_DEVELOPMENTAL_CELL_GROWTH	1.8358457#0.1632151
GO_DEVELOPMENTAL_GROWTH	1.4771087#0.37632567
GO_DEVELOPMENTAL_GROWTH_INVOLVED_IN_MORPHOGENESIS	1.20404#0.5788737
GO_DEVELOPMENTAL_INDUCTION	0.57559764#0.9789947
GO_DEVELOPMENTAL_MATURATION	1.2506422#0.5460683
GO_DEVELOPMENTAL_PIGMENTATION	1.6896371#0.22833727
GO_DEVELOPMENTAL_PROCESS_INVOLVED_IN_REPRODUCTION	1.0833118#0.67837083
GO_DEVELOPMENTAL_PROGRAMMED_CELL_DEATH	1.0693089#0.6845792
GO_DIACYLGLYCEROL_BINDING	0.9192651#0.793367
GO_DIACYLGLYCEROL_METABOLIC_PROCESS	NA
GO_DICARBOXYLIC_ACID_TRANSMEMBRANE_TRANSPORTER_ACTIVITY	1.250311#0.5458865
GO_DICARBOXYLIC_ACID_TRANSPORT	0.9145845#0.7949659
GO_DIGESTION	0.6697849#0.9472406
GO_DIGESTIVE_SYSTEM_DEVELOPMENT	1.5912222#0.28915003
GO_DIGESTIVE_SYSTEM_PROCESS	NA
GO_DIGESTIVE_TRACT_MORPHOGENESIS	1.019401#0.7247362
GO_DIPEPTIDASE_ACTIVITY	NA
GO_DIPEPTIDYL_PEPTIDASE_ACTIVITY	NA
GO_DISRUPTION_OF_CELLS_OF_OTHER_ORGANISM	NA
GO_DISRUPTION_OF_CELLS_OF_OTHER_ORGANISM_INVOLVED_IN_SYMBIOTIC_INTERACTION	NA
GO_DISTAL_TUBULE_DEVELOPMENT	NA
GO_DISULFIDE_OXIDOREDUCTASE_ACTIVITY	0.65398437#0.9532334
GO_DIVALENT_INORGANIC_ANION_HOMEOSTASIS	0.84814864#0.8467044
GO_DIVALENT_INORGANIC_CATION_HOMEOSTASIS	NA
GO_DIVALENT_INORGANIC_CATION_TRANSMEMBRANE_TRANSPORTER_ACTIVITY	NA
GO_DIVALENT_INORGANIC_CATION_TRANSPORT	0.6826774#0.94240755
GO_DNA_APURINIC_OR_APYRIMIDINIC_SITE_LYASE_ACTIVITY	1.482007#0.37343228
GO_DNA_BINDING_BENDING	2.0450354#0.099784344
GO_DNA_BIOSYNTHETIC_PROCESS	1.4795816#0.37536904
GO_DNA_CONFORMATION_CHANGE	1.7635489#0.18993953
GO_DNA_DAMAGE_RESPONSE_DETECTION_OF_DNA_DAMAGE	0.9909236#0.74443734
GO_DNA_DAMAGE_RESPONSE_SIGNAL_TRANSDUCTION_RESULTING_IN_TRANSCRIPTION	0.8434986#0.8497722
GO_DNA_DEPENDENT_ATPASE_ACTIVITY	0.86908644#0.8241596
GO_DNA_DEPENDENT_DNA_REPLICATION	1.79286#0.1795776
GO_DNA_DEPENDENT_DNA_REPLICATION_MAINTENANCE_OF_FIDELITY	0.604952#0.9738806
GO_DNA_DIRECTED_DNA_POLYMERASE_ACTIVITY	0.74895585#0.9068579
GO_DNA_DIRECTED_RNA_POLYMERASE_I_COMPLEX	0.82446855#0.86293334
GO_DNA_DIRECTED_RNA_POLYMERASE_III_COMPLEX	1.1753311#0.60538584
GO_DNA_GEOMETRIC_CHANGE	1.3496876#0.47478166
GO_DNA_HELICASE_ACTIVITY	0.80135775#0.87880087
GO_DNA_HELICASE_COMPLEX	0.799424#0.8812175
GO_DNA_INTEGRITY_CHECKPOINT	1.4250172#0.41619858
GO_DNA_LIGATION	1.2122968#0.57176346
GO_DNA_LIGATION_INVOLVED_IN_DNA_REPAIR	1.3106765#0.50364137
GO_DNA_METABOLIC_PROCESS	1.4075205#0.4313647
GO_DNA_METHYLATION_INVOLVED_IN_GAMETE_GENERATION	0.8711721#0.822963
GO_DNA_N_GLYCOSYLASE_ACTIVITY	1.0262194#0.7199917
GO_DNA_PACKAGING	1.2706901#0.52674377
GO_DNA_PACKAGING_COMPLEX	1.2143364#0.570521
GO_DNA_POLYMERASE_ACTIVITY	0.91831845#0.7933439
GO_DNA_POLYMERASE_BINDING	0.9623003#0.7582908
GO_DNA_POLYMERASE_COMPLEX	0.74531364#0.9064904
GO_DNA_RECOMBINATION	0.8560196#0.8358125
GO_DNA_REPAIR	1.1636714#0.6181036
GO_DNA_REPAIR_COMPLEX	0.8728152#0.8229131
GO_DNA_REPLICATION	2.3070765#0.041349642
GO_DNA_REPLICATION_CHECKPOINT	1.6466897#0.25516474
GO_DNA_REPLICATION_DEPENDENT_NUCLEOSOME_ORGANIZATION	1.07293#0.6839724
GO_DNA_REPLICATION_FACTOR_A_COMPLEX	1.0176668#0.72551614
GO_DNA_REPLICATION_INDEPENDENT_NUCLEOSOME_ORGANIZATION	1.2356539#0.55481374
GO_DNA_REPLICATION_INITIATION	1.8624092#0.15326384
GO_DNA_STRAND_ELONGATION	0.971713#0.75148207
GO_DNA_STRAND_ELONGATION_INVOLVED_IN_DNA_REPLICATION	1.1997123#0.5803128
GO_DNA_SYNTHESIS_INVOLVED_IN_DNA_REPAIR	0.9878938#0.743585
GO_DNA_TEMPLATED_TRANSCRIPTION_ELONGATION	0.8435543#0.8499891
GO_DNA_TEMPLATED_TRANSCRIPTION_TERMINATION	0.6684056#0.9476874
GO_DNA_TEMPLATED_TRANSCRIPTIONAL_PREINITIATION_COMPLEX_ASSEMBLY	1.1454942#0.6345708
GO_DOPAMINE_METABOLIC_PROCESS	1.1098886#0.6567942
GO_DOPAMINE_RECEPTOR_BINDING	NA
GO_DOPAMINE_RECEPTOR_SIGNALING_PATHWAY	1.330859#0.48931485
GO_DOPAMINE_TRANSPORT	1.8134885#0.17057358
GO_DORSAL_SPINAL_CORD_DEVELOPMENT	NA
GO_DORSAL_VENTRAL_AXIS_SPECIFICATION	1.2091206#0.5749979
GO_DORSAL_VENTRAL_NEURAL_TUBE_PATTERNING	0.9762399#0.75030243
GO_DORSAL_VENTRAL_PATTERN_FORMATION	1.1751424#0.60537213
GO_DOUBLE_STRANDED_RNA_BINDING	0.93181133#0.78185403
GO_DRUG_BINDING	1.3155874#0.50119996
GO_DRUG_METABOLIC_PROCESS	1.5107485#0.35195634
GO_DRUG_TRANSMEMBRANE_TRANSPORT	0.7868439#0.8879259
GO_DRUG_TRANSPORT	1.3847166#0.45106882
GO_DRUG_TRANSPORTER_ACTIVITY	1.4998711#0.35448262
GO_DYNEIN_BINDING	1.6425625#0.25572604
GO_DYNEIN_COMPLEX	1.5007738#0.3555354
GO_E_BOX_BINDING	NA
GO_EAR_DEVELOPMENT	1.2125412#0.57167137
GO_EAR_MORPHOGENESIS	NA
GO_EARLY_ENDOSOME	0.7849089#0.88815475
GO_ECTODERM_DEVELOPMENT	NA
GO_EMBRYO_DEVELOPMENT	2.0660152#0.09559497
GO_EMBRYO_DEVELOPMENT_ENDING_IN_BIRTH_OR_EGG_HATCHING	1.1531531#0.62764585
GO_EMBRYO_IMPLANTATION	1.0416969#0.70145583
GO_EMBRYONIC_AXIS_SPECIFICATION	1.4639927#0.38549757
GO_EMBRYONIC_CAMERA_TYPE_EYE_DEVELOPMENT	NA
GO_EMBRYONIC_CAMERA_TYPE_EYE_FORMATION	NA
GO_EMBRYONIC_CRANIAL_SKELETON_MORPHOGENESIS	0.8661118#0.8261484
GO_EMBRYONIC_DIGESTIVE_TRACT_DEVELOPMENT	0.7147669#0.9269519
GO_EMBRYONIC_DIGESTIVE_TRACT_MORPHOGENESIS	NA
GO_EMBRYONIC_DIGIT_MORPHOGENESIS	0.9179824#0.7933829
GO_EMBRYONIC_EYE_MORPHOGENESIS	NA
GO_EMBRYONIC_FORELIMB_MORPHOGENESIS	1.3970367#0.43849808
GO_EMBRYONIC_HEMOPOIESIS	1.1212422#0.6509002
GO_EMBRYONIC_HINDLIMB_MORPHOGENESIS	1.146543#0.6331364
GO_EMBRYONIC_MORPHOGENESIS	2.0146458#0.104494855
GO_EMBRYONIC_ORGAN_DEVELOPMENT	1.9668019#0.11893884
GO_EMBRYONIC_ORGAN_MORPHOGENESIS	1.2095454#0.5753333
GO_EMBRYONIC_PATTERN_SPECIFICATION	1.1745288#0.6058605
GO_EMBRYONIC_PLACENTA_DEVELOPMENT	1.8191305#0.1699445
GO_EMBRYONIC_PLACENTA_MORPHOGENESIS	1.8088503#0.17210352
GO_EMBRYONIC_SKELETAL_JOINT_DEVELOPMENT	0.7729111#0.8942469
GO_EMBRYONIC_SKELETAL_SYSTEM_DEVELOPMENT	0.7641769#0.901245
GO_EMBRYONIC_SKELETAL_SYSTEM_MORPHOGENESIS	1.1587719#0.62305534
GO_ENDOCARDIAL_CUSHION_DEVELOPMENT	0.9048842#0.8022027
GO_ENDOCARDIAL_CUSHION_MORPHOGENESIS	NA
GO_ENDOCARDIUM_DEVELOPMENT	0.7335534#0.9122511
GO_ENDOCHONDRAL_BONE_MORPHOGENESIS	1.2480407#0.5469712
GO_ENDOCRINE_PANCREAS_DEVELOPMENT	NA
GO_ENDOCRINE_PROCESS	1.4280912#0.41483238
GO_ENDOCRINE_SYSTEM_DEVELOPMENT	1.0170239#0.7254394
GO_ENDOCYTIC_RECYCLING	0.88484716#0.8164041
GO_ENDOCYTIC_VESICLE	1.2121214#0.57131046
GO_ENDOCYTIC_VESICLE_MEMBRANE	1.101625#0.6644589
GO_ENDOCYTOSIS	1.1230223#0.6502433
GO_ENDODEOXYRIBONUCLEASE_ACTIVITY_PRODUCING_5_PHOSPHOMONOESTERS	NA
GO_ENDODERM_DEVELOPMENT	1.2138679#0.57065177
GO_ENDODERM_FORMATION	1.0620755#0.6884855
GO_ENDODERMAL_CELL_DIFFERENTIATION	1.0517633#0.69536227
GO_ENDOLYSOSOME	1.206658#0.57799375
GO_ENDOLYSOSOME_MEMBRANE	1.4222426#0.41588792
GO_ENDOMEMBRANE_SYSTEM_ORGANIZATION	1.0644057#0.68646526
GO_ENDONUCLEASE_ACTIVITY	0.75477#0.905019
GO_ENDONUCLEASE_ACTIVITY_ACTIVE_WITH_EITHER_RIBO_OR_DEOXYRIBONUCLEIC_ACIDS_AND_PRODUCING_5_PHOSPHOMONOESTERS	0.97025937#0.7524742
GO_ENDOPLASMIC_RETICULUM	2.1441314#0.073413126
GO_ENDOPLASMIC_RETICULUM_CALCIUM_ION_HOMEOSTASIS	1.4238272#0.41561347
GO_ENDOPLASMIC_RETICULUM_GOLGI_INTERMEDIATE_COMPARTMENT_MEMBRANE	0.8294173#0.85703266
GO_ENDOPLASMIC_RETICULUM_LUMEN	1.5706867#0.30376223
GO_ENDOPLASMIC_RETICULUM_PART	1.7033881#0.21934122
GO_ENDOPLASMIC_RETICULUM_QUALITY_CONTROL_COMPARTMENT	0.91326374#0.7953268
GO_ENDOPLASMIC_RETICULUM_SUBCOMPARTMENT	2.0141578#0.10414848
GO_ENDOPLASMIC_RETICULUM_TO_CYTOSOL_TRANSPORT	1.2218264#0.5658381
GO_ENDOPLASMIC_RETICULUM_TUBULAR_NETWORK	1.7352936#0.20237254
GO_ENDORIBONUCLEASE_ACTIVITY	0.98277986#0.74595195
GO_ENDORIBONUCLEASE_ACTIVITY_PRODUCING_5_PHOSPHOMONOESTERS	1.2420355#0.5515871
GO_ENDORIBONUCLEASE_COMPLEX	1.1998686#0.5803925
GO_ENDOSOMAL_PART	1.3121967#0.5039833
GO_ENDOSOME	1.1219159#0.6506592
GO_ENDOSOME_LUMEN	NA
GO_ENDOSOME_ORGANIZATION	1.1610643#0.62072456
GO_ENDOSOME_TO_LYSOSOME_TRANSPORT	0.9342471#0.77913654
GO_ENDOTHELIAL_CELL_MIGRATION	NA
GO_ENDOTHELIAL_TUBE_MORPHOGENESIS	1.233996#0.5564508
GO_ENERGY_RESERVE_METABOLIC_PROCESS	1.2887799#0.5180152
GO_ENHANCER_BINDING	0.87334794#0.8225297
GO_ENTRAINMENT_OF_CIRCADIAN_CLOCK	0.7604143#0.9021796
GO_ENTRAINMENT_OF_CIRCADIAN_CLOCK_BY_PHOTOPERIOD	0.8020491#0.87821776
GO_ENZYME_BINDING	2.3563387#0.036552444
GO_ENZYME_INHIBITOR_ACTIVITY	0.89859337#0.80848765
GO_ENZYME_LINKED_RECEPTOR_PROTEIN_SIGNALING_PATHWAY	1.6010954#0.28286448
GO_ENZYME_REGULATOR_ACTIVITY	1.1867756#0.5936976
GO_EPHRIN_RECEPTOR_ACTIVITY	NA
GO_EPIBOLY	1.049834#0.6954557
GO_EPIDERMAL_GROWTH_FACTOR_RECEPTOR_BINDING	1.0341634#0.71004546
GO_EPIDERMIS_DEVELOPMENT	1.2231843#0.5646716
GO_EPIDERMIS_MORPHOGENESIS	NA
GO_EPITHELIAL_CELL_CELL_ADHESION	1.3215461#0.49745083
GO_EPITHELIAL_CELL_DEVELOPMENT	NA
GO_EPITHELIAL_CELL_DIFFERENTIATION	NA
GO_EPITHELIAL_CELL_DIFFERENTIATION_INVOLVED_IN_KIDNEY_DEVELOPMENT	NA
GO_EPITHELIAL_CELL_DIFFERENTIATION_INVOLVED_IN_PROSTATE_GLAND_DEVELOPMENT	0.79488575#0.883774
GO_EPITHELIAL_CELL_FATE_COMMITMENT	NA
GO_EPITHELIAL_CELL_MATURATION	0.68958193#0.9411168
GO_EPITHELIAL_CELL_MORPHOGENESIS	NA
GO_EPITHELIAL_CELL_PROLIFERATION	0.9050964#0.80209917
GO_EPITHELIAL_STRUCTURE_MAINTENANCE	NA
GO_EPITHELIAL_TO_MESENCHYMAL_TRANSITION	1.4597224#0.38947123
GO_EPITHELIAL_TO_MESENCHYMAL_TRANSITION_INVOLVED_IN_ENDOCARDIAL_CUSHION_FORMATION	0.7658372#0.89948964
GO_EPITHELIAL_TUBE_BRANCHING_INVOLVED_IN_LUNG_MORPHOGENESIS	0.79073906#0.88775283
GO_EPITHELIUM_DEVELOPMENT	1.6780432#0.23414087
GO_ER_ASSOCIATED_UBIQUITIN_DEPENDENT_PROTEIN_CATABOLIC_PROCESS	2.0690825#0.09531001
GO_ER_NUCLEUS_SIGNALING_PATHWAY	0.60229284#0.9745456
GO_ER_TO_GOLGI_VESICLE_MEDIATED_TRANSPORT	0.9467949#0.7680804
GO_ERAD_PATHWAY	2.218855#0.05650916
GO_ERBB2_SIGNALING_PATHWAY	0.6970418#0.93601674
GO_ERROR_FREE_TRANSLESION_SYNTHESIS	1.3197546#0.49702188
GO_ERROR_PRONE_TRANSLESION_SYNTHESIS	1.156194#0.6248663
GO_ERYTHROSE_4_PHOSPHATE_PHOSPHOENOLPYRUVATE_FAMILY_AMINO_ACID_METABOLIC_PROCESS	1.3947219#0.44063
GO_ESC_E_Z_COMPLEX	0.7864689#0.8876425
GO_ESCRT_COMPLEX	0.80741554#0.8759234
GO_ESCRT_III_COMPLEX	1.0674369#0.68693125
GO_ESTABLISHMENT_OF_CELL_POLARITY	0.96917415#0.7533876
GO_ESTABLISHMENT_OF_ENDOTHELIAL_INTESTINAL_BARRIER	0.8897711#0.8146706
GO_ESTABLISHMENT_OF_EPITHELIAL_CELL_POLARITY	0.6944365#0.93846375
GO_ESTABLISHMENT_OF_LOCALIZATION_BY_MOVEMENT_ALONG_MICROTUBULE	1.5367182#0.33187732
GO_ESTABLISHMENT_OF_LOCALIZATION_IN_CELL	1.7559544#0.1938583
GO_ESTABLISHMENT_OF_MITOCHONDRION_LOCALIZATION	1.1624767#0.6193916
GO_ESTABLISHMENT_OF_NUCLEUS_LOCALIZATION	0.6363708#0.95958054
GO_ESTABLISHMENT_OF_PROTEIN_LOCALIZATION	1.4655532#0.3843405
GO_ESTABLISHMENT_OF_PROTEIN_LOCALIZATION_TO_CHROMOSOME	0.7666778#0.89961654
GO_ESTABLISHMENT_OF_PROTEIN_LOCALIZATION_TO_GOLGI	1.1318042#0.6439352
GO_ESTABLISHMENT_OF_PROTEIN_LOCALIZATION_TO_PLASMA_MEMBRANE	0.9893997#0.7445477
GO_ESTABLISHMENT_OF_SPINDLE_ORIENTATION	NA
GO_ESTABLISHMENT_OF_TISSUE_POLARITY	0.8778444#0.8179734
GO_ESTABLISHMENT_OR_MAINTENANCE_OF_CELL_POLARITY	0.96228063#0.7579961
GO_ESTABLISHMENT_OR_MAINTENANCE_OF_MONOPOLAR_CELL_POLARITY	0.60793054#0.9735703
GO_ESTROGEN_BIOSYNTHETIC_PROCESS	1.3045194#0.50505805
GO_ESTROGEN_METABOLIC_PROCESS	1.750036#0.19648583
GO_ESTROUS_CYCLE	NA
GO_ETHANOL_METABOLIC_PROCESS	0.87871385#0.818155
GO_ETHANOLAMINE_CONTAINING_COMPOUND_METABOLIC_PROCESS	1.3554752#0.4719138
GO_EUCHROMATIN	1.1301891#0.64417005
GO_EUKARYOTIC_TRANSLATION_INITIATION_FACTOR_3_COMPLEX	1.1008972#0.663283
GO_EXCITATORY_EXTRACELLULAR_LIGAND_GATED_ION_CHANNEL_ACTIVITY	1.1134514#0.6562057
GO_EXCITATORY_POSTSYNAPTIC_POTENTIAL	0.7483163#0.90696234
GO_EXCITATORY_SYNAPSE	0.8317491#0.8576932
GO_EXCRETION	NA
GO_EXOCRINE_SYSTEM_DEVELOPMENT	0.612585#0.97180563
GO_EXOCYST	0.8838206#0.8164967
GO_EXOCYTIC_VESICLE	NA
GO_EXOCYTIC_VESICLE_MEMBRANE	1.0051981#0.7318893
GO_EXOCYTOSIS	1.1815996#0.5990327
GO_EXODEOXYRIBONUCLEASE_ACTIVITY	0.75707114#0.90501446
GO_EXONUCLEASE_ACTIVITY	0.7758292#0.8921361
GO_EXONUCLEASE_ACTIVITY_ACTIVE_WITH_EITHER_RIBO_OR_DEOXYRIBONUCLEIC_ACIDS_AND_PRODUCING_5_PHOSPHOMONOESTERS	0.85578173#0.83563876
GO_EXOPEPTIDASE_ACTIVITY	1.4693099#0.38215977
GO_EXOSOME_RNASE_COMPLEX_	0.57497966#0.97881764
GO_EXPLORATION_BEHAVIOR	NA
GO_EXTERNAL_SIDE_OF_PLASMA_MEMBRANE	NA
GO_EXTRACELLULAR_FIBRIL_ORGANIZATION	NA
GO_EXTRACELLULAR_GLUTAMATE_GATED_ION_CHANNEL_ACTIVITY	0.8712882#0.82302713
GO_EXTRACELLULAR_LIGAND_GATED_ION_CHANNEL_ACTIVITY	1.4004345#0.43722242
GO_EXTRACELLULAR_MATRIX	2.2891903#0.044386517
GO_EXTRACELLULAR_MATRIX_ASSEMBLY	0.964603#0.75687885
GO_EXTRACELLULAR_MATRIX_BINDING	NA
GO_EXTRACELLULAR_MATRIX_COMPONENT	1.2287978#0.56185263
GO_EXTRACELLULAR_MATRIX_DISASSEMBLY	NA
GO_EXTRACELLULAR_MATRIX_STRUCTURAL_CONSTITUENT	1.3809372#0.4522558
GO_EXTRACELLULAR_REGULATION_OF_SIGNAL_TRANSDUCTION	0.527044#0.9922565
GO_EXTRACELLULAR_SPACE	3.3375616#0
GO_EXTRACELLULAR_STRUCTURE_ORGANIZATION	1.7544507#0.19437484
GO_EXTRINSIC_APOPTOTIC_SIGNALING_PATHWAY	1.4375559#0.40388927
GO_EXTRINSIC_APOPTOTIC_SIGNALING_PATHWAY_VIA_DEATH_DOMAIN_RECEPTORS	0.88420576#0.8163695
GO_EXTRINSIC_COMPONENT_OF_CYTOPLASMIC_SIDE_OF_PLASMA_MEMBRANE	NA
GO_EXTRINSIC_COMPONENT_OF_ORGANELLE_MEMBRANE	1.0122868#0.7272354
GO_EXTRINSIC_COMPONENT_OF_PLASMA_MEMBRANE	NA
GO_EYE_DEVELOPMENT	NA
GO_EYE_MORPHOGENESIS	1.1101997#0.65650743
GO_EYE_PHOTORECEPTOR_CELL_DEVELOPMENT	NA
GO_EYE_PHOTORECEPTOR_CELL_DIFFERENTIATION	NA
GO_EYELID_DEVELOPMENT_IN_CAMERA_TYPE_EYE	0.97487855#0.749352
GO_FACE_DEVELOPMENT	1.3382704#0.4844805
GO_FAD_BINDING	1.6463679#0.2545155
GO_FANCONI_ANAEMIA_NUCLEAR_COMPLEX	1.3081375#0.5034358
GO_FAT_SOLUBLE_VITAMIN_METABOLIC_PROCESS	0.94618297#0.7683631
GO_FATTY_ACID_BETA_OXIDATION	1.8807002#0.14687765
GO_FATTY_ACID_BETA_OXIDATION_USING_ACYL_COA_DEHYDROGENASE	1.0690675#0.6843509
GO_FATTY_ACID_BETA_OXIDATION_USING_ACYL_COA_OXIDASE	1.6713853#0.23904167
GO_FATTY_ACID_BINDING	0.87180847#0.82293516
GO_FATTY_ACID_BIOSYNTHETIC_PROCESS	0.8237853#0.86353683
GO_FATTY_ACID_CATABOLIC_PROCESS	1.8091573#0.17235549
GO_FATTY_ACID_DERIVATIVE_BIOSYNTHETIC_PROCESS	0.8830949#0.81698567
GO_FATTY_ACID_DERIVATIVE_METABOLIC_PROCESS	1.7293977#0.20465134
GO_FATTY_ACID_DERIVATIVE_TRANSPORT	1.0148798#0.72573406
GO_FATTY_ACID_ELONGATION	0.6446892#0.9576577
GO_FATTY_ACID_LIGASE_ACTIVITY	0.6722763#0.94670177
GO_FATTY_ACID_METABOLIC_PROCESS	1.8340989#0.16371071
GO_FATTY_ACID_TRANSPORT	0.9956407#0.73943156
GO_FATTY_ACID_TRANSPORTER_ACTIVITY	1.2752914#0.527845
GO_FATTY_ACYL_COA_BINDING	1.1065079#0.65978646
GO_FATTY_ACYL_COA_METABOLIC_PROCESS	0.9448584#0.77005905
GO_FC_EPSILON_RECEPTOR_SIGNALING_PATHWAY	0.74975955#0.9068601
GO_FC_GAMMA_RECEPTOR_SIGNALING_PATHWAY	1.7941612#0.17994113
GO_FC_RECEPTOR_SIGNALING_PATHWAY	1.5303264#0.33581132
GO_FEAR_RESPONSE	1.5848173#0.29302675
GO_FEMALE_GAMETE_GENERATION	1.1133862#0.6555685
GO_FEMALE_GENITALIA_DEVELOPMENT	0.5801368#0.97868747
GO_FEMALE_MEIOTIC_DIVISION	1.445135#0.40050098
GO_FEMALE_SEX_DIFFERENTIATION	1.2209755#0.5663264
GO_FERROUS_IRON_BINDING	1.3654467#0.4632299
GO_FERTILIZATION	1.2828932#0.5227421
GO_FIBRIL	1.1344959#0.64093316
GO_FIBRIL_ORGANIZATION	0.8192834#0.86616665
GO_FIBRINOLYSIS	NA
GO_FIBROBLAST_GROWTH_FACTOR_BINDING	NA
GO_FIBROBLAST_GROWTH_FACTOR_RECEPTOR_BINDING	NA
GO_FIBRONECTIN_BINDING	0.9488758#0.7668022
GO_FILAMIN_BINDING	1.1380137#0.63781935
GO_FILOPODIUM	0.782135#0.8895191
GO_FILOPODIUM_ASSEMBLY	NA
GO_FILOPODIUM_MEMBRANE	NA
GO_FILOPODIUM_TIP	NA
GO_FLAVIN_ADENINE_DINUCLEOTIDE_BINDING	1.838144#0.16166958
GO_FLAVONOID_METABOLIC_PROCESS	1.1511843#0.628171
GO_FLUID_TRANSPORT	1.072352#0.6844098
GO_FMN_BINDING	1.7275964#0.20515397
GO_FOLIC_ACID_BINDING	1.5962734#0.28729227
GO_FOLIC_ACID_CONTAINING_COMPOUND_BIOSYNTHETIC_PROCESS	0.5741355#0.97907215
GO_FOLIC_ACID_CONTAINING_COMPOUND_METABOLIC_PROCESS	1.2929775#0.514361
GO_FOLIC_ACID_METABOLIC_PROCESS	1.0817297#0.6787008
GO_FOREBRAIN_CELL_MIGRATION	0.7954301#0.883762
GO_FOREBRAIN_DEVELOPMENT	0.76825726#0.8982866
GO_FOREBRAIN_GENERATION_OF_NEURONS	0.9515355#0.7630052
GO_FOREBRAIN_MORPHOGENESIS	1.1153401#0.65492576
GO_FOREBRAIN_NEURON_DEVELOPMENT	0.8696561#0.82368904
GO_FOREBRAIN_NEURON_FATE_COMMITMENT	NA
GO_FORELIMB_MORPHOGENESIS	1.1395165#0.6390236
GO_FORMATION_OF_PRIMARY_GERM_LAYER	1.0310743#0.7143127
GO_FORMATION_OF_TRANSLATION_PREINITIATION_COMPLEX	1.2564715#0.5425954
GO_FRIZZLED_BINDING	NA
GO_FRUCTOSE_METABOLIC_PROCESS	0.57998294#0.978504
GO_FUCOSYLATION	0.81735474#0.8681506
GO_FUCOSYLTRANSFERASE_ACTIVITY	0.60583365#0.9737845
GO_G_PROTEIN_ALPHA_SUBUNIT_BINDING	NA
GO_G_PROTEIN_BETA_GAMMA_SUBUNIT_COMPLEX_BINDING	1.0753416#0.68217254
GO_G_PROTEIN_COUPLED_AMINE_RECEPTOR_ACTIVITY	NA
GO_G_PROTEIN_COUPLED_CHEMOATTRACTANT_RECEPTOR_ACTIVITY	1.0133065#0.72547245
GO_G_PROTEIN_COUPLED_GLUTAMATE_RECEPTOR_SIGNALING_PATHWAY	0.57758814#0.9788928
GO_G_PROTEIN_COUPLED_NEUROTRANSMITTER_RECEPTOR_ACTIVITY	0.80650496#0.87628865
GO_G_PROTEIN_COUPLED_PURINERGIC_NUCLEOTIDE_RECEPTOR_SIGNALING_PATHWAY	NA
GO_G_PROTEIN_COUPLED_PURINERGIC_RECEPTOR_SIGNALING_PATHWAY	NA
GO_G_PROTEIN_COUPLED_RECEPTOR_ACTIVITY	0.7179041#0.9243067
GO_G_PROTEIN_COUPLED_RECEPTOR_BINDING	NA
GO_G_PROTEIN_COUPLED_RECEPTOR_INTERNALIZATION	NA
GO_G_PROTEIN_COUPLED_RECEPTOR_SIGNALING_PATHWAY	NA
GO_G_PROTEIN_COUPLED_RECEPTOR_SIGNALING_PATHWAY_COUPLED_TO_CYCLIC_NUCLEOTIDE_SECOND_MESSENGER	0.6314392#0.9622302
GO_G1_DNA_DAMAGE_CHECKPOINT	0.85861295#0.83344823
GO_G2_DNA_DAMAGE_CHECKPOINT	1.2273014#0.56226903
GO_GABA_RECEPTOR_ACTIVITY	0.8048036#0.87739235
GO_GABA_RECEPTOR_BINDING	1.0137515#0.7256183
GO_GABA_RECEPTOR_COMPLEX	1.077799#0.68066216
GO_GABAERGIC_NEURON_DIFFERENTIATION	1.5464089#0.32146865
GO_GAMETE_GENERATION	1.0647011#0.6865709
GO_GAMMA_AMINOBUTYRIC_ACID_SIGNALING_PATHWAY	0.7511514#0.90621316
GO_GAMMA_CATENIN_BINDING	0.960461#0.75840914
GO_GAMMA_TUBULIN_BINDING	1.1336437#0.6415997
GO_GAMMA_TUBULIN_COMPLEX	1.2716635#0.52705586
GO_GANGLION_DEVELOPMENT	0.6696691#0.947081
GO_GANGLIOSIDE_BIOSYNTHETIC_PROCESS	NA
GO_GANGLIOSIDE_METABOLIC_PROCESS	0.626635#0.9651667
GO_GAP_JUNCTION	0.7624696#0.90100473
GO_GAP_JUNCTION_CHANNEL_ACTIVITY	NA
GO_GAS_TRANSPORT	1.6969445#0.22359501
GO_GASTRULATION	0.9528639#0.76264584
GO_GATED_CHANNEL_ACTIVITY	NA
GO_GDP_BINDING	0.6228052#0.96776134
GO_GDP_METABOLIC_PROCESS	1.2483736#0.5471335
GO_GENE_SILENCING	1.0662875#0.6861352
GO_GENE_SILENCING_BY_RNA	1.0579212#0.6917857
GO_GENITALIA_DEVELOPMENT	NA
GO_GERM_CELL_DEVELOPMENT	0.6788697#0.94383067
GO_GERM_CELL_NUCLEUS	1.3705205#0.4591146
GO_GLAND_DEVELOPMENT	1.0850797#0.6787725
GO_GLAND_MORPHOGENESIS	0.7709112#0.8959924
GO_GLANDULAR_EPITHELIAL_CELL_DEVELOPMENT	NA
GO_GLANDULAR_EPITHELIAL_CELL_DIFFERENTIATION	NA
GO_GLIAL_CELL_DEVELOPMENT	1.0770724#0.68106997
GO_GLIAL_CELL_DIFFERENTIATION	0.92928123#0.7847613
GO_GLIAL_CELL_FATE_COMMITMENT	0.765852#0.8997639
GO_GLIAL_CELL_MIGRATION	0.88305557#0.81674075
GO_GLIAL_CELL_PROJECTION	1.3035487#0.5055514
GO_GLIOGENESIS	0.8044458#0.877708
GO_GLOBAL_GENOME_NUCLEOTIDE_EXCISION_REPAIR	0.82346976#0.8634858
GO_GLOMERULAR_EPITHELIUM_DEVELOPMENT	NA
GO_GLOMERULUS_DEVELOPMENT	NA
GO_GLUCAN_BIOSYNTHETIC_PROCESS	0.80238336#0.87852925
GO_GLUCAN_METABOLIC_PROCESS	0.9480591#0.76682013
GO_GLUCOCORTICOID_BIOSYNTHETIC_PROCESS	0.74690545#0.9067376
GO_GLUCOCORTICOID_METABOLIC_PROCESS	NA
GO_GLUCOSAMINE_CONTAINING_COMPOUND_METABOLIC_PROCESS	2.1465008#0.07307337
GO_GLUCOSE_6_PHOSPHATE_METABOLIC_PROCESS	0.88828725#0.81565857
GO_GLUCOSE_BINDING	0.69950414#0.93545
GO_GLUCOSE_CATABOLIC_PROCESS	0.908959#0.8004323
GO_GLUCOSE_IMPORT	1.3413223#0.4810239
GO_GLUCURONOSYLTRANSFERASE_ACTIVITY	0.8666997#0.8259379
GO_GLUTAMATE_METABOLIC_PROCESS	1.1041553#0.6633301
GO_GLUTAMATE_RECEPTOR_ACTIVITY	0.7609626#0.90279716
GO_GLUTAMATE_RECEPTOR_BINDING	NA
GO_GLUTAMATE_RECEPTOR_SIGNALING_PATHWAY	0.5836843#0.9780773
GO_GLUTAMATE_SECRETION	NA
GO_GLUTAMINE_FAMILY_AMINO_ACID_BIOSYNTHETIC_PROCESS	1.5112517#0.35220367
GO_GLUTAMINE_FAMILY_AMINO_ACID_CATABOLIC_PROCESS	2.0268917#0.10241124
GO_GLUTAMINE_FAMILY_AMINO_ACID_METABOLIC_PROCESS	1.3246117#0.4942002
GO_GLUTATHIONE_DERIVATIVE_METABOLIC_PROCESS	0.8889893#0.81525356
GO_GLUTATHIONE_METABOLIC_PROCESS	1.538459#0.33021802
GO_GLUTATHIONE_PEROXIDASE_ACTIVITY	1.071698#0.6835869
GO_GLUTATHIONE_TRANSFERASE_ACTIVITY	1.055869#0.69286865
GO_GLYCERALDEHYDE_3_PHOSPHATE_METABOLIC_PROCESS	0.9071808#0.801139
GO_GLYCEROLIPID_BIOSYNTHETIC_PROCESS	0.5475236#0.987836
GO_GLYCEROLIPID_METABOLIC_PROCESS	0.82647747#0.8611478
GO_GLYCEROPHOSPHOLIPID_CATABOLIC_PROCESS	NA
GO_GLYCEROPHOSPHOLIPID_METABOLIC_PROCESS	0.7376096#0.9106152
GO_GLYCINE_BINDING	0.72419614#0.92037094
GO_GLYCOLIPID_BINDING	0.6204331#0.96896297
GO_GLYCOLIPID_CATABOLIC_PROCESS	1.4426589#0.4026718
GO_GLYCOPROTEIN_BINDING	1.2509923#0.54577917
GO_GLYCOPROTEIN_CATABOLIC_PROCESS	0.8124714#0.8716833
GO_GLYCOPROTEIN_COMPLEX	NA
GO_GLYCOPROTEIN_METABOLIC_PROCESS	0.7895677#0.8876147
GO_GLYCOSAMINOGLYCAN_BINDING	1.9586265#0.12384048
GO_GLYCOSPHINGOLIPID_BIOSYNTHETIC_PROCESS	NA
GO_GLYCOSPHINGOLIPID_METABOLIC_PROCESS	1.7889539#0.18050013
GO_GLYOXYLATE_METABOLIC_PROCESS	1.0199939#0.7241978
GO_GMP_METABOLIC_PROCESS	NA
GO_GOLGI_APPARATUS	1.6428694#0.25583473
GO_GOLGI_APPARATUS_PART	1.1013442#0.663897
GO_GOLGI_CISTERNA	0.61056#0.97258824
GO_GOLGI_CISTERNA_MEMBRANE	0.6306797#0.96267545
GO_GOLGI_LOCALIZATION	0.7956134#0.884081
GO_GOLGI_LUMEN	1.8823555#0.14610864
GO_GOLGI_STACK	0.8468758#0.8475247
GO_GOLGI_TO_ENDOSOME_TRANSPORT	0.69283813#0.93962336
GO_GOLGI_TO_PLASMA_MEMBRANE_PROTEIN_TRANSPORT	1.7830756#0.1829052
GO_GOLGI_TO_PLASMA_MEMBRANE_TRANSPORT	1.5410451#0.326943
GO_GOLGI_TO_VACUOLE_TRANSPORT	NA
GO_GOLGI_VESICLE_TRANSPORT	1.007882#0.72939456
GO_GRANULOCYTE_ACTIVATION	NA
GO_GRANULOCYTE_DIFFERENTIATION	1.1607314#0.6210165
GO_GRANULOCYTE_MIGRATION	NA
GO_GROOMING_BEHAVIOR	1.1530272#0.6271174
GO_GROWTH	1.3447301#0.47836992
GO_GROWTH_FACTOR_ACTIVITY	1.7642616#0.18965386
GO_GROWTH_FACTOR_BINDING	1.0618353#0.6882619
GO_GROWTH_FACTOR_RECEPTOR_BINDING	0.4932212#0.9965988
GO_GROWTH_PLATE_CARTILAGE_DEVELOPMENT	NA
GO_GTP_DEPENDENT_PROTEIN_BINDING	NA
GO_GTP_METABOLIC_PROCESS	0.7211674#0.9226556
GO_GTP_RHO_BINDING	0.8258695#0.8613336
GO_GTPASE_ACTIVATING_PROTEIN_BINDING	NA
GO_GTPASE_ACTIVITY	0.9041581#0.8023841
GO_GTPASE_BINDING	1.8664169#0.15203416
GO_GTPASE_INHIBITOR_ACTIVITY	0.61922175#0.96967816
GO_GUANOSINE_CONTAINING_COMPOUND_BIOSYNTHETIC_PROCESS	0.91306126#0.7950889
GO_GUANOSINE_CONTAINING_COMPOUND_METABOLIC_PROCESS	NA
GO_GUANYL_NUCLEOTIDE_BINDING	1.0214864#0.723905
GO_GUANYL_NUCLEOTIDE_EXCHANGE_FACTOR_ACTIVITY	NA
GO_H4_HISTONE_ACETYLTRANSFERASE_ACTIVITY	1.041493#0.7015088
GO_H4_HISTONE_ACETYLTRANSFERASE_COMPLEX	0.9526382#0.76244164
GO_HAIR_CELL_DIFFERENTIATION	1.1586581#0.6228866
GO_HEAD_MORPHOGENESIS	1.5417478#0.32690653
GO_HEART_FORMATION	0.68404144#0.94365996
GO_HEART_GROWTH	0.972788#0.7513121
GO_HEART_MORPHOGENESIS	1.338808#0.48444477
GO_HEART_PROCESS	0.6470005#0.95761406
GO_HEART_VALVE_DEVELOPMENT	1.3763608#0.4547064
GO_HEART_VALVE_FORMATION	1.2786843#0.526966
GO_HEAT_SHOCK_PROTEIN_BINDING	2.042126#0.09864151
GO_HELICASE_ACTIVITY	1.2808639#0.5244752
GO_HEMATOPOIETIC_PROGENITOR_CELL_DIFFERENTIATION	0.9462122#0.7686247
GO_HEMATOPOIETIC_STEM_CELL_DIFFERENTIATION	NA
GO_HEMIDESMOSOME_ASSEMBLY	0.68157005#0.94319296
GO_HEMOGLOBIN_METABOLIC_PROCESS	1.7769288#0.18463627
GO_HEMOSTASIS	0.9442179#0.769677
GO_HEPARAN_SULFATE_PROTEOGLYCAN_BINDING	1.2225668#0.5647361
GO_HEPARAN_SULFATE_PROTEOGLYCAN_BIOSYNTHETIC_PROCESS	1.5647216#0.30609927
GO_HEPARAN_SULFATE_PROTEOGLYCAN_METABOLIC_PROCESS	1.2892963#0.5179031
GO_HEPARAN_SULFATE_SULFOTRANSFERASE_ACTIVITY	0.8508897#0.8430457
GO_HEPARIN_BINDING	1.9033929#0.14599758
GO_HEPATICOBILIARY_SYSTEM_DEVELOPMENT	1.1534147#0.627885
GO_HETEROCHROMATIN	1.0389837#0.70497715
GO_HETEROCHROMATIN_ORGANIZATION	0.96876794#0.75354683
GO_HETEROPHILIC_CELL_CELL_ADHESION_VIA_PLASMA_MEMBRANE_CELL_ADHESION_MOLECULES	0.84596455#0.84822685
GO_HETEROTRIMERIC_G_PROTEIN_COMPLEX	NA
GO_HETEROTYPIC_CELL_CELL_ADHESION	NA
GO_HEXOSAMINIDASE_ACTIVITY	1.0899405#0.6740722
GO_HEXOSE_CATABOLIC_PROCESS	1.3091925#0.5031868
GO_HEXOSE_METABOLIC_PROCESS	0.8584471#0.8334336
GO_HIGH_DENSITY_LIPOPROTEIN_PARTICLE	NA
GO_HIGH_DENSITY_LIPOPROTEIN_PARTICLE_REMODELING	1.0777353#0.68042123
GO_HIGH_VOLTAGE_GATED_CALCIUM_CHANNEL_ACTIVITY	NA
GO_HINDBRAIN_MORPHOGENESIS	NA
GO_HINDLIMB_MORPHOGENESIS	0.88815206#0.8156166
GO_HIPPO_SIGNALING	0.831644#0.8572732
GO_HISTONE_ACETYLTRANSFERASE_BINDING	0.9598329#0.7576682
GO_HISTONE_BINDING	0.97265756#0.751257
GO_HISTONE_DEACETYLASE_ACTIVITY_H3_K14_SPECIFIC_	0.97512037#0.7498609
GO_HISTONE_DEACETYLASE_BINDING	1.2567779#0.5423983
GO_HISTONE_DEACETYLASE_COMPLEX	0.7702134#0.8968438
GO_HISTONE_EXCHANGE	1.0946732#0.6679956
GO_HISTONE_H2A_ACETYLATION	0.8807229#0.81747055
GO_HISTONE_H3_DEACETYLATION	0.5584317#0.98528504
GO_HISTONE_H4_ACETYLATION	1.0727879#0.68389124
GO_HISTONE_KINASE_ACTIVITY	1.6550578#0.25085983
GO_HISTONE_LYSINE_N_METHYLTRANSFERASE_ACTIVITY	0.8732515#0.8224016
GO_HISTONE_METHYLTRANSFERASE_ACTIVITY	0.98803115#0.7443246
GO_HISTONE_METHYLTRANSFERASE_ACTIVITY_H3_K4_SPECIFIC_	0.7593916#0.902878
GO_HISTONE_METHYLTRANSFERASE_COMPLEX	0.9942213#0.7406846
GO_HISTONE_MONOUBIQUITINATION	0.5967853#0.97555643
GO_HISTONE_MRNA_CATABOLIC_PROCESS	0.65674627#0.9522691
GO_HISTONE_MRNA_METABOLIC_PROCESS	0.87202376#0.8234636
GO_HISTONE_PHOSPHORYLATION	1.9423258#0.12724146
GO_HISTONE_UBIQUITINATION	0.6161496#0.9705466
GO_HMG_BOX_DOMAIN_BINDING	1.4551984#0.39415494
GO_HOLO_TFIIH_COMPLEX	0.7405152#0.9095723
GO_HOMEOSTASIS_OF_NUMBER_OF_CELLS_WITHIN_A_TISSUE	0.81109285#0.8735145
GO_HOMEOSTATIC_PROCESS	0.95360076#0.7631279
GO_HOMOCYSTEINE_METABOLIC_PROCESS	NA
GO_HOMOLOGOUS_CHROMOSOME_SEGREGATION	1.0081743#0.72985315
GO_HOMOPHILIC_CELL_ADHESION_VIA_PLASMA_MEMBRANE_ADHESION_MOLECULES	NA
GO_HOMOTYPIC_CELL_CELL_ADHESION	0.9893043#0.7444143
GO_HOPS_COMPLEX	1.0900776#0.6741852
GO_HORMONE_ACTIVITY	0.66826826#0.9475527
GO_HORMONE_BINDING	NA
GO_HORMONE_BIOSYNTHETIC_PROCESS	1.8927118#0.14606686
GO_HORMONE_METABOLIC_PROCESS	2.6109967#0.010193775
GO_HORMONE_TRANSPORT	0.9931002#0.7416054
GO_HSP70_PROTEIN_BINDING	1.2416571#0.5518818
GO_HSP90_PROTEIN_BINDING	1.4452863#0.40076602
GO_HUMORAL_IMMUNE_RESPONSE	1.3764869#0.45495963
GO_HUMORAL_IMMUNE_RESPONSE_MEDIATED_BY_CIRCULATING_IMMUNOGLOBULIN	1.8954742#0.14498533
GO_HYALURONAN_CATABOLIC_PROCESS	1.1192799#0.6520109
GO_HYALURONAN_METABOLIC_PROCESS	0.90181637#0.8050663
GO_HYALURONIC_ACID_BINDING	0.63610315#0.9595525
GO_HYDRO_LYASE_ACTIVITY	1.3465565#0.47770354
GO_HYDROGEN_PEROXIDE_CATABOLIC_PROCESS	0.7542719#0.9045929
GO_HYDROGEN_PEROXIDE_METABOLIC_PROCESS	1.1558489#0.62515765
GO_HYDROLASE_ACTIVITY_ACTING_ON_ACID_ANHYDRIDES	1.7190814#0.21016684
GO_HYDROLASE_ACTIVITY_ACTING_ON_CARBON_NITROGEN_BUT_NOT_PEPTIDE_BONDS	0.91950667#0.7931958
GO_HYDROLASE_ACTIVITY_ACTING_ON_CARBON_NITROGEN_BUT_NOT_PEPTIDE_BONDS_IN_LINEAR_AMIDES	0.73820513#0.9109166
GO_HYDROLASE_ACTIVITY_ACTING_ON_CARBON_NITROGEN_BUT_NOT_PEPTIDE_BONDS_IN_LINEAR_AMIDINES	1.0037953#0.7334889
GO_HYDROLASE_ACTIVITY_ACTING_ON_ESTER_BONDS	1.0347944#0.70911163
GO_HYDROLASE_ACTIVITY_ACTING_ON_ETHER_BONDS	1.1379817#0.6374825
GO_HYDROLASE_ACTIVITY_ACTING_ON_GLYCOSYL_BONDS	1.7556479#0.19364494
GO_HYDROLASE_ACTIVITY_HYDROLYZING_N_GLYCOSYL_COMPOUNDS	1.5173372#0.34578112
GO_HYDROLASE_ACTIVITY_HYDROLYZING_O_GLYCOSYL_COMPOUNDS	1.0119737#0.72610635
GO_I_BAND	2.113482#0.08141127
GO_I_KAPPAB_KINASE_NF_KAPPAB_SIGNALING	NA
GO_I_KAPPAB_PHOSPHORYLATION	1.1680236#0.6129169
GO_I_SMAD_BINDING	0.6321781#0.96184534
GO_ICOSANOID_RECEPTOR_ACTIVITY	1.054538#0.6931187
GO_IDENTICAL_PROTEIN_BINDING	2.295661#0.043432795
GO_IKAPPAB_KINASE_COMPLEX	0.63668334#0.95957744
GO_IMMUNE_EFFECTOR_PROCESS	1.2430698#0.5517169
GO_IMMUNE_RESPONSE	0.7087728#0.9304429
GO_IMMUNE_RESPONSE_REGULATING_CELL_SURFACE_RECEPTOR_SIGNALING_PATHWAY	1.2558862#0.54164135
GO_IMMUNE_SYSTEM_DEVELOPMENT	1.1504201#0.62894315
GO_IMMUNE_SYSTEM_PROCESS	1.0628657#0.688599
GO_IMMUNOGLOBULIN_BINDING	0.8950205#0.8104102
GO_IMMUNOGLOBULIN_COMPLEX	2.0458913#0.09999407
GO_IMMUNOGLOBULIN_PRODUCTION_INVOLVED_IN_IMMUNOGLOBULIN_MEDIATED_IMMUNE_RESPONSE	1.3820206#0.45169017
GO_IMMUNOGLOBULIN_RECEPTOR_BINDING	1.227588#0.563844
GO_IMMUNOLOGICAL_SYNAPSE	NA
GO_IMMUNOLOGICAL_SYNAPSE_FORMATION	NA
GO_IMPORT_INTO_CELL	1.5072337#0.35344106
GO_IN_UTERO_EMBRYONIC_DEVELOPMENT	0.9936242#0.7415627
GO_INCLUSION_BODY	0.93988425#0.7739402
GO_INDOLE_CONTAINING_COMPOUND_METABOLIC_PROCESS	NA
GO_INDUCTION_OF_POSITIVE_CHEMOTAXIS	NA
GO_INFLAMMASOME_COMPLEX	NA
GO_INFLAMMATORY_RESPONSE	0.7074277#0.93166035
GO_INFLAMMATORY_RESPONSE_TO_ANTIGENIC_STIMULUS	1.0750469#0.68205416
GO_INHIBITORY_SYNAPSE	NA
GO_INNATE_IMMUNE_RESPONSE	0.6464349#0.9576119
GO_INNATE_IMMUNE_RESPONSE_ACTIVATING_CELL_SURFACE_RECEPTOR_SIGNALING_PATHWAY	1.2840261#0.52319384
GO_INNATE_IMMUNE_RESPONSE_IN_MUCOSA	0.7375869#0.9100612
GO_INNER_CELL_MASS_CELL_PROLIFERATION	1.1453729#0.6340346
GO_INNER_DYNEIN_ARM_ASSEMBLY	0.53020114#0.9914024
GO_INNER_EAR_MORPHOGENESIS	NA
GO_INNER_EAR_RECEPTOR_CELL_DEVELOPMENT	1.2274977#0.5627405
GO_INNER_EAR_RECEPTOR_STEREOCILIUM_ORGANIZATION	1.0223852#0.7237678
GO_INNER_MITOCHONDRIAL_MEMBRANE_ORGANIZATION	0.9164864#0.7950793
GO_INO80_TYPE_COMPLEX	0.6830123#0.94287235
GO_INORGANIC_ANION_EXCHANGER_ACTIVITY	NA
GO_INORGANIC_ANION_TRANSMEMBRANE_TRANSPORTER_ACTIVITY	1.0826789#0.67859954
GO_INORGANIC_ANION_TRANSPORT	1.2296687#0.56179506
GO_INORGANIC_CATION_TRANSMEMBRANE_TRANSPORTER_ACTIVITY	NA
GO_INORGANIC_ION_TRANSMEMBRANE_TRANSPORT	NA
GO_INOSITOL_TETRAKISPHOSPHATE_PHOSPHATASE_ACTIVITY	0.65010935#0.9555387
GO_INOSITOL_TRISPHOSPHATE_PHOSPHATASE_ACTIVITY	0.5945231#0.976063
GO_INSULIN_LIKE_GROWTH_FACTOR_BINDING	1.6113724#0.2746268
GO_INSULIN_LIKE_GROWTH_FACTOR_RECEPTOR_BINDING	0.48909625#0.9963265
GO_INSULIN_LIKE_GROWTH_FACTOR_RECEPTOR_SIGNALING_PATHWAY	NA
GO_INSULIN_RECEPTOR_BINDING	0.8118951#0.8724121
GO_INSULIN_RECEPTOR_SUBSTRATE_BINDING	1.121063#0.6509057
GO_INSULIN_SECRETION	0.9343496#0.7792597
GO_INTEGRIN_BINDING	1.0703969#0.68446314
GO_INTEGRIN_MEDIATED_SIGNALING_PATHWAY	NA
GO_INTERACTION_WITH_HOST	1.1991913#0.58053696
GO_INTERACTION_WITH_SYMBIONT	1.2707931#0.52698576
GO_INTERCALATED_DISC	0.89682907#0.8084355
GO_INTERCELLULAR_BRIDGE	0.9180573#0.79354995
GO_INTERFERON_GAMMA_MEDIATED_SIGNALING_PATHWAY	1.2663391#0.53098357
GO_INTERFERON_GAMMA_PRODUCTION	1.0426632#0.70191664
GO_INTERLEUKIN_1_MEDIATED_SIGNALING_PATHWAY	1.0078113#0.72885096
GO_INTERLEUKIN_1_PRODUCTION	0.8789133#0.81807405
GO_INTERLEUKIN_1_RECEPTOR_BINDING	0.989031#0.74462384
GO_INTERMEDIATE_FILAMENT	1.3865279#0.4487901
GO_INTERMEDIATE_FILAMENT_BASED_PROCESS	1.1154178#0.65553045
GO_INTERMEDIATE_FILAMENT_BINDING	1.2024817#0.5783641
GO_INTERMEDIATE_FILAMENT_CYTOSKELETON	1.7169443#0.21196538
GO_INTERMEDIATE_FILAMENT_ORGANIZATION	1.5309685#0.33541647
GO_INTERSTITIAL_MATRIX	NA
GO_INTERSTRAND_CROSS_LINK_REPAIR	1.1758752#0.6046771
GO_INTESTINAL_EPITHELIAL_CELL_DEVELOPMENT	1.3094143#0.5036908
GO_INTESTINAL_EPITHELIAL_CELL_DIFFERENTIATION	1.0371404#0.706384
GO_INTRA_GOLGI_VESICLE_MEDIATED_TRANSPORT	0.8347392#0.8550363
GO_INTRA_S_DNA_DAMAGE_CHECKPOINT	1.1292961#0.6444451
GO_INTRACELLULAR_CALCIUM_ACTIVATED_CHLORIDE_CHANNEL_ACTIVITY	NA
GO_INTRACELLULAR_ESTROGEN_RECEPTOR_SIGNALING_PATHWAY	1.062276#0.6884275
GO_INTRACELLULAR_LIGAND_GATED_ION_CHANNEL_ACTIVITY	0.7112498#0.9288112
GO_INTRACELLULAR_LIPID_TRANSPORT	1.2578224#0.5407914
GO_INTRACELLULAR_PROTEIN_TRANSPORT	1.0256839#0.72041667
GO_INTRACELLULAR_SIGNAL_TRANSDUCTION	1.2492543#0.5467462
GO_INTRACELLULAR_VESICLE	1.7332807#0.20229782
GO_INTRACILIARY_TRANSPORT_PARTICLE	1.1476543#0.6315552
GO_INTRAMOLECULAR_OXIDOREDUCTASE_ACTIVITY	0.90440184#0.8022132
GO_INTRAMOLECULAR_OXIDOREDUCTASE_ACTIVITY_TRANSPOSING_C_C_BONDS	1.001836#0.7361779
GO_INTRAMOLECULAR_OXIDOREDUCTASE_ACTIVITY_TRANSPOSING_S_S_BONDS	0.9055634#0.8014966
GO_INTRAMOLECULAR_TRANSFERASE_ACTIVITY	0.97645164#0.75054413
GO_INTRAMOLECULAR_TRANSFERASE_ACTIVITY_PHOSPHOTRANSFERASES	0.8262043#0.861025
GO_INTRASPECIES_INTERACTION_BETWEEN_ORGANISMS	0.6624804#0.9499766
GO_INTRINSIC_APOPTOTIC_SIGNALING_PATHWAY	2.2412612#0.053963594
GO_INTRINSIC_APOPTOTIC_SIGNALING_PATHWAY_BY_P53_CLASS_MEDIATOR	1.8295165#0.16602083
GO_INTRINSIC_APOPTOTIC_SIGNALING_PATHWAY_IN_RESPONSE_TO_DNA_DAMAGE	2.0132446#0.1040791
GO_INTRINSIC_APOPTOTIC_SIGNALING_PATHWAY_IN_RESPONSE_TO_DNA_DAMAGE_BY_P53_CLASS_MEDIATOR	1.832597#0.16441597
GO_INTRINSIC_APOPTOTIC_SIGNALING_PATHWAY_IN_RESPONSE_TO_ENDOPLASMIC_RETICULUM_STRESS	1.381696#0.45133477
GO_INTRINSIC_COMPONENT_OF_ENDOPLASMIC_RETICULUM_MEMBRANE	0.9755675#0.7496282
GO_INTRINSIC_COMPONENT_OF_EXTERNAL_SIDE_OF_PLASMA_MEMBRANE	1.642993#0.25620472
GO_INTRINSIC_COMPONENT_OF_GOLGI_MEMBRANE	1.5674477#0.3052519
GO_INTRINSIC_COMPONENT_OF_MITOCHONDRIAL_INNER_MEMBRANE	0.51297945#0.994075
GO_INTRINSIC_COMPONENT_OF_ORGANELLE_MEMBRANE	1.2643178#0.53236187
GO_INTRINSIC_COMPONENT_OF_PLASMA_MEMBRANE	NA
GO_INTRINSIC_COMPONENT_OF_THE_CYTOPLASMIC_SIDE_OF_THE_PLASMA_MEMBRANE	0.9952073#0.7400126
GO_INTRONIC_TRANSCRIPTION_REGULATORY_REGION_DNA_BINDING	NA
GO_INVADOPODIUM	0.7783223#0.8910116
GO_INWARD_RECTIFIER_POTASSIUM_CHANNEL_ACTIVITY	NA
GO_ION_ANTIPORTER_ACTIVITY	1.152691#0.62703
GO_ION_GATED_CHANNEL_ACTIVITY	NA
GO_IONOTROPIC_GLUTAMATE_RECEPTOR_BINDING	0.82218015#0.86427486
GO_IONOTROPIC_GLUTAMATE_RECEPTOR_COMPLEX	0.8607633#0.83124524
GO_IONOTROPIC_GLUTAMATE_RECEPTOR_SIGNALING_PATHWAY	0.9248472#0.7867984
GO_IRE1_MEDIATED_UNFOLDED_PROTEIN_RESPONSE	1.1577845#0.62394
GO_IRON_COORDINATION_ENTITY_TRANSPORT	0.70296323#0.9341557
GO_IRON_ION_BINDING	1.5903102#0.28945008
GO_IRON_ION_HOMEOSTASIS	0.8094663#0.87541956
GO_ISOMERASE_ACTIVITY	1.2542299#0.5435957
GO_ISOPRENOID_BINDING	0.756583#0.905487
GO_ISOPRENOID_BIOSYNTHETIC_PROCESS	0.86198616#0.8301671
GO_ISOPRENOID_METABOLIC_PROCESS	1.3446891#0.4779702
GO_ISOTYPE_SWITCHING	1.5525368#0.31565988
GO_JAK_STAT_CASCADE_INVOLVED_IN_GROWTH_HORMONE_SIGNALING_PATHWAY	NA
GO_KERATAN_SULFATE_BIOSYNTHETIC_PROCESS	1.1729302#0.60713744
GO_KERATAN_SULFATE_CATABOLIC_PROCESS	1.7374496#0.20274147
GO_KERATAN_SULFATE_METABOLIC_PROCESS	1.3943931#0.44076636
GO_KERATIN_FILAMENT	NA
GO_KERATINIZATION	NA
GO_KERATINOCYTE_DIFFERENTIATION	NA
GO_KERATINOCYTE_PROLIFERATION	NA
GO_KETONE_BODY_METABOLIC_PROCESS	1.1057713#0.66099644
GO_KIDNEY_EPITHELIUM_DEVELOPMENT	NA
GO_KIDNEY_MESENCHYME_DEVELOPMENT	NA
GO_KIDNEY_MORPHOGENESIS	NA
GO_KINASE_ACTIVATOR_ACTIVITY	1.1417979#0.6358033
GO_KINASE_INHIBITOR_ACTIVITY	1.0418999#0.7021101
GO_KINASE_REGULATOR_ACTIVITY	0.84470826#0.8490292
GO_KINESIN_BINDING	1.1286712#0.6449847
GO_KINESIN_COMPLEX	2.0773578#0.09324524
GO_KINETOCHORE	1.7665573#0.18948689
GO_KINETOCHORE_ORGANIZATION	0.9135948#0.7949875
GO_L_ALPHA_AMINO_ACID_TRANSMEMBRANE_TRANSPORT	1.479875#0.37541074
GO_L_AMINO_ACID_IMPORT	0.87848884#0.81795263
GO_L_AMINO_ACID_TRANSMEMBRANE_TRANSPORTER_ACTIVITY	1.4152462#0.42368737
GO_L_AMINO_ACID_TRANSPORT	1.2696513#0.5269835
GO_L_ASCORBIC_ACID_BINDING	1.122285#0.6514341
GO_L_ASCORBIC_ACID_METABOLIC_PROCESS	NA
GO_LABYRINTHINE_LAYER_BLOOD_VESSEL_DEVELOPMENT	1.7816299#0.18384957
GO_LABYRINTHINE_LAYER_DEVELOPMENT	2.0368738#0.10053765
GO_LACTATE_TRANSMEMBRANE_TRANSPORT	0.9350963#0.7787206
GO_LAGGING_STRAND_ELONGATION	0.9542987#0.7629853
GO_LAMELLAR_BODY	1.0803667#0.6793167
GO_LAMELLIPODIUM	NA
GO_LAMELLIPODIUM_ASSEMBLY	0.8778637#0.81825423
GO_LAMELLIPODIUM_MEMBRANE	NA
GO_LAMELLIPODIUM_ORGANIZATION	0.78623235#0.8871358
GO_LAMIN_BINDING	0.7459674#0.9066991
GO_LAMININ_BINDING	NA
GO_LATE_ENDOSOME	0.8141785#0.87143415
GO_LATE_ENDOSOME_MEMBRANE	1.2442284#0.552041
GO_LATERAL_MESODERM_DEVELOPMENT	NA
GO_LATERAL_PLASMA_MEMBRANE	NA
GO_LATERAL_VENTRICLE_DEVELOPMENT	1.2407556#0.55153424
GO_LAYER_FORMATION_IN_CEREBRAL_CORTEX	0.68918145#0.9410353
GO_LEADING_EDGE_MEMBRANE	NA
GO_LEARNING	1.0833968#0.6785774
GO_LEFT_RIGHT_AXIS_SPECIFICATION	0.7296866#0.91565454
GO_LEFT_RIGHT_PATTERN_FORMATION	0.9838373#0.7454443
GO_LENS_FIBER_CELL_DEVELOPMENT	NA
GO_LENS_FIBER_CELL_DIFFERENTIATION	NA
GO_LEUCINE_ZIPPER_DOMAIN_BINDING	0.7662629#0.89970803
GO_LEUKOCYTE_ACTIVATION	1.046679#0.6980908
GO_LEUKOCYTE_ADHESION_TO_VASCULAR_ENDOTHELIAL_CELL	0.7337782#0.9122175
GO_LEUKOCYTE_CELL_CELL_ADHESION	0.90700954#0.80084264
GO_LEUKOCYTE_CHEMOTAXIS	NA
GO_LEUKOCYTE_DEGRANULATION	NA
GO_LEUKOCYTE_DIFFERENTIATION	1.1724507#0.606946
GO_LEUKOCYTE_MEDIATED_CYTOTOXICITY	NA
GO_LEUKOCYTE_MEDIATED_IMMUNITY	1.0084689#0.7299138
GO_LEUKOCYTE_MIGRATION	NA
GO_LEUKOCYTE_MIGRATION_INVOLVED_IN_INFLAMMATORY_RESPONSE	NA
GO_LEUKOCYTE_PROLIFERATION	1.2055585#0.57775444
GO_LEUKOTRIENE_BIOSYNTHETIC_PROCESS	1.5819979#0.29455093
GO_LEUKOTRIENE_METABOLIC_PROCESS	1.568887#0.30469957
GO_LEYDIG_CELL_DIFFERENTIATION	NA
GO_LIGAND_GATED_CALCIUM_CHANNEL_ACTIVITY	0.57546383#0.9787971
GO_LIGAND_GATED_CHANNEL_ACTIVITY	NA
GO_LIGASE_ACTIVITY	0.89762986#0.8084683
GO_LIGASE_ACTIVITY_FORMING_CARBON_OXYGEN_BONDS	1.8908418#0.14637871
GO_LIGASE_REGULATOR_ACTIVITY	0.79029566#0.88758326
GO_LINOLEIC_ACID_METABOLIC_PROCESS	1.6506151#0.25280887
GO_LIPASE_ACTIVATOR_ACTIVITY	NA
GO_LIPASE_ACTIVITY	NA
GO_LIPID_BINDING	NA
GO_LIPID_BIOSYNTHETIC_PROCESS	1.1891692#0.5917324
GO_LIPID_CATABOLIC_PROCESS	1.4676245#0.3839469
GO_LIPID_HOMEOSTASIS	0.71371126#0.927797
GO_LIPID_LOCALIZATION	0.55592185#0.98601747
GO_LIPID_METABOLIC_PROCESS	2.0131383#0.10346269
GO_LIPID_MODIFICATION	1.0365472#0.7065515
GO_LIPID_OXIDATION	1.6460834#0.25434303
GO_LIPID_PARTICLE	0.6973529#0.9358955
GO_LIPID_PARTICLE_ORGANIZATION	0.678444#0.94405943
GO_LIPID_TRANSLOCATION	0.9163726#0.79465085
GO_LIPID_TRANSPORTER_ACTIVITY	1.2423726#0.55138606
GO_LIPOPOLYSACCHARIDE_BINDING	1.7004552#0.22207542
GO_LIPOPOLYSACCHARIDE_MEDIATED_SIGNALING_PATHWAY	0.58207214#0.9782743
GO_LIPOPROTEIN_LOCALIZATION	0.5887533#0.97785616
GO_LIPOPROTEIN_PARTICLE_RECEPTOR_ACTIVITY	0.5866918#0.978352
GO_LIPOPROTEIN_PARTICLE_RECEPTOR_BINDING	0.70066786#0.9354058
GO_LIPOSACCHARIDE_METABOLIC_PROCESS	1.4668455#0.3837054
GO_LIPOXYGENASE_PATHWAY	0.73403585#0.9127266
GO_LIVER_REGENERATION	NA
GO_LOCALIZATION_WITHIN_MEMBRANE	1.1384096#0.6377969
GO_LOCOMOTION	1.0318673#0.7134301
GO_LOCOMOTORY_BEHAVIOR	NA
GO_LOCOMOTORY_EXPLORATION_BEHAVIOR	NA
GO_LONG_CHAIN_FATTY_ACID_BINDING	0.69861907#0.935994
GO_LONG_CHAIN_FATTY_ACID_COA_LIGASE_ACTIVITY	0.82994527#0.8572828
GO_LONG_CHAIN_FATTY_ACID_METABOLIC_PROCESS	1.8040472#0.17476209
GO_LONG_CHAIN_FATTY_ACID_TRANSPORT	1.4262784#0.4165191
GO_LONG_TERM_MEMORY	NA
GO_LONG_TERM_SYNAPTIC_DEPRESSION	1.2061938#0.57807803
GO_LONG_TERM_SYNAPTIC_POTENTIATION	0.5981727#0.9753976
GO_LOOP_OF_HENLE_DEVELOPMENT	1.0268441#0.7197641
GO_LOW_DENSITY_LIPOPROTEIN_PARTICLE	NA
GO_LOW_DENSITY_LIPOPROTEIN_PARTICLE_BINDING	1.1422541#0.63526446
GO_LOW_DENSITY_LIPOPROTEIN_PARTICLE_CLEARANCE	1.0494603#0.69548935
GO_LOW_DENSITY_LIPOPROTEIN_PARTICLE_RECEPTOR_BINDING	0.6852555#0.9427803
GO_LOW_DENSITY_LIPOPROTEIN_PARTICLE_REMODELING	NA
GO_LOW_DENSITY_LIPOPROTEIN_RECEPTOR_ACTIVITY	0.6484935#0.9563943
GO_LRR_DOMAIN_BINDING	NA
GO_LUMENAL_SIDE_OF_MEMBRANE	0.83135605#0.8574852
GO_LUNG_ALVEOLUS_DEVELOPMENT	NA
GO_LUNG_EPITHELIUM_DEVELOPMENT	NA
GO_LYASE_ACTIVITY	2.1233218#0.07752016
GO_LYMPH_NODE_DEVELOPMENT	NA
GO_LYMPH_VESSEL_DEVELOPMENT	NA
GO_LYMPH_VESSEL_MORPHOGENESIS	NA
GO_LYMPHANGIOGENESIS	NA
GO_LYMPHOCYTE_ACTIVATION	1.1214895#0.6507711
GO_LYMPHOCYTE_ACTIVATION_INVOLVED_IN_IMMUNE_RESPONSE	0.82011753#0.8665004
GO_LYMPHOCYTE_APOPTOTIC_PROCESS	0.5976279#0.975232
GO_LYMPHOCYTE_CHEMOTAXIS	NA
GO_LYMPHOCYTE_COSTIMULATION	NA
GO_LYMPHOCYTE_DIFFERENTIATION	1.1944004#0.5862882
GO_LYMPHOCYTE_MEDIATED_IMMUNITY	1.1900837#0.59109354
GO_LYMPHOCYTE_MIGRATION	NA
GO_LYMPHOID_PROGENITOR_CELL_DIFFERENTIATION	1.5805001#0.29568058
GO_LYSINE_METABOLIC_PROCESS	0.91421944#0.7946961
GO_LYSINE_N_METHYLTRANSFERASE_ACTIVITY	1.2650602#0.53174376
GO_LYSOPHOSPHOLIPASE_ACTIVITY	NA
GO_LYSOPHOSPHOLIPID_ACYLTRANSFERASE_ACTIVITY	0.88503456#0.8163347
GO_LYSOSOMAL_LUMEN	1.8163973#0.17025498
GO_LYSOSOMAL_TRANSPORT	0.9762435#0.75063366
GO_LYSOSOME_LOCALIZATION	0.7007235#0.9356173
GO_LYTIC_VACUOLE	1.6315986#0.26535508
GO_LYTIC_VACUOLE_MEMBRANE	1.1700555#0.60997343
GO_LYTIC_VACUOLE_ORGANIZATION	1.6031095#0.28123897
GO_M_BAND	NA
GO_MACROAUTOPHAGY	1.3696642#0.46019956
GO_MACROLIDE_BINDING	1.2021004#0.57872
GO_MACROMITOPHAGY	0.98797923#0.74409425
GO_MACROMOLECULAR_COMPLEX_ASSEMBLY	1.8127248#0.17068042
GO_MACROMOLECULAR_COMPLEX_BINDING	2.2098093#0.058478218
GO_MACROMOLECULAR_COMPLEX_DISASSEMBLY	1.1206574#0.65059966
GO_MACROMOLECULAR_COMPLEX_REMODELING	NA
GO_MACROMOLECULE_CATABOLIC_PROCESS	1.3794867#0.4534261
GO_MACROMOLECULE_DEACYLATION	0.8716962#0.8228459
GO_MACROMOLECULE_METHYLATION	0.7098934#0.93008536
GO_MACROPHAGE_ACTIVATION	NA
GO_MACROPHAGE_ACTIVATION_INVOLVED_IN_IMMUNE_RESPONSE	0.6077457#0.97341484
GO_MACROPHAGE_CHEMOTAXIS	NA
GO_MAGNESIUM_ION_BINDING	0.8868384#0.8162768
GO_MAIN_AXON	NA
GO_MAINTENANCE_OF_CELL_NUMBER	0.7454619#0.906548
GO_MAINTENANCE_OF_CELL_POLARITY	NA
GO_MAINTENANCE_OF_GASTROINTESTINAL_EPITHELIUM	0.7701058#0.8967229
GO_MAINTENANCE_OF_LOCATION	NA
GO_MAINTENANCE_OF_LOCATION_IN_CELL	NA
GO_MAINTENANCE_OF_PROTEIN_LOCALIZATION_IN_ORGANELLE	NA
GO_MAINTENANCE_OF_PROTEIN_LOCATION_IN_NUCLEUS	NA
GO_MALE_GAMETE_GENERATION	0.6099956#0.9724687
GO_MALE_GERM_CELL_NUCLEUS	0.96591383#0.75550246
GO_MALE_MEIOSIS	NA
GO_MALE_MEIOSIS_I	NA
GO_MALE_SEX_DETERMINATION	0.8692835#0.82409644
GO_MAMMARY_GLAND_DEVELOPMENT	0.97755736#0.74999046
GO_MAMMARY_GLAND_DUCT_MORPHOGENESIS	1.5516417#0.3159244
GO_MAMMARY_GLAND_EPITHELIAL_CELL_DIFFERENTIATION	NA
GO_MAMMARY_GLAND_EPITHELIAL_CELL_PROLIFERATION	0.7104396#0.92963636
GO_MAMMARY_GLAND_EPITHELIUM_DEVELOPMENT	1.5867902#0.29140243
GO_MAMMARY_GLAND_LOBULE_DEVELOPMENT	1.3112845#0.50433815
GO_MAMMARY_GLAND_MORPHOGENESIS	1.0958357#0.6663401
GO_MANGANESE_ION_BINDING	1.2638692#0.5327753
GO_MANNOSE_BINDING	1.1989845#0.5805445
GO_MANNOSIDASE_ACTIVITY	0.73587775#0.9108898
GO_MANNOSYLATION	1.5042726#0.3550204
GO_MANNOSYLTRANSFERASE_ACTIVITY	1.2058628#0.5779598
GO_MAP_KINASE_KINASE_KINASE_ACTIVITY	0.9341545#0.7786796
GO_MAP_KINASE_PHOSPHATASE_ACTIVITY	1.0882127#0.6750968
GO_MAST_CELL_ACTIVATION	0.53496855#0.9906817
GO_MAST_CELL_GRANULE	NA
GO_MAST_CELL_MEDIATED_IMMUNITY	NA
GO_MATERNAL_PLACENTA_DEVELOPMENT	0.7841703#0.8881904
GO_MATERNAL_PROCESS_INVOLVED_IN_FEMALE_PREGNANCY	0.80593735#0.8763531
GO_MATING	1.2708243#0.52736
GO_MATING_BEHAVIOR	1.2742794#0.5280654
GO_MATURATION_OF_5_8S_RRNA	1.0160795#0.72565055
GO_MATURATION_OF_5_8S_RRNA_FROM_TRICISTRONIC_RRNA_TRANSCRIPT_SSU_RRNA_5_8S_RRNA_LSU_RRNA_	0.84745485#0.8467581
GO_MATURATION_OF_LSU_RRNA	0.8767775#0.8188264
GO_MATURATION_OF_SSU_RRNA	1.3070537#0.50328493
GO_MATURATION_OF_SSU_RRNA_FROM_TRICISTRONIC_RRNA_TRANSCRIPT_SSU_RRNA_5_8S_RRNA_LSU_RRNA_	1.2379192#0.5538123
GO_MATURE_B_CELL_DIFFERENTIATION	1.116566#0.65543884
GO_MATURE_B_CELL_DIFFERENTIATION_INVOLVED_IN_IMMUNE_RESPONSE	1.027633#0.7188224
GO_MCM_COMPLEX	1.8973662#0.14530627
GO_MECHANORECEPTOR_DIFFERENTIATION	1.1640375#0.6177079
GO_MECHANOSENSORY_BEHAVIOR	1.191367#0.5904942
GO_MEGAKARYOCYTE_DEVELOPMENT	0.6494407#0.95569384
GO_MEGAKARYOCYTE_DIFFERENTIATION	0.54995954#0.98694503
GO_MEIOSIS_I	1.170061#0.61037236
GO_MEIOTIC_CELL_CYCLE	2.156104#0.07402232
GO_MEIOTIC_CELL_CYCLE_PROCESS	1.7341397#0.20242584
GO_MEIOTIC_CHROMOSOME_SEGREGATION	1.3177308#0.4985759
GO_MEIOTIC_CHROMOSOME_SEPARATION	0.91396284#0.7949039
GO_MELANIN_METABOLIC_PROCESS	0.7831209#0.88934034
GO_MELANOCYTE_DIFFERENTIATION	1.6443945#0.2549087
GO_MEMBRANE_ASSEMBLY	NA
GO_MEMBRANE_BIOGENESIS	NA
GO_MEMBRANE_DEPOLARIZATION	NA
GO_MEMBRANE_DEPOLARIZATION_DURING_ACTION_POTENTIAL	NA
GO_MEMBRANE_DEPOLARIZATION_DURING_CARDIAC_MUSCLE_CELL_ACTION_POTENTIAL	NA
GO_MEMBRANE_DISASSEMBLY	0.78698194#0.8879919
GO_MEMBRANE_DOCKING	1.1202726#0.65102726
GO_MEMBRANE_FUSION	0.89347875#0.8115413
GO_MEMBRANE_HYPERPOLARIZATION	NA
GO_MEMBRANE_INVAGINATION	0.72298247#0.9209454
GO_MEMBRANE_LIPID_CATABOLIC_PROCESS	0.8382618#0.8542501
GO_MEMBRANE_LIPID_METABOLIC_PROCESS	1.0623038#0.688737
GO_MEMBRANE_ORGANIZATION	1.1630602#0.6185897
GO_MEMBRANE_PROTEIN_INTRACELLULAR_DOMAIN_PROTEOLYSIS	NA
GO_MEMBRANE_REGION	NA
GO_MEMBRANE_TUBULATION	0.6762713#0.9451838
GO_MEMORY	0.88005334#0.81780493
GO_MESENCHYMAL_CELL_DIFFERENTIATION	1.2048556#0.57796854
GO_MESENCHYMAL_CELL_PROLIFERATION	0.76351064#0.9008115
GO_MESENCHYMAL_TO_EPITHELIAL_TRANSITION	1.2781459#0.5252958
GO_MESENCHYME_DEVELOPMENT	1.1030904#0.66400856
GO_MESENCHYME_MORPHOGENESIS	NA
GO_MESODERM_DEVELOPMENT	0.7387523#0.91128397
GO_MESODERMAL_CELL_DIFFERENTIATION	1.13089#0.6442734
GO_MESODERMAL_CELL_FATE_COMMITMENT	NA
GO_MESONEPHRIC_TUBULE_MORPHOGENESIS	0.7952259#0.8837956
GO_MESONEPHROS_DEVELOPMENT	NA
GO_METAL_CLUSTER_BINDING	0.9237196#0.7880897
GO_METAL_ION_TRANSMEMBRANE_TRANSPORTER_ACTIVITY	NA
GO_METALLO_SULFUR_CLUSTER_ASSEMBLY	0.8160099#0.8693556
GO_METALLOAMINOPEPTIDASE_ACTIVITY	1.5961477#0.28694037
GO_METALLOCARBOXYPEPTIDASE_ACTIVITY	0.8058796#0.87613136
GO_METALLOENDOPEPTIDASE_ACTIVITY	0.9956659#0.7397257
GO_METALLOENDOPEPTIDASE_INHIBITOR_ACTIVITY	1.3778754#0.45331365
GO_METALLOEXOPEPTIDASE_ACTIVITY	1.3502511#0.47563764
GO_METALLOPEPTIDASE_ACTIVITY	1.3237717#0.49540064
GO_METANEPHRIC_EPITHELIUM_DEVELOPMENT	NA
GO_METANEPHRIC_MESENCHYME_DEVELOPMENT	NA
GO_METANEPHRIC_NEPHRON_DEVELOPMENT	NA
GO_METANEPHRIC_NEPHRON_MORPHOGENESIS	0.49310568#0.9963421
GO_METANEPHRIC_RENAL_VESICLE_MORPHOGENESIS	0.68319535#0.94381356
GO_METANEPHROS_DEVELOPMENT	NA
GO_METANEPHROS_MORPHOGENESIS	NA
GO_METAPHASE_PLATE_CONGRESSION	0.60886663#0.9730889
GO_METENCEPHALON_DEVELOPMENT	NA
GO_METHYL_CPG_BINDING	0.67226475#0.9464275
GO_METHYLATED_HISTONE_BINDING	0.6650571#0.9491352
GO_METHYLATION	1.2490574#0.5467189
GO_METHYLTRANSFERASE_COMPLEX	0.7375899#0.9103473
GO_MHC_CLASS_I_PROTEIN_BINDING	NA
GO_MHC_CLASS_II_PROTEIN_COMPLEX_BINDING	1.4746268#0.3772422
GO_MHC_PROTEIN_BINDING	NA
GO_MHC_PROTEIN_COMPLEX_BINDING	1.102209#0.66433036
GO_MICROBODY	0.77844656#0.8911053
GO_MICROBODY_LUMEN	1.7152754#0.21218248
GO_MICROBODY_MEMBRANE	0.7073108#0.9315326
GO_MICROBODY_PART	1.2762256#0.52736664
GO_MICROFILAMENT_MOTOR_ACTIVITY	1.6750994#0.23563999
GO_MICROGLIAL_CELL_ACTIVATION	1.5755963#0.29937318
GO_MICROTUBULE	2.4067988#0.032767534
GO_MICROTUBULE_ASSOCIATED_COMPLEX	2.8672323#0.0015355531
GO_MICROTUBULE_BASED_MOVEMENT	1.8234171#0.16866997
GO_MICROTUBULE_BASED_PROCESS	1.3382021#0.48414668
GO_MICROTUBULE_BINDING	2.9788558#0.0012069353
GO_MICROTUBULE_BUNDLE_FORMATION	NA
GO_MICROTUBULE_CYTOSKELETON	2.3335617#0.03952684
GO_MICROTUBULE_CYTOSKELETON_ORGANIZATION	1.1273906#0.6465348
GO_MICROTUBULE_DEPOLYMERIZATION	1.0182936#0.72528076
GO_MICROTUBULE_END	1.5821089#0.29489765
GO_MICROTUBULE_MOTOR_ACTIVITY	1.9430708#0.12732914
GO_MICROTUBULE_NUCLEATION	1.3624086#0.46703914
GO_MICROTUBULE_ORGANIZING_CENTER	1.5662144#0.3059783
GO_MICROTUBULE_ORGANIZING_CENTER_ORGANIZATION	0.8669159#0.8261603
GO_MICROTUBULE_PLUS_END	1.178645#0.6014245
GO_MICROTUBULE_POLYMERIZATION	0.6912813#0.9398415
GO_MICROTUBULE_POLYMERIZATION_OR_DEPOLYMERIZATION	1.2339946#0.55602914
GO_MICROTUBULE_SEVERING_ATPASE_ACTIVITY	0.97383434#0.7501663
GO_MICROVILLUS	0.8696909#0.8239397
GO_MIDBODY	1.1179092#0.65335935
GO_MIDGUT_DEVELOPMENT	1.1221105#0.651024
GO_MISFOLDED_OR_INCOMPLETELY_SYNTHESIZED_PROTEIN_CATABOLIC_PROCESS	2.002421#0.10540144
GO_MISFOLDED_PROTEIN_BINDING	1.3074919#0.503313
GO_MISMATCH_REPAIR	0.49164128#0.99636596
GO_MISMATCHED_DNA_BINDING	0.69767433#0.93636775
GO_MITOCHONDRIAL_CALCIUM_ION_HOMEOSTASIS	1.6698848#0.23974754
GO_MITOCHONDRIAL_CALCIUM_ION_TRANSPORT	1.0603535#0.69028646
GO_MITOCHONDRIAL_DNA_METABOLIC_PROCESS	1.6915094#0.22724758
GO_MITOCHONDRIAL_GENOME_MAINTENANCE	1.0561785#0.69291425
GO_MITOCHONDRIAL_MATRIX	1.0453111#0.69985396
GO_MITOCHONDRIAL_MEMBRANE_ORGANIZATION	1.2976619#0.510599
GO_MITOCHONDRIAL_RNA_METABOLIC_PROCESS	0.65387195#0.95306635
GO_MITOCHONDRION_LOCALIZATION	1.1491137#0.6297719
GO_MITOGEN_ACTIVATED_PROTEIN_KINASE_BINDING	0.90754735#0.8010602
GO_MITOGEN_ACTIVATED_PROTEIN_KINASE_KINASE_BINDING	NA
GO_MITOGEN_ACTIVATED_PROTEIN_KINASE_KINASE_KINASE_BINDING	1.3187561#0.4975405
GO_MITOTIC_CELL_CYCLE	2.8181138#0.0020669242
GO_MITOTIC_CELL_CYCLE_CHECKPOINT	1.2622253#0.5342317
GO_MITOTIC_CHROMOSOME_CONDENSATION	1.942051#0.12679434
GO_MITOTIC_CYTOKINESIS	1.3938898#0.44024017
GO_MITOTIC_DNA_INTEGRITY_CHECKPOINT	1.1125672#0.6545997
GO_MITOTIC_G2_DNA_DAMAGE_CHECKPOINT	1.0081402#0.7295777
GO_MITOTIC_G2_M_TRANSITION_CHECKPOINT	1.0803058#0.67907387
GO_MITOTIC_NUCLEAR_DIVISION	2.3766565#0.03712206
GO_MITOTIC_SISTER_CHROMATID_COHESION	1.4409493#0.40207472
GO_MITOTIC_SISTER_CHROMATID_SEGREGATION	1.7656872#0.18875355
GO_MITOTIC_SPINDLE	2.4043422#0.03243606
GO_MITOTIC_SPINDLE_ASSEMBLY	1.3716972#0.45844322
GO_MITOTIC_SPINDLE_ORGANIZATION	2.2400136#0.053683206
GO_MODIFICATION_BY_SYMBIONT_OF_HOST_MORPHOLOGY_OR_PHYSIOLOGY	1.7795618#0.18421085
GO_MODIFICATION_OF_MORPHOLOGY_OR_PHYSIOLOGY_OF_OTHER_ORGANISM	1.777722#0.18489373
GO_MODIFIED_AMINO_ACID_BINDING	1.5612698#0.30703354
GO_MODIFIED_AMINO_ACID_TRANSMEMBRANE_TRANSPORTER_ACTIVITY	0.6417656#0.9580147
GO_MODIFIED_AMINO_ACID_TRANSPORT	1.0100974#0.7275784
GO_MODULATION_BY_SYMBIONT_OF_HOST_CELLULAR_PROCESS	1.3949351#0.44122875
GO_MODULATION_BY_VIRUS_OF_HOST_MORPHOLOGY_OR_PHYSIOLOGY	1.3574979#0.47094464
GO_MODULATION_OF_EXCITATORY_POSTSYNAPTIC_POTENTIAL	0.75199026#0.90580815
GO_MODULATION_OF_GROWTH_OF_SYMBIONT_INVOLVED_IN_INTERACTION_WITH_HOST	0.9636892#0.75810385
GO_MODULATION_OF_SYNAPTIC_TRANSMISSION	1.3318684#0.4883624
GO_MODULATION_OF_TRANSCRIPTION_IN_OTHER_ORGANISM_INVOLVED_IN_SYMBIOTIC_INTERACTION	0.96718276#0.7541521
GO_MOLTING_CYCLE	1.0246719#0.7218342
GO_MONOAMINE_TRANSPORT	1.9009898#0.14540775
GO_MONOCARBOXYLIC_ACID_BINDING	0.9275019#0.7860016
GO_MONOCARBOXYLIC_ACID_BIOSYNTHETIC_PROCESS	2.0188775#0.104405314
GO_MONOCARBOXYLIC_ACID_CATABOLIC_PROCESS	2.017764#0.10447214
GO_MONOCARBOXYLIC_ACID_METABOLIC_PROCESS	2.3594549#0.036717292
GO_MONOCARBOXYLIC_ACID_TRANSMEMBRANE_TRANSPORTER_ACTIVITY	1.4575338#0.39113134
GO_MONOCARBOXYLIC_ACID_TRANSPORT	0.8839789#0.81649333
GO_MONOCYTE_CHEMOTAXIS	NA
GO_MONOOXYGENASE_ACTIVITY	1.1114311#0.6558369
GO_MONOSACCHARIDE_BINDING	1.2512406#0.54613054
GO_MONOSACCHARIDE_CATABOLIC_PROCESS	1.1971812#0.58307403
GO_MONOSACCHARIDE_METABOLIC_PROCESS	NA
GO_MONOSACCHARIDE_TRANSMEMBRANE_TRANSPORTER_ACTIVITY	1.1798991#0.6000637
GO_MONOSACCHARIDE_TRANSPORT	0.80014515#0.8802946
GO_MONOVALENT_CATION_PROTON_ANTIPORTER_ACTIVITY	0.81673026#0.86864245
GO_MONOVALENT_INORGANIC_ANION_HOMEOSTASIS	NA
GO_MONOVALENT_INORGANIC_CATION_TRANSMEMBRANE_TRANSPORTER_ACTIVITY	NA
GO_MORPHOGENESIS_OF_A_BRANCHING_STRUCTURE	1.3499447#0.47522125
GO_MORPHOGENESIS_OF_A_POLARIZED_EPITHELIUM	0.6656511#0.9490346
GO_MORPHOGENESIS_OF_AN_ENDOTHELIUM	1.1808872#0.5989007
GO_MORPHOGENESIS_OF_AN_EPITHELIAL_FOLD	0.68981296#0.94113046
GO_MORPHOGENESIS_OF_AN_EPITHELIAL_SHEET	1.2911751#0.51552874
GO_MORPHOGENESIS_OF_AN_EPITHELIUM	1.6547993#0.2506923
GO_MORPHOGENESIS_OF_EMBRYONIC_EPITHELIUM	1.3077251#0.5037683
GO_MOTILE_CILIUM_ASSEMBLY	0.9272912#0.7861063
GO_MOTOR_ACTIVITY	2.0976448#0.08686227
GO_MOTOR_NEURON_AXON_GUIDANCE	0.64430106#0.9577748
GO_MOVEMENT_IN_ENVIRONMENT_OF_OTHER_ORGANISM_INVOLVED_IN_SYMBIOTIC_INTERACTION	0.86038506#0.8310588
GO_MOVEMENT_OF_CELL_OR_SUBCELLULAR_COMPONENT	1.7264909#0.20576318
GO_MRNA_3_UTR_BINDING	1.5411885#0.32723445
GO_MRNA_CIS_SPLICING_VIA_SPLICEOSOME	1.6845816#0.22950941
GO_MRNA_CLEAVAGE	0.9342305#0.77884567
GO_MRNA_TRANSCRIPTION	NA
GO_MRNA_TRANSCRIPTION_FROM_RNA_POLYMERASE_II_PROMOTER	NA
GO_MUCOPOLYSACCHARIDE_METABOLIC_PROCESS	1.4166268#0.4222221
GO_MULTI_MULTICELLULAR_ORGANISM_PROCESS	0.82253754#0.8642599
GO_MULTI_ORGANISM_BEHAVIOR	NA
GO_MULTI_ORGANISM_LOCALIZATION	1.2504977#0.5459207
GO_MULTI_ORGANISM_MEMBRANE_ORGANIZATION	1.1852876#0.5959265
GO_MULTI_ORGANISM_ORGANELLE_ORGANIZATION	1.0051054#0.7317433
GO_MULTI_ORGANISM_REPRODUCTIVE_PROCESS	1.4427143#0.40310547
GO_MULTICELLULAR_ORGANISM_GROWTH	0.69993275#0.93548256
[truncated: 2,852 more rows]

## Sheet: Table S3
Supplemental Table S3: Pathways downregulated in aged hearts with exercise training. Gene set enrichment analysis performed on cardiac RNAseq profiles from very old (30 month) sedentary versus very old (30 month) exercise-trained mice using the Gene Ontology pathway database. n=3/group. For each pathway, data presented as enrichment score (ES) followed by FDR value. FDR value < 0.25 considered si…
[truncated: 4,742 more rows]

[truncated: 4 more sheets: Table S4, Table S5, Table S6, Table S7]
